# Supplementary material for: Genomic overview of INA-induced NPR1 targeting and transcriptional cascades in Arabidopsis
Source: Nucleic Acids Res. 2024 Jan 23;52(7):3572–88. doi: 10.1093/nar/gkae019 (PMC11039990; doi:10.1093/nar/gkae019)
Supplement: gkae019_Supplemental_Files [file gkae019_supplemental_files.zip]

Archive with 12 entries (12 files):
- Yun_Supplementary Dataset S1.xlsx
- Yun_Supplementary Dataset S10.xlsx
- Yun_Supplementary Dataset S11.xlsx
- Yun_Supplementary Dataset S2.xlsx
- Yun_Supplementary Dataset S3.xlsx
- Yun_Supplementary Dataset S4.xlsx
- Yun_Supplementary Dataset S5.xlsx
- Yun_Supplementary Dataset S6.xlsx
- Yun_Supplementary Dataset S7.xlsx
- Yun_Supplementary Dataset S8.xlsx
- Yun_Supplementary Dataset S9.xlsx
- Yun_Supplementary Data_revised.pdf
