# Supplementary material for: Genomic overview of INA-induced NPR1 targeting and transcriptional cascades in Arabidopsis
Source: Nucleic Acids Res. 2024 Jan 23;52(7):3572–88. doi: 10.1093/nar/gkae019 (PMC11039990; doi:10.1093/nar/gkae019)
Supplement: gkae019_Supplemental_Files [file gkae019_supplemental_files.zip › Yun_Supplementary Dataset S10.xlsx]

## Sheet: NPR1+INA specific targets
Supplementary Dataset S10. GO enrichment analysis of NPR1+INA but not HAC1 target genes that show NPR1-dependent activation in the presence of INA.
27 of NPR1+INA target genes (the rep3&4 dataset) that are not targeted by HAC1 (the rep1&2 dataset) and downregulated in npr1+INA compared to Col+INA.
Category	Term	Count	Gene ratio	Fold Enrichment	FDR	GeneID	Gene symbols
BP	Response to jasmonic acid (GO:0009753)	4	14.8148	7.25713	1	AT1G15520, AT1G74020, AT1G07900, AT5G11930	ABCG40, SS2, LBD1, AT5G11930
BP	Defense response to other organism (GO:0098542)	4	14.8148	5.99744	1	AT1G07900, AT4G30230, AT1G03230, AT5G11930	LBD1, AT4G30230, AT1G03230, AT5G11930
BP	Abscisic acid-activated signaling pathway (GO:0009738)	3	11.1111	11.1765	1	AT1G15520, AT5G01550, AT3G59220	ABCG40, LECRKA4.2, PRN
BP	Response to wounding (GO:0009611)	4	14.8148	4.2952	1	AT1G74020, AT4G30230, AT1G03230, AT5G11930	SS2, AT4G30230, AT1G03230, AT5G11930
BP	Cellular biogenic amine metabolic process (GO:0006576)	2	7.40741	23.5201	1	AT4G30230, AT5G11930	AT4G30230, AT5G11930
BP	Regulation of flower development (GO:0009909)	2	7.40741	18.9531	1	AT2G40080, AT5G59990	ELF4, AT5G59990
