# Supplementary material for: Genomic overview of INA-induced NPR1 targeting and transcriptional cascades in Arabidopsis
Source: Nucleic Acids Res. 2024 Jan 23;52(7):3572–88. doi: 10.1093/nar/gkae019 (PMC11039990; doi:10.1093/nar/gkae019)
Supplement: gkae019_Supplemental_Files [file gkae019_supplemental_files.zip › Yun_Supplementary Dataset S11.xlsx]

## Sheet: NPR1-INA(rep3&4) & SA up
Supplementary Dataset S11. GO enrichment analysis of NPR1-INA targets showing rapid induction upon SA treatment.
GO enrichment option: FDR < 0.05.
NPR1-INA targets (the rep3&4 dataset) that are induced after SA treatment (31 genes).
Category	Term	Count	Gene ratio	Fold Enrichment	FDR	GeneID	Gene symbols
BP	Defense response to bacterium (GO:0042742)	13	44.8276	10.3196	4.7926e-08	AT3G56400, AT5G45110, AT1G73805, AT5G01900, AT5G22570, AT5G24530, AT3G25882, AT5G64810, AT3G09010, AT2G40750, AT1G02450, AT1G02230, AT4G19660	WRKY70, NPR3, SARD1, WRKY62, WRKY38, DMR6, NIMIN-2, WRKY51, AT3G09010, WRKY54, NIMIN1, NAC004, NPR4
BP	Salicylic acid mediated signaling pathway (GO:0009863)	5	17.2414	68.5155	3.14168e-05	AT5G01900, AT5G22570, AT3G22231, AT3G25882, AT1G28480	WRKY62, WRKY38, PCC1, NIMIN-1, GRXC9
BP	Regulation of transcription, DNA-templated (GO:0006355)	11	37.931	5.86028	9.10192e-05	AT3G56400, AT5G64810, AT5G08790, AT1G80590, AT1G73805, AT5G01900, AT5G22570, AT1G66560, AT5G63790, AT2G40750, AT1G02230	WRKY70, WRKY51, NAC081, WRKY66, SARD1, WRKY62, WRKY38, WRKY64, ANAC102, WRKY54, NAC004
BP	Regulation of salicylic acid mediated signaling pathway (GO:2000031)	4	13.7931	115.295	9.10192e-05	AT3G56400, AT5G45110, AT2G40750, AT4G19660	WRKY70, NPR3, WRKY54, NPR4
BP	Response to bacterium (GO:0009617)	6	20.6897	22.4903	9.10192e-05	AT3G56400, AT1G73805, AT5G24530, AT5G03350, AT3G22231, AT4G19660	WRKY70, SARD1, DMR6, LLP, PCC1, NPR4
BP	Defense response to fungus (GO:0050832)	9	31.0345	7.53053	0.000166487	AT3G56400, AT5G45110, AT5G64810, AT5G66910, AT3G09010, AT3G25882, AT2G40750, AT1G02230, AT4G19660	WRKY70, NPR3, WRKY51, AT5G066910, AT3G09010, NIMIN-2, WRKY54, NAC004, NPR4
BP	Regulation of jasmonic acid mediated signaling pathway (GO:2000022)	4	13.7931	74.3012	0.000242453	AT3G56400, AT5G45110, AT2G40750, AT4G19660	WRKY70, NPR3, WRKY54, NPR4
BP	Response to salicylic acid (GO:0009751)	6	20.6897	14.8823	0.000416609	AT3G56400, AT5G08790, AT5G24530, AT1G28480, AT2G40750, AT1G02230	WRKY70, NAC081, DMR6, GRXC9, WRKY54, NAC004
BP	Leaf senescence (GO:0010150)	5	17.2414	21.5435	0.000689909	AT3G56400, AT5G08790, AT5G24530, AT3G25882, AT1G02230	WRKY70, NAC081, DMR6, NIMIN-2, NAC004
BP	Regulation of systemic acquired resistance (GO:0010112)	3	10.3448	192.897	0.000898787	AT1G73805, AT3G25882, AT1G02450	SARD1, NIMIN-2, NIMIN1
BP	Systemic acquired resistance, salicylic acid mediated signaling pathway (GO:0009862)	3	10.3448	125.383	0.00183528	AT3G56400, AT5G45110, AT4G19660	WRKY70, NPR3, NPR4
BP	Systemic acquired resistance (GO:0009627)	4	13.7931	31.543	0.00183528	AT5G45110, AT5G03350, AT3G25882, AT4G19660	NPR3, LLP, NIMIN-2, NPR4
BP	Response to fungus (GO:0009620)	5	17.2414	13.2681	0.00305703	AT5G08790, AT1G80590, AT5G24530, AT3G22231, AT4G19660	NAC081, WRKY66, DMR6, PCC1, NPR4
BP	Defense response to oomycetes (GO:0002229)	3	10.3448	31.3458	0.0248047	AT3G56400, AT1G73805, AT5G24530	WRKY70, SARD1, DMR6
BP	Regulation of brassinosteroid mediated signaling pathway (GO:1900457)	2	6.89655	278.63	0.0418177	AT3G56400, AT2G40750	WRKY70, WRKY54
MF	Sequence-specific DNA binding (GO:0043565)	7	24.1379	11.3964	0.00039772	AT3G56400, AT5G64810, AT5G08790, AT1G73805, AT5G01900, AT5G22570, AT2G40750	WRKY70, WRKY51, NAC081, SARD1, WRKY62, WRKY38, WRKY54
MF	Transcription factor activity, sequence-specific DNA binding (GO:0003700)	11	37.931	4.92354	0.00039772	AT3G56400, AT5G64810, AT5G08790, AT1G80590, AT1G73805, AT5G01900, AT5G22570, AT1G66560, AT5G63790, AT2G40750, AT1G02230	WRKY70, WRKY51, NAC081, WRKY66, SARD1, WRKY62, WRKY38, WRKY64, ANAC102, WRKY54, NAC004
MF	Protein binding (GO:0005515)	15	51.7241	2.53341	0.00415283	AT3G56400, AT5G45110, AT1G73805, AT5G01900, AT5G22570, AT3G29240, AT1G66560, AT3G25882, AT1G28480, AT5G63790, AT5G64810, AT5G08790, AT2G40750, AT1G02450, AT4G19660	WRKY70, NPR3, SARD1, WRKY62, WRKY38, AT3G29240, WRKY64, NIMIN-2, GRXC9, ANAC102, WRKY51, NAC081, WRKY54, NIMIN-1, NPR4
MF	Transcription regulatory region sequence-specific DNA binding (GO:0000976)	6	20.6897	5.99005	0.0222404	AT3G56400, AT1G80590, AT5G22570, AT1G66560, AT5G63790, AT2G40750	WRKY70, WRKY66, WRKY38, WRKY64, ANAC102, WRKY54
