# Supplementary material for: Genomic overview of INA-induced NPR1 targeting and transcriptional cascades in Arabidopsis
Source: Nucleic Acids Res. 2024 Jan 23;52(7):3572–88. doi: 10.1093/nar/gkae019 (PMC11039990; doi:10.1093/nar/gkae019)
Supplement: gkae019_Supplemental_Files [file gkae019_supplemental_files.zip › Yun_Supplementary Dataset S2.xlsx]

## Sheet: NPR1+INA(rep1&2) direct up
Supplementary Dataset S2. List of NPR1+INA target genes showing NPR1-dependent expression in the presence of INA.
RNA-seq log2 ratio (npr1-1+INA/Col+INA) ≤ -1, FDR ≤ 0.2
NPR1+INA targets (the rep1&2 dataset of NPR1:GFP ChIP-seq) & downregulated in npr1-1+INA (116)
GeneID	Col (RPKM)	npr1-1 (RPKM)	Col+INA (RPKM)	npr1-1+INA (RPKM)	Log2 Ratio (npr1-1+INA/Col+INA)	FDR	Description
AT1G02450	0.001	0.001	115.091	1.10378	-6.70418	6.67e-119	| Symbols: NIMIN1, NIMIN-1 | NIM1-interacting 1 | chr1:497976-498516 REVERSE LENGTH=541
AT1G03220	8.78268	10.4701	19.6619	7.51307	-1.38793	1.12e-13	| Symbols: | Eukaryotic aspartyl protease family protein | chr1:787122-788651 FORWARD LENGTH=1530
AT1G03230	3.84792	3.99946	12.8554	5.16834	-1.31461	1.94e-08	| Symbols: | Eukaryotic aspartyl protease family protein | chr1:790091-791592 FORWARD LENGTH=1502
AT1G03850	0.001	0.001	1.10421	0.001	-10.1088	0.0261239	| Symbols: | Glutaredoxin family protein | chr1:976097-977761 REVERSE LENGTH=887
AT1G06160	0.155198	0.153629	3.15608	0.16035	-4.29884	4.33e-05	| Symbols: ORA59 | octadecanoid-responsive Arabidopsis AP2/ERF 59 | chr1:1883004-1883934 FORWARD LENGTH=931
AT1G07870	0.681152	0.674265	1.97882	0.351881	-2.49148	0.000693338	| Symbols: | Protein kinase superfamily protein | chr1:2429699-2432034 REVERSE LENGTH=1697
AT1G07900	2.75934	5.46289	66.8018	3.11012	-4.42485	2.25e-61	| Symbols: LBD1 | LOB domain-containing protein 1 | chr1:2442622-2443632 FORWARD LENGTH=576
AT1G11320	2.25912	2.70216	7.10991	3.50116	-1.022	0.000995868	| Symbols: | unknown protein; FUNCTIONS IN: molecular_function unknown; INVOLVED IN: biological_process unknown; LOCATED IN: mitochondrion, plastid; EXPRESSED IN: 7 plant structures; EXPRESSED DURING: C globular stage, F mature embryo stage, petal differentiation and expansion stage, E expanded cotyledon stage, D bilateral stage; Has 46 Blast hits to 46 proteins in 14 species: Archae - 0; Bacteri…
AT1G12210	0.489241	0.914779	5.26408	1.57261	-1.74302	3.85e-09	| Symbols: RFL1 | RPS5-like 1 | chr1:4140948-4143605 FORWARD LENGTH=2658
AT1G12990	18.8156	21.1556	56.3803	20.9807	-1.42613	8.71e-52	| Symbols: | beta-1,4-N-acetylglucosaminyltransferase family protein | chr1:4433640-4436075 FORWARD LENGTH=2035
AT1G14880	2.64425	1.49572	4228.49	8.97665	-8.87975	0	| Symbols: PCR1 | PLANT CADMIUM RESISTANCE 1 | chr1:5132535-5133716 REVERSE LENGTH=765
AT1G15120	9.6487	12.1777	43.9146	16.1996	-1.43874	1.1e-12	| Symbols: | Ubiquinol-cytochrome C reductase hinge protein | chr1:5202854-5204193 FORWARD LENGTH=599
AT1G18300	4.47713	8.59513	13.138	5.88732	-1.15806	2.28e-05	| Symbols: atnudt4, NUDT4 | nudix hydrolase homolog 4 | chr1:6299687-6301086 FORWARD LENGTH=1065
AT1G19960	6.45952	7.40382	215.97	36.8823	-2.54983	2.51e-89	| Symbols: | BEST Arabidopsis thaliana protein match is: transmembrane receptors (TAIR:AT2G32140.1); Has 41 Blast hits to 41 proteins in 17 species: Archae - 0; Bacteria - 2; Metazoa - 23; Fungi - 0; Plants - 11; Viruses - 0; Other Eukaryotes - 5 (source: NCBI BLink). | chr1:6928039-6928463 FORWARD LENGTH=425
AT1G25550	13.3518	16.0856	76.9757	33.7924	-1.1877	7.96e-37	| Symbols: | myb-like transcription factor family protein | chr1:8976434-8978093 FORWARD LENGTH=1396
AT1G28480	0.001	0.715142	55.9678	3.48333	-4.00606	3.73e-50	| Symbols: GRX480, roxy19 | Thioredoxin superfamily protein | chr1:10013474-10014073 REVERSE LENGTH=600
AT1G29640	5.00155	5.86783	22.0642	3.06227	-2.84904	1.92e-19	| Symbols: | Protein of unknown function, DUF584 | chr1:10355703-10356482 REVERSE LENGTH=780
AT1G30640	4.36024	4.39057	20.7477	4.27196	-2.27998	1.77e-34	| Symbols: | Protein kinase family protein | chr1:10860655-10864700 FORWARD LENGTH=1922
AT1G62300	6.89773	6.03738	27.9839	7.35175	-1.92844	8.45e-39	| Symbols: WRKY6, ATWRKY6 | WRKY family transcription factor | chr1:23016683-23019279 REVERSE LENGTH=1990
AT1G65720	157.963	161.28	326.364	155.33	-1.07114	2.7e-76	| Symbols: | unknown protein; FUNCTIONS IN: molecular_function unknown; INVOLVED IN: biological_process unknown; LOCATED IN: endomembrane system; EXPRESSED IN: 24 plant structures; EXPRESSED DURING: 15 growth stages; Has 44 Blast hits to 44 proteins in 14 species: Archae - 0; Bacteria - 0; Metazoa - 0; Fungi - 0; Plants - 44; Viruses - 0; Other Eukaryotes - 0 (source: NCBI BLink). | chr1:24440259…
AT1G66600	0.001	0.170069	14.308	0.001	-13.8045	2.16e-24	| Symbols: WRKY63, ATWRKY63, ABO3 | ABA overly sensitive mutant 3 | chr1:24848320-24849364 FORWARD LENGTH=841
AT1G69270	4.08932	3.55085	13.6863	3.03908	-2.17102	1.04e-22	| Symbols: RPK1 | receptor-like protein kinase 1 | chr1:26040689-26042702 REVERSE LENGTH=2014
AT1G70530	3.72203	4.05284	18.0216	7.15279	-1.33315	7.03e-15	| Symbols: CRK3 | cysteine-rich RLK (RECEPTOR-like protein kinase) 3 | chr1:26588750-26591379 REVERSE LENGTH=1941
AT1G70740	0.329696	0.163181	1.19726	0.4258	-1.49148	0.0862676	| Symbols: | Protein kinase superfamily protein | chr1:26673632-26675947 REVERSE LENGTH=1753
AT1G73500	5.62293	11.1322	32.865	13.5903	-1.27398	1.56e-18	| Symbols: ATMKK9, MKK9 | MAP kinase kinase 9 | chr1:27639091-27640529 REVERSE LENGTH=1439
AT1G73805	3.24887	2.79286	92.562	8.21513	-3.49407	4.71e-208	| Symbols: | Calmodulin binding protein-like | chr1:27745427-27749178 REVERSE LENGTH=1690
AT1G76360	19.5918	9.46957	40.3899	7.59079	-2.41167	9.8e-70	| Symbols: | Protein kinase superfamily protein | chr1:28643038-28646712 REVERSE LENGTH=1888
AT1G76520	0.0951213	0.0941596	1.93437	0.0982789	-4.29884	4.33e-05	| Symbols: | Auxin efflux carrier family protein | chr1:28715078-28717416 FORWARD LENGTH=1519
AT1G76600	0.904944	2.68738	12.8527	3.42827	-1.90652	4.39e-09	| Symbols: | unknown protein; FUNCTIONS IN: molecular_function unknown; INVOLVED IN: N-terminal protein myristoylation; LOCATED IN: nucleolus, nucleus; EXPRESSED IN: 24 plant structures; EXPRESSED DURING: 15 growth stages; BEST Arabidopsis thaliana protein match is: unknown protein (TAIR:AT1G21010.1); Has 220 Blast hits to 220 proteins in 14 species: Archae - 0; Bacteria - 0; Metazoa - 0; Fungi -…
AT1G78380	152.056	224.121	1042.7	464.845	-1.16551	0	| Symbols: ATGSTU19, GST8, GSTU19 | glutathione S-transferase TAU 19 | chr1:29486413-29487906 REVERSE LENGTH=993
AT1G78410	0.218923	0.21671	98.5796	0.452381	-7.76761	3.59e-128	| Symbols: | VQ motif-containing protein | chr1:29502582-29503241 FORWARD LENGTH=660
AT1G80440	1.38079	8.20095	24.6411	1.42662	-4.11039	7.16e-55	| Symbols: | Galactose oxidase/kelch repeat superfamily protein | chr1:30241607-30243071 FORWARD LENGTH=1465
AT1G80840	2.53914	1.79534	61.0025	3.99761	-3.93166	7.71e-107	| Symbols: WRKY40, ATWRKY40 | WRKY DNA-binding protein 40 | chr1:30383691-30385499 FORWARD LENGTH=1195
AT2G01680	46.1828	30.804	67.8023	25.502	-1.41072	2.28e-61	| Symbols: | Ankyrin repeat family protein | chr2:306385-308659 FORWARD LENGTH=2043
AT2G02810	2.52483	3.97617	85.7965	10.4346	-3.03955	1.96e-126	| Symbols: ATUTR1, UTR1 | UDP-galactose transporter 1 | chr2:801530-803436 FORWARD LENGTH=1259
AT2G14560	1.31954	10.0764	590.345	44.8928	-3.717	0	| Symbols: LURP1 | Protein of unknown function (DUF567) | chr2:6213972-6215901 FORWARD LENGTH=1533
AT2G14610	0.76047	0.188195	2974.76	0.392857	-12.8865	0	| Symbols: PR1, PR 1, ATPR1 | pathogenesis-related gene 1 | chr2:6241704-6242463 REVERSE LENGTH=760
AT2G19800	0.219255	0.325558	0.636962	0.001	-9.31506	0.0472537	| Symbols: MIOX2 | myo-inositol oxygenase 2 | chr2:8530896-8533508 REVERSE LENGTH=1318
AT2G20670	16.6452	40.3912	48.3561	11.704	-2.0467	2.15e-45	| Symbols: | Protein of unknown function (DUF506) | chr2:8911860-8913534 REVERSE LENGTH=1250
AT2G23170	0.0682197	0.13506	8.38988	0.211453	-5.31024	1.84e-31	| Symbols: GH3.3 | Auxin-responsive GH3 family protein | chr2:9863855-9866562 REVERSE LENGTH=2118
AT2G26400	0.001	0.001	214.257	0.001	-17.709	0	| Symbols: ARD, ATARD3, ARD3 | acireductone dioxygenase 3 | chr2:11231800-11233295 REVERSE LENGTH=879
AT2G28350	14.0343	11.5559	22.1771	10.4797	-1.08148	2.42e-15	| Symbols: ARF10 | auxin response factor 10 | chr2:12114331-12116848 FORWARD LENGTH=2265
AT2G30550	7.00456	8.06248	65.0696	6.05894	-3.42485	5.53e-151	| Symbols: | alpha/beta-Hydrolases superfamily protein | chr2:13014848-13017153 FORWARD LENGTH=1774
AT2G31230	36.1632	10.6907	55.9361	10.6512	-2.39277	5.22e-45	| Symbols: ATERF15, ERF15 | ethylene-responsive element binding factor 15 | chr2:13306593-13307475 REVERSE LENGTH=883
AT2G39210	14.7408	22.4656	185.429	31.742	-2.5464	0	| Symbols: | Major facilitator superfamily protein | chr2:16366157-16368275 REVERSE LENGTH=1980
AT2G40750	0.540349	1.17675	78.4888	3.57303	-4.45727	1.75e-167	| Symbols: WRKY54, ATWRKY54 | WRKY DNA-binding protein 54 | chr2:17000454-17002468 REVERSE LENGTH=1337
AT2G41180	26.4753	21.5827	85.2922	21.4542	-1.99115	1.72e-51	| Symbols: | VQ motif-containing protein | chr2:17165191-17166025 FORWARD LENGTH=835
AT2G42280	0.688454	0.681493	0.833349	0.0889134	-3.22845	0.0230397	| Symbols: | basic helix-loop-helix (bHLH) DNA-binding superfamily protein | chr2:17611185-17613519 REVERSE LENGTH=1679
AT2G46400	4.7296	2.1068	61.6012	7.57423	-3.02379	7.7e-88	| Symbols: WRKY46, ATWRKY46 | WRKY DNA-binding protein 46 | chr2:19043414-19044826 REVERSE LENGTH=1222
AT3G01850	1.09462	0.677218	2.11999	0.706845	-1.58459	0.0596752	| Symbols: | Aldolase-type TIM barrel family protein | chr3:299987-302038 REVERSE LENGTH=1056
AT3G04060	0.388673	0.384743	6.02208	0.803151	-2.90652	1.18e-10	| Symbols: anac046, NAC046 | NAC domain containing protein 46 | chr3:1053366-1055163 REVERSE LENGTH=1487
AT3G09010	4.23971	2.85385	38.3464	5.34414	-2.84306	1.01e-71	| Symbols: | Protein kinase superfamily protein | chr3:2749953-2752276 FORWARD LENGTH=1704
AT3G11340	0.001	0.001	135.779	0.001	-17.0509	0	| Symbols: | UDP-Glycosyltransferase superfamily protein | chr3:3556705-3558269 FORWARD LENGTH=1487
AT3G11640	0.001	0.612979	5.79666	0.001	-12.501	2.48e-08	| Symbols: | unknown protein; FUNCTIONS IN: molecular_function unknown; INVOLVED IN: biological_process unknown; LOCATED IN: endomembrane system; BEST Arabidopsis thaliana protein match is: unknown protein (TAIR:AT3G52480.1); Has 36 Blast hits to 36 proteins in 7 species: Archae - 0; Bacteria - 0; Metazoa - 0; Fungi - 0; Plants - 36; Viruses - 0; Other Eukaryotes - 0 (source: NCBI BLink). | chr3:…
AT3G14060	1.03949	2.31521	5.53638	1.8795	-1.5586	0.0232012	| Symbols: | unknown protein; BEST Arabidopsis thaliana protein match is: unknown protein (TAIR:AT1G54120.1); Has 30 Blast hits to 30 proteins in 8 species: Archae - 0; Bacteria - 0; Metazoa - 0; Fungi - 0; Plants - 30; Viruses - 0; Other Eukaryotes - 0 (source: NCBI BLink). | chr3:4657046-4657601 REVERSE LENGTH=556
AT3G19580	0.001	0.001	0.412336	0.001	-3.0358	2.26e-06	| Symbols: AZF2, ZF2 | zinc-finger protein 2 | chr3:6803166-6804233 REVERSE LENGTH=1068
AT3G21780	0.193815	0.383711	9.75963	1.70212	-2.5195	1.37e-14	| Symbols: UGT71B6 | UDP-glucosyl transferase 71B6 | chr3:7675004-7676494 REVERSE LENGTH=1491
AT3G22160	12.0301	7.85453	72.8721	13.0906	-2.47684	1.56e-77	| Symbols: | VQ motif-containing protein | chr3:7817857-7818985 REVERSE LENGTH=1129
AT3G22231	12.9908	3.41169	5557.75	127.92	-5.44119	0	| Symbols: PCC1 | pathogen and circadian controlled 1 | chr3:7845823-7846605 REVERSE LENGTH=545
AT3G22235	0.001	0.001	19.5151	0.001	-14.2523	4.61e-15	| Symbols: | FUNCTIONS IN: molecular_function unknown; INVOLVED IN: biological_process unknown; BEST Arabidopsis thaliana protein match is: pathogen and circadian controlled 1 (TAIR:AT3G22231.1); Has 122 Blast hits to 122 proteins in 11 species: Archae - 0; Bacteria - 0; Metazoa - 0; Fungi - 0; Plants - 122; Viruses - 0; Other Eukaryotes - 0 (source: NCBI BLink). | chr3:7854612-7855814 REVERSE LE…
AT3G22910	0.756984	1.17083	21.4415	0.928758	-4.52896	1.14e-105	| Symbols: | ATPase E1-E2 type family protein / haloacid dehalogenase-like hydrolase family protein | chr3:8116335-8119388 REVERSE LENGTH=3054
AT3G25250	0.19214	0.760789	2.97701	1.29037	-1.20608	0.0230244	| Symbols: AGC2-1, AGC2, OXI1, AtOXI1 | AGC (cAMP-dependent, cGMP-dependent and protein kinase C) kinase family protein | chr3:9195503-9197124 FORWARD LENGTH=1504
AT3G25882	0.811738	1.33922	196.516	5.31166	-5.20934	1.38e-182	| Symbols: NIMIN-2 | NIM1-interacting 2 | chr3:9470417-9470950 REVERSE LENGTH=534
AT3G26170	0.929463	1.33828	36.8209	2.96825	-3.63284	8.3e-87	| Symbols: CYP71B19 | cytochrome P450, family 71, subfamily B, polypeptide 19 | chr3:9573360-9575148 REVERSE LENGTH=1710
AT3G28510	0.001	0.001	72.8098	0.324358	-7.8104	1.57e-264	| Symbols: | P-loop containing nucleoside triphosphate hydrolases superfamily protein | chr3:10685524-10687364 FORWARD LENGTH=1841
AT3G29240	3.00298	5.25924	22.5929	3.10266	-2.86429	1.18e-31	| Symbols: | Protein of unknown function (DUF179) | chr3:11191601-11192986 FORWARD LENGTH=1251
AT3G46080	0.001	0.001	59.6424	0.001	-15.8641	5.7e-60	| Symbols: | C2H2-type zinc finger family protein | chr3:16922753-16923247 REVERSE LENGTH=495
AT3G46770	0.001	0.001	0.594769	0.001	-9.21619	0.151934	| Symbols: | AP2/B3-like transcriptional factor family protein | chr3:17223954-17225316 FORWARD LENGTH=941
AT3G49570	0.293677	0.290708	10.8068	0.303426	-5.15445	1.4e-09	| Symbols: LSU3 | response to low sulfur 3 | chr3:18372533-18373024 REVERSE LENGTH=492
AT3G50650	1.55365	1.53794	6.51954	2.75181	-1.24439	1.89e-05	| Symbols: | GRAS family transcription factor | chr3:18806258-18808210 REVERSE LENGTH=1953
AT3G53150	0.0948093	0.0938506	14.3225	0.0979564	-7.19192	2.02e-42	| Symbols: UGT73D1 | UDP-glucosyl transferase 73D1 | chr3:19697736-19699259 REVERSE LENGTH=1524
AT3G56200	38.8528	24.9901	48.2869	20.7187	-1.2207	4.23e-28	| Symbols: | Transmembrane amino acid transporter family protein | chr3:20850029-20852027 FORWARD LENGTH=1614
AT3G56400	37.3253	107.883	970.872	137.461	-2.82026	0	| Symbols: WRKY70, ATWRKY70 | WRKY DNA-binding protein 70 | chr3:20908928-20910481 REVERSE LENGTH=1111
AT3G56710	1.59363	1.05168	167.183	12.6234	-3.72725	1.67e-191	| Symbols: SIB1 | sigma factor binding protein 1 | chr3:21006750-21007565 REVERSE LENGTH=816
AT3G61198	0.232298	0.001	4.94892	0.240009	-4.36595	2.39e-05	| Symbols: | other RNA | chr3:22655884-22656599 REVERSE LENGTH=622
AT4G01070	100.007	72.361	181.413	73.1162	-1.31102	1.32e-132	| Symbols: GT72B1, UGT72B1 | UDP-Glycosyltransferase superfamily protein | chr4:461592-463449 REVERSE LENGTH=1858
AT4G02370	10.3088	8.88784	48.1426	10.4792	-2.19978	1.29e-34	| Symbols: | Protein of unknown function, DUF538 | chr4:1042338-1043206 FORWARD LENGTH=869
AT4G08555	2.21723	2.56061	30.0594	8.0179	-1.90652	1.04e-08	| Symbols: | unknown protein; FUNCTIONS IN: molecular_function unknown; INVOLVED IN: biological_process unknown; LOCATED IN: cellular_component unknown; EXPRESSED IN: cultured cell; Has 4 Blast hits to 4 proteins in 2 species: Archae - 0; Bacteria - 0; Metazoa - 0; Fungi - 0; Plants - 4; Viruses - 0; Other Eukaryotes - 0 (source: NCBI BLink). | chr4:5448133-5448523 FORWARD LENGTH=391
AT4G11600	65.1362	58.7335	181.783	70.2961	-1.3707	1.39e-76	| Symbols: ATGPX6, PHGPX, LSC803, GPX6 | glutathione peroxidase 6 | chr4:7009769-7011375 REVERSE LENGTH=996
AT4G12290	11.583	22.1635	89.6756	28.0065	-1.67896	3.02e-123	| Symbols: | Copper amine oxidase family protein | chr4:7304405-7307138 FORWARD LENGTH=2420
AT4G17500	1.70657	3.80095	22.31	4.40804	-2.33948	1.57e-20	| Symbols: ATERF-1, ERF-1 | ethylene responsive element binding factor 1 | chr4:9759325-9760340 FORWARD LENGTH=1016
AT4G21903	0.0818636	0.0810359	0.71347	0.0845811	-3.07645	0.0390157	| Symbols: | MATE efflux family protein | chr4:11620998-11623797 REVERSE LENGTH=1765
AT4G23630	233.685	225.729	405.688	190.152	-1.09322	6.16e-214	| Symbols: BTI1, RTNLB1 | VIRB2-interacting protein 1 | chr4:12317059-12319937 FORWARD LENGTH=1790
AT4G23810	4.10373	1.98388	97.7772	2.8595	-5.09566	9.73e-255	| Symbols: WRKY53, ATWRKY53 | WRKY family transcription factor | chr4:12392370-12393982 REVERSE LENGTH=1514
AT4G24160	0.802223	0.529408	2.0716	0.736758	-1.49148	0.0210973	| Symbols: | alpha/beta-Hydrolases superfamily protein | chr4:12539786-12542489 FORWARD LENGTH=1621
AT4G25840	15.9705	16.058	46.1527	15.4613	-1.57776	3.53e-28	| Symbols: GPP1 | glycerol-3-phosphatase 1 | chr4:13139015-13140960 FORWARD LENGTH=1149
AT4G31800	0.580278	0.459529	3.70871	0.359724	-3.36595	1.48e-06	| Symbols: WRKY18, ATWRKY18 | WRKY DNA-binding protein 18 | chr4:15383201-15385029 FORWARD LENGTH=1245
AT4G34131	0.574021	1.05526	7.54389	3.55845	-1.08406	0.000103403	| Symbols: UGT73B3 | UDP-glucosyl transferase 73B3 | chr4:16343057-16344818 REVERSE LENGTH=1762
AT4G34180	25.7617	22.4773	93.4768	27.1428	-1.78404	2.93e-82	| Symbols: | Cyclase family protein | chr4:16369357-16371430 REVERSE LENGTH=1419
AT4G35180	0.937689	1.09697	60.5079	1.76148	-5.10226	1.2e-176	| Symbols: LHT7 | LYS/HIS transporter 7 | chr4:16738339-16740465 REVERSE LENGTH=1695
AT4G35310	34.159	28.631	78.6467	29.0919	-1.43477	1.28e-80	| Symbols: CPK5, ATCPK5 | calmodulin-domain protein kinase 5 | chr4:16801987-16804995 FORWARD LENGTH=2263
AT4G35783	5.85273	1.81049	5.66762	2.64557	-1.09917	0.180483	| Symbols: RTFL6, DVL17 | ROTUNDIFOLIA like 6 | chr4:16952406-16952800 FORWARD LENGTH=395
AT5G01900	0.001	0.001	15.913	0.001	-13.9579	1.71e-31	| Symbols: WRKY62, ATWRKY62 | WRKY DNA-binding protein 62 | chr5:351008-352069 REVERSE LENGTH=976
AT5G02620	21.4981	16.3461	38.0913	18.3489	-1.05377	2.21e-20	| Symbols: ANK1, ATANK1 | ankyrin-like1 | chr5:589527-591677 FORWARD LENGTH=1855
AT5G03350	3.81393	22.2166	1999.36	184.296	-3.43944	0	| Symbols: | Legume lectin family protein | chr5:815674-816658 REVERSE LENGTH=985
AT5G08790	12.2945	16.8064	189.469	38.7126	-2.29109	7.31e-200	| Symbols: ATAF2, anac081 | NAC (No Apical Meristem) domain transcriptional regulator superfamily protein | chr5:2858849-2860262 REVERSE LENGTH=1234
AT5G11060	80.3073	88.7408	119.898	55.9202	-1.10036	3.82e-65	| Symbols: KNAT4 | KNOTTED1-like homeobox gene 4 | chr5:3510118-3513305 FORWARD LENGTH=1810
AT5G11930	3.88852	5.26733	17.6386	4.0176	-2.13433	1.75e-10	| Symbols: | Thioredoxin superfamily protein | chr5:3844940-3845645 REVERSE LENGTH=706
AT5G13080	0.001	0.001	25.6919	0.197207	-7.02546	1.24e-37	| Symbols: WRKY75, ATWRKY75 | WRKY DNA-binding protein 75 | chr5:4149740-4151150 REVERSE LENGTH=757
AT5G15860	1.55957	3.0876	15.6354	2.84354	-2.45906	1.57e-23	| Symbols: ATPCME, PCME | prenylcysteine methylesterase | chr5:5178505-5181383 REVERSE LENGTH=1575
AT5G18310	4.55515	5.23055	31.2304	5.45937	-2.51615	2.86e-24	| Symbols: | unknown protein; FUNCTIONS IN: molecular_function unknown; INVOLVED IN: biological_process unknown; LOCATED IN: plasma membrane; EXPRESSED IN: 22 plant structures; EXPRESSED DURING: 13 growth stages; Has 60 Blast hits to 60 proteins in 14 species: Archae - 0; Bacteria - 0; Metazoa - 7; Fungi - 0; Plants - 53; Viruses - 0; Other Eukaryotes - 0 (source: NCBI BLink). | chr5:6061706-6063…
AT5G19140	0.111575	0.110447	0.324138	0.001	-2.68592	1.54e-66	| Symbols: ATAILP1, AILP1 | Aluminium induced protein with YGL and LRDR motifs | chr5:6423269-6426166 FORWARD LENGTH=1215
AT5G22270	14.5384	8.19203	25.7746	10.1681	-1.34191	1.32e-07	| Symbols: | unknown protein; BEST Arabidopsis thaliana protein match is: unknown protein (TAIR:AT3G11600.1); Has 136 Blast hits to 136 proteins in 15 species: Archae - 0; Bacteria - 0; Metazoa - 0; Fungi - 0; Plants - 136; Viruses - 0; Other Eukaryotes - 0 (source: NCBI BLink). | chr5:7372233-7373102 REVERSE LENGTH=646
AT5G22570	0.001	0.001	59.9064	0.587739	-6.67139	4.37e-116	| Symbols: WRKY38, ATWRKY38 | WRKY DNA-binding protein 38 | chr5:7495539-7496784 REVERSE LENGTH=1016
AT5G24206	1.54699	0.001	5.39304	0.639339	-3.07645	0.0012525	| Symbols: | other RNA | chr5:8213626-8214689 REVERSE LENGTH=467
AT5G24530	21.6116	36.0627	1041.02	118.344	-3.13695	0	| Symbols: DMR6 | 2-oxoglutarate (2OG) and Fe(II)-dependent oxygenase superfamily protein | chr5:8378833-8383401 FORWARD LENGTH=1404
AT5G42380	0.001	0.361639	26.7103	0.754921	-5.14493	8.47e-37	| Symbols: CML39, CML37 | calmodulin like 37 | chr5:16942576-16943366 REVERSE LENGTH=791
AT5G44569	0.409899	0.608631	4.56475	0.847011	-2.43008	0.00113075	| Symbols: | | chr5:17963286-17963990 FORWARD LENGTH=705
AT5G45110	6.49528	6.30829	58.6261	8.80013	-2.73595	4.7e-145	| Symbols: NPR3, ATNPR3 | NPR1-like protein 3 | chr5:18228910-18231522 FORWARD LENGTH=2358
AT5G47910	42.8819	31.5905	71.5114	30.9671	-1.20744	1.65e-79	| Symbols: RBOHD, ATRBOHD | respiratory burst oxidase homologue D | chr5:19397443-19402061 FORWARD LENGTH=3201
AT5G49280	7.93341	9.52409	23.3744	11.5103	-1.022	3.9e-06	| Symbols: | hydroxyproline-rich glycoprotein family protein | chr5:19976594-19977449 REVERSE LENGTH=856
AT5G58620	8.2681	5.95236	23.4039	6.75041	-1.7937	5.54e-37	| Symbols: | zinc finger (CCCH-type) family protein | chr5:23693340-23696222 FORWARD LENGTH=2499
AT5G61600	1.65921	0.958085	12.1844	2.42857	-2.32685	8.45e-12	| Symbols: ERF104 | ethylene response factor 104 | chr5:24766386-24767430 REVERSE LENGTH=1045
AT5G62770	5.32261	4.11223	103.714	3.75561	-4.78742	3.37e-192	| Symbols: | Protein of unknown function (DUF1645) | chr5:25210495-25211607 FORWARD LENGTH=1113
AT5G64810	0.001	0.203454	65.6805	0.42471	-7.27284	7.32e-90	| Symbols: WRKY51, ATWRKY51 | WRKY DNA-binding protein 51 | chr5:25908413-25909803 FORWARD LENGTH=703
AT5G66910	1.02551	1.81657	13.8508	2.50947	-2.46452	3.83e-35	| Symbols: | Disease resistance protein (CC-NBS-LRR class) family | chr5:26718232-26721256 REVERSE LENGTH=2677

## Sheet: NPR1+INA(rep1&2) direct down
Supplementary Dataset S2. List of NPR1+INA target genes showing NPR1-dependent expression in the presence of INA.
RNA-seq log2 ratio (npr1-1+INA/Col+INA) ≥ 1, FDR ≤ 0.2
NPR1+INA targets (the rep1&2 dataset of NPR1:GFP ChIP-seq) & upregulated in npr1-1+INA (23)
GeneID	Col (RPKM)	npr1-1 (RPKM)	Col+INA (RPKM)	npr1-1+INA (RPKM)	Log2 Ratio(npr1-1+INA/Col+INA)	FDR	Description
AT1G04040	88.7597	70.236	25.404	68.3933	1.4288	1.43e-33	| Symbols: | HAD superfamily, subfamily IIIB acid phosphatase | chr1:1042362-1043864 REVERSE LENGTH=1063
AT1G04110	1.24132	0.860136	0.180308	2.24441	3.6378	6e-08	| Symbols: SDD1 | Subtilase family protein | chr1:1061457-1063784 REVERSE LENGTH=2328
AT1G05560	8.23151	16.6433	11.1936	34.019	1.60367	7.98e-31	| Symbols: UGT1, UGT75B1 | UDP-glucosyltransferase 75B1 | chr1:1645498-1647147 REVERSE LENGTH=1650
AT1G09750	95.5937	136.774	26.246	163.855	2.64225	2.89e-265	| Symbols: | Eukaryotic aspartyl protease family protein | chr1:3157501-3159148 FORWARD LENGTH=1578
AT1G12370	1.50684	0.994404	0.648525	1.47037	1.18094	0.113163	| Symbols: PHR1, UVR2 | photolyase 1 | chr1:4206374-4208951 REVERSE LENGTH=1726
AT1G14640	1.43966	1.74899	0.760431	2.434	1.67844	0.000675677	| Symbols: | SWAP (Suppressor-of-White-APricot)/surp domain-containing protein | chr1:5023656-5025955 FORWARD LENGTH=2208
AT1G50450	72.3965	94.9179	39.3186	111.624	1.50537	2.27e-78	| Symbols: | Saccharopine dehydrogenase | chr1:18687785-18690371 REVERSE LENGTH=1427
AT2G01913	3.16128	2.76117	1.44061	6.53245	2.18094	6.4e-05	| Symbols: | unknown protein; Has 35333 Blast hits to 34131 proteins in 2444 species: Archae - 798; Bacteria - 22429; Metazoa - 974; Fungi - 991; Plants - 531; Viruses - 0; Other Eukaryotes - 9610 (source: NCBI BLink). | chr2:421624-422626 REVERSE LENGTH=777
AT2G30766	171.27	158.749	45.2326	107.782	1.25268	3.03e-19	| Symbols: | unknown protein; FUNCTIONS IN: molecular_function unknown; INVOLVED IN: biological_process unknown; LOCATED IN: cellular_component unknown; Has 30201 Blast hits to 17322 proteins in 780 species: Archae - 12; Bacteria - 1396; Metazoa - 17338; Fungi - 3422; Plants - 5037; Viruses - 0; Other Eukaryotes - 2996 (source: NCBI BLink). | chr2:13108007-13108470 FORWARD LENGTH=464
AT2G33450	618.35	624.435	400.089	897.86	1.16617	2.46e-185	| Symbols: | Ribosomal L28 family | chr2:14173579-14174533 FORWARD LENGTH=626
AT2G33570	27.1998	26.5357	4.7198	18.681	1.98477	1.73e-25	| Symbols: | Domain of unknown function (DUF23) | chr2:14217223-14219252 FORWARD LENGTH=1838
AT2G35950	4.03434	11.389	5.35369	13.4311	1.32697	4.28e-06	| Symbols: EDA12 | embryo sac development arrest 12 | chr2:15104761-15106088 FORWARD LENGTH=967
AT3G02010	0.466471	0.634912	0.395252	1.38562	1.80969	0.00548164	| Symbols: | Pentatricopeptide repeat (PPR) superfamily protein | chr3:337965-340442 FORWARD LENGTH=2478
AT3G15200	0.001	0.090985	0.178014	0.759723	2.09348	0.111536	| Symbols: | Tetratricopeptide repeat (TPR)-like superfamily protein | chr3:5117489-5119060 REVERSE LENGTH=1572
AT3G28740	0.0904755	0.985167	3.59217	33.9328	3.23975	4.6e-69	| Symbols: CYP81D1 | Cytochrome P450 superfamily protein | chr3:10788698-10790553 REVERSE LENGTH=1597
AT3G46990	2.9856	1.99319	0.605129	1.64996	1.44712	0.0210699	| Symbols: | Protein of unknown function (DUF740) | chr3:17311672-17313752 FORWARD LENGTH=2081
AT3G59765	2.9239	6.02986	3.30332	12.5873	1.92998	5.38e-06	| Symbols: | other RNA | chr3:22076461-22078339 REVERSE LENGTH=593
AT3G61910	0.706549	1.16568	0.001	0.85167	9.73415	0.0162605	| Symbols: NST2, ANAC066, NAC066 | NAC domain protein 66 | chr3:22929006-22930442 REVERSE LENGTH=1227
AT4G23060	17.1486	25.4628	4.35707	16.753	1.94299	9.71e-21	| Symbols: IQD22 | IQ-domain 22 | chr4:12087203-12090575 FORWARD LENGTH=1702
AT5G11070	20.5883	55.6324	30.5344	69.9477	1.19584	1.78e-19	| Symbols: | unknown protein; Has 1807 Blast hits to 1807 proteins in 277 species: Archae - 0; Bacteria - 0; Metazoa - 736; Fungi - 347; Plants - 385; Viruses - 0; Other Eukaryotes - 339 (source: NCBI BLink). | chr5:3516217-3516995 REVERSE LENGTH=779
AT5G13730	61.7889	63.2446	27.068	58.1942	1.10429	6.61e-25	| Symbols: SIG4, SIGD | sigma factor 4 | chr5:4429110-4430837 REVERSE LENGTH=1375
AT5G46830	15.3332	19.834	3.27936	11.6629	1.83045	2.25e-12	| Symbols: ATNIG1, NIG1 | NACL-inducible gene 1 | chr5:19002719-19004254 FORWARD LENGTH=1536
AT5G60250	0.332159	5.98418	1.22228	4.94187	2.01548	1.05e-08	| Symbols: | zinc finger (C3HC4-type RING finger) family protein | chr5:24252158-24254849 FORWARD LENGTH=2175

## Sheet: NPR1+INA(rep3&4) direct up
Supplementary Dataset S2. List of NPR1+INA target genes showing NPR1-dependent expression in the presence of INA.
RNA-seq log2 ratio (npr1-1+INA/Col+INA) ≤ -1, FDR ≤ 0.2
NPR1+INA targets (the rep3&4 dataset of NPR1:GFP ChIP-seq) & downregulated in npr1-1+INA (278)
GeneID	Col (RPKM)	npr1-1 (RPKM)	Col+INA (RPKM)	npr1-1+INA (RPKM)	Log2 Ratio(npr1-1+INA/Col+INA)	FDR	Description
AT1G01650	0.742702	0.534686	1.24227	0.418558	-1.56949	0.0372274	| Symbols: SPPL4, ATSPPL4 | SIGNAL PEPTIDE PEPTIDASE-LIKE 4 | chr1:232841-237817 REVERSE LENGTH=2140
AT1G02220	6.19392	0.634272	29.473	5.29616	-2.47638	6.05e-38	| Symbols: ANAC003, NAC003 | NAC domain containing protein 3 | chr1:428814-430647 REVERSE LENGTH=1353
AT1G02440	0.001	0.001	3.41862	0.001	-11.7392	0.00034695	| Symbols: ATARFD1A, ARFD1A | ADP-ribosylation factor D1A | chr1:496586-497479 REVERSE LENGTH=573
AT1G02880	0.371438	0.122561	0.839276	0.001	-9.713	0.0261909	| Symbols: TPK1 | thiamin pyrophosphokinase1 | chr1:642752-644532 REVERSE LENGTH=1167
AT1G03230	3.84792	3.99946	12.8554	5.16834	-1.31461	1.94e-08	| Symbols: | Eukaryotic aspartyl protease family protein | chr1:790091-791592 FORWARD LENGTH=1502
AT1G03850	0.001	0.001	11.024	0.22619	-5.60696	2.21e-13	| Symbols: | Glutaredoxin family protein | chr1:977102-977761 REVERSE LENGTH=660
AT1G06160	0.155198	0.153629	3.15608	0.16035	-4.29884	4.33e-05	| Symbols: ORA59 | octadecanoid-responsive Arabidopsis AP2/ERF 59 | chr1:1883004-1883934 FORWARD LENGTH=931
AT1G07090	6.89504	2.73013	10.6831	3.32449	-1.68413	1.56e-06	| Symbols: LSH6 | Protein of unknown function (DUF640) | chr1:2173952-2174894 REVERSE LENGTH=943
AT1G07630	13.484	11.8782	31.8652	10.8641	-1.55241	2.54e-38	| Symbols: PLL5 | pol-like 5 | chr1:2349097-2351692 FORWARD LENGTH=2336
AT1G07870	0.681152	0.674265	1.97882	0.351881	-2.49148	0.000693338	| Symbols: | Protein kinase superfamily protein | chr1:2429699-2432034 REVERSE LENGTH=1697
AT1G07900	2.75934	5.46289	66.8018	3.11012	-4.42485	2.25e-61	| Symbols: LBD1 | LOB domain-containing protein 1 | chr1:2442622-2443632 FORWARD LENGTH=576
AT1G10470	111.285	62.1472	207.081	78.7994	-1.39394	3.48e-114	| Symbols: ARR4, MEE7, ATRR1, IBC7 | response regulator 4 | chr1:3442327-3443957 REVERSE LENGTH=1275
AT1G11310	0.986051	0.976081	4.51969	1.49421	-1.59684	4.73e-06	| Symbols: MLO2, ATMLO2, PMR2 | Seven transmembrane MLO family protein | chr1:3800738-3804185 REVERSE LENGTH=2198
AT1G11320	2.25912	2.70216	7.10991	3.50116	-1.022	0.000995868	| Symbols: | unknown protein; FUNCTIONS IN: molecular_function unknown; INVOLVED IN: biological_process unknown; LOCATED IN: mitochondrion, plastid; EXPRESSED IN: 7 plant structures; EXPRESSED DURING: C globular stage, F mature embryo stage, petal differentiation and expansion stage, E expanded cotyledon stage, D bilateral stage; Has 46 Blast hits to 46 proteins in 14 species: Archae - 0; Bacteri…
AT1G11890	44.377	36.7376	158.081	50.0803	-1.65835	1.15e-96	| Symbols: SEC22, ATSEC22 | Synaptobrevin family protein | chr1:4010779-4013125 FORWARD LENGTH=1094
AT1G12210	0.489241	0.914779	5.26408	1.57261	-1.74302	3.85e-09	| Symbols: RFL1 | RPS5-like 1 | chr1:4140948-4143605 FORWARD LENGTH=2658
AT1G12990	18.8156	21.1556	56.3803	20.9807	-1.42613	8.71e-52	| Symbols: | beta-1,4-N-acetylglucosaminyltransferase family protein | chr1:4433640-4436075 FORWARD LENGTH=2035
AT1G13470	1.24951	0.562219	177.979	0.938903	-7.56652	0	| Symbols: | Protein of unknown function (DUF1262) | chr1:4620228-4621580 REVERSE LENGTH=1272
AT1G14740	17.3526	18.4941	39.6009	14.4624	-1.45322	5.02e-46	| Symbols: | Protein of unknown function (DUF1423) | chr1:5075213-5077791 REVERSE LENGTH=2498
AT1G14790	2.50494	3.494	8.56349	3.25472	-1.39567	7.24e-15	| Symbols: RDR1, ATRDRP1 | RNA-dependent RNA polymerase 1 | chr1:5093961-5098032 REVERSE LENGTH=3807
AT1G14880	2.64425	1.49572	4228.49	8.97665	-8.87975	0	| Symbols: PCR1 | PLANT CADMIUM RESISTANCE 1 | chr1:5132535-5133716 REVERSE LENGTH=765
AT1G15120	9.6487	12.1777	43.9146	16.1996	-1.43874	1.1e-12	| Symbols: | Ubiquinol-cytochrome C reductase hinge protein | chr1:5202854-5204193 FORWARD LENGTH=599
AT1G15520	0.602303	0.815871	43.0072	0.818811	-5.71491	0	| Symbols: PDR12, ATPDR12, ABCG40, ATABCG40 | pleiotropic drug resistance 12 | chr1:5331858-5338326 REVERSE LENGTH=4558
AT1G16670	10.7527	11.725	67.4379	12.4115	-2.44188	2.89e-107	| Symbols: | Protein kinase superfamily protein | chr1:5697324-5699769 FORWARD LENGTH=1720
AT1G17380	4.20843	4.92331	16.0543	5.40222	-1.57134	3.64e-10	| Symbols: JAZ5, TIFY11A | jasmonate-zim-domain protein 5 | chr1:5955488-5957212 REVERSE LENGTH=1133
AT1G17860	9.39768	8.52744	31.2828	11.9348	-1.3902	1.01e-10	| Symbols: | Kunitz family trypsin and protease inhibitor protein | chr1:6149301-6150038 FORWARD LENGTH=738
AT1G18300	4.47713	8.59513	13.138	5.88732	-1.15806	2.28e-05	| Symbols: atnudt4, NUDT4 | nudix hydrolase homolog 4 | chr1:6299687-6301086 FORWARD LENGTH=1065
AT1G19210	0.611379	0.201733	0.986737	0.001	-9.94652	0.08512	| Symbols: | Integrase-type DNA-binding superfamily protein | chr1:6626822-6627530 REVERSE LENGTH=709
AT1G19960	6.45952	7.40382	215.97	36.8823	-2.54983	2.51e-89	| Symbols: | BEST Arabidopsis thaliana protein match is: transmembrane receptors (TAIR:AT2G32140.1); Has 41 Blast hits to 41 proteins in 17 species: Archae - 0; Bacteria - 2; Metazoa - 23; Fungi - 0; Plants - 11; Viruses - 0; Other Eukaryotes - 5 (source: NCBI BLink). | chr1:6928039-6928463 FORWARD LENGTH=425
AT1G20510	2.10081	1.69447	4.59617	2.00977	-1.1934	0.000993034	| Symbols: OPCL1 | OPC-8:0 CoA ligase1 | chr1:7103454-7105881 REVERSE LENGTH=1857
AT1G21000	10.7029	8.16674	21.0527	7.60251	-1.46946	1.61e-13	| Symbols: | PLATZ transcription factor family protein | chr1:7337728-7339452 FORWARD LENGTH=1296
AT1G22180	0.415199	0.001	0.321654	0.0857963	-1.10815	0.0873018	| Symbols: | Sec14p-like phosphatidylinositol transfer family protein | chr1:7828328-7830392 REVERSE LENGTH=1299
AT1G22240	0.001	0.001	0.542323	0.001	-9.08301	0.0474236	| Symbols: APUM8, PUM8 | pumilio 8 | chr1:7853084-7854963 FORWARD LENGTH=1548
AT1G23710	8.60055	11.1893	28.555	8.12439	-1.81341	6.79e-22	| Symbols: | Protein of unknown function (DUF1645) | chr1:8385251-8386426 FORWARD LENGTH=1176
AT1G25550	13.3518	16.0856	76.9757	33.7924	-1.1877	7.96e-37	| Symbols: | myb-like transcription factor family protein | chr1:8976434-8978093 FORWARD LENGTH=1396
AT1G28480	0.001	0.715142	55.9678	3.48333	-4.00606	3.73e-50	| Symbols: GRX480, roxy19 | Thioredoxin superfamily protein | chr1:10013474-10014073 REVERSE LENGTH=600
AT1G28580	0.577188	0.571352	1.30418	0.496956	-1.39195	0.123303	| Symbols: | GDSL-like Lipase/Acylhydrolase superfamily protein | chr1:10044337-10046442 REVERSE LENGTH=1502
AT1G29060	10.5281	7.18736	51.503	7.68933	-2.74373	1.31e-43	| Symbols: | Target SNARE coiled-coil domain protein | chr1:10147693-10149686 FORWARD LENGTH=796
AT1G29640	5.00155	5.86783	22.0642	3.06227	-2.84904	1.92e-19	| Symbols: | Protein of unknown function, DUF584 | chr1:10355703-10356482 REVERSE LENGTH=780
AT1G30500	4.17083	3.24394	3.46192	1.07732	-1.68413	0.0106599	| Symbols: NF-YA7 | nuclear factor Y, subunit A7 | chr1:10804450-10806319 REVERSE LENGTH=970
AT1G30640	4.36024	4.39057	20.7477	4.27196	-2.27998	1.77e-34	| Symbols: | Protein kinase family protein | chr1:10860655-10864700 FORWARD LENGTH=1922
AT1G32230	0.108191	0.107097	0.314308	0.001	-8.29603	0.0474047	| Symbols: AtRCD1 | WWE protein-protein interaction domain protein family | chr1:11612118-11616218 FORWARD LENGTH=2671
AT1G56145	0.0444719	0.001	0.215327	0.001	-7.75038	0.0853016	| Symbols: | Leucine-rich repeat transmembrane protein kinase | chr1:21008093-21014012 REVERSE LENGTH=3249
AT1G56340	2.37179	2.34781	17.9148	3.82281	-2.22845	3.38e-23	| Symbols: CRT1, CRT1a, AtCRT1a | calreticulin 1a | chr1:21089844-21092660 REVERSE LENGTH=1523
AT1G61260	2.46114	3.04532	10.3276	2.54284	-2.022	2.29e-11	| Symbols: | Protein of unknown function (DUF761) | chr1:22593465-22595069 REVERSE LENGTH=1409
AT1G62300	6.89773	6.03738	27.9839	7.35175	-1.92844	8.45e-39	| Symbols: WRKY6, ATWRKY6 | WRKY family transcription factor | chr1:23016683-23019279 REVERSE LENGTH=1990
AT1G62420	0.139066	0.275319	3.77069	0.287364	-3.71388	4.65e-06	| Symbols: | Protein of unknown function (DUF506) | chr1:23102793-23104647 REVERSE LENGTH=1039
AT1G63090	36.1223	15.6773	53.1526	10.311	-2.36595	2.31e-63	| Symbols: AtPP2-A11, PP2-A11 | phloem protein 2-A11 | chr1:23391063-23392851 REVERSE LENGTH=1332
AT1G65486	7.0915	6.58106	68.2429	11.9062	-2.51896	6.65e-22	| Symbols: | unknown protein; FUNCTIONS IN: molecular_function unknown; INVOLVED IN: biological_process unknown; LOCATED IN: endomembrane system; BEST Arabidopsis thaliana protein match is: unknown protein (TAIR:AT1G65490.1); Has 30201 Blast hits to 17322 proteins in 780 species: Archae - 12; Bacteria - 1396; Metazoa - 17338; Fungi - 3422; Plants - 5037; Viruses - 0; Other Eukaryotes - 2996 (sour…
AT1G66600	0.001	0.170069	14.308	0.001	-13.8045	2.16e-24	| Symbols: WRKY63, ATWRKY63, ABO3 | ABA overly sensitive mutant 3 | chr1:24848320-24849364 FORWARD LENGTH=841
AT1G67360	0.522093	0.516814	1.39035	0.134856	-3.36595	0.0134533	| Symbols: | Rubber elongation factor protein (REF) | chr1:25236811-25238036 REVERSE LENGTH=1107
AT1G69270	4.08932	3.55085	13.6863	3.03908	-2.17102	1.04e-22	| Symbols: RPK1 | receptor-like protein kinase 1 | chr1:26040689-26042702 REVERSE LENGTH=2014
AT1G70520	13.5006	13.8204	24.4253	12.0436	-1.02012	6.58e-15	| Symbols: CRK2 | cysteine-rich RLK (RECEPTOR-like protein kinase) 2 | chr1:26584729-26587419 REVERSE LENGTH=2194
AT1G70530	3.72203	4.05284	18.0216	7.15279	-1.33315	7.03e-15	| Symbols: CRK3 | cysteine-rich RLK (RECEPTOR-like protein kinase) 3 | chr1:26588750-26591379 REVERSE LENGTH=1941
AT1G70740	0.329696	0.163181	1.19726	0.4258	-1.49148	0.0862676	| Symbols: | Protein kinase superfamily protein | chr1:26673632-26675947 REVERSE LENGTH=1753
AT1G72175	5.88038	6.31986	11.8769	5.20764	-1.18945	0.000277244	| Symbols: | RING/U-box protein with domain of unknown function (DUF 1232) | chr1:27157875-27159558 FORWARD LENGTH=860
AT1G73500	5.62293	11.1322	32.865	13.5903	-1.27398	1.56e-18	| Symbols: ATMKK9, MKK9 | MAP kinase kinase 9 | chr1:27639091-27640529 REVERSE LENGTH=1439
AT1G73805	3.24887	2.79286	92.562	8.21513	-3.49407	4.71e-208	| Symbols: | Calmodulin binding protein-like | chr1:27745427-27749178 REVERSE LENGTH=1690
AT1G74020	10.3035	8.8948	32.7175	10.1504	-1.68852	3.01e-23	| Symbols: SS2 | strictosidine synthase 2 | chr1:27835131-27837317 REVERSE LENGTH=1206
AT1G74450	13.3726	6.69941	14.1341	6.15003	-1.20051	2.14e-09	| Symbols: | Protein of unknown function (DUF793) | chr1:27982509-27984280 FORWARD LENGTH=1772
AT1G75270	19.0077	13.3085	52.2266	21.0756	-1.30921	6.84e-20	| Symbols: DHAR2 | dehydroascorbate reductase 2 | chr1:28250075-28251350 REVERSE LENGTH=935
AT1G75380	0.0932189	0.184553	0.541623	0.0963133	-2.49148	0.17297	| Symbols: ATBBD1, BBD1 | bifunctional nuclease in basal defense response 1 | chr1:28281389-28284045 REVERSE LENGTH=1550
AT1G75810	17.0592	17.7005	26.2722	12.9537	-1.02018	1.02e-05	| Symbols: | unknown protein; FUNCTIONS IN: molecular_function unknown; INVOLVED IN: biological_process unknown; LOCATED IN: endomembrane system; EXPRESSED IN: 24 plant structures; EXPRESSED DURING: 15 growth stages; Has 13 Blast hits to 13 proteins in 5 species: Archae - 0; Bacteria - 0; Metazoa - 0; Fungi - 0; Plants - 13; Viruses - 0; Other Eukaryotes - 0 (source: NCBI BLink). | chr1:28461664-…
AT1G76360	19.5918	9.46957	40.3899	7.59079	-2.41167	9.8e-70	| Symbols: | Protein kinase superfamily protein | chr1:28643038-28646712 REVERSE LENGTH=1888
AT1G76520	0.0951213	0.0941596	1.93437	0.0982789	-4.29884	4.33e-05	| Symbols: | Auxin efflux carrier family protein | chr1:28715078-28717416 FORWARD LENGTH=1519
AT1G76600	0.904944	2.68738	12.8527	3.42827	-1.90652	4.39e-09	| Symbols: | unknown protein; FUNCTIONS IN: molecular_function unknown; INVOLVED IN: N-terminal protein myristoylation; LOCATED IN: nucleolus, nucleus; EXPRESSED IN: 24 plant structures; EXPRESSED DURING: 15 growth stages; BEST Arabidopsis thaliana protein match is: unknown protein (TAIR:AT1G21010.1); Has 220 Blast hits to 220 proteins in 14 species: Archae - 0; Bacteria - 0; Metazoa - 0; Fungi -…
AT1G77770	0.972174	1.8044	3.29499	1.13	-1.54395	0.00907198	| Symbols: | Protein of unknown function (DUF1644) | chr1:29246205-29248028 REVERSE LENGTH=1189
AT1G78380	152.056	224.121	1042.7	464.845	-1.16551	0	| Symbols: ATGSTU19, GST8, GSTU19 | glutathione S-transferase TAU 19 | chr1:29486413-29487906 REVERSE LENGTH=993
AT1G78410	0.218923	0.21671	98.5796	0.452381	-7.76761	3.59e-128	| Symbols: | VQ motif-containing protein | chr1:29502582-29503241 FORWARD LENGTH=660
AT1G80440	1.38079	8.20095	24.6411	1.42662	-4.11039	7.16e-55	| Symbols: | Galactose oxidase/kelch repeat superfamily protein | chr1:30241607-30243071 FORWARD LENGTH=1465
AT1G80460	7.74445	6.05991	22.07	6.17261	-1.83813	1.84e-28	| Symbols: NHO1, GLI1 | Actin-like ATPase superfamily protein | chr1:30246768-30249253 REVERSE LENGTH=1959
AT1G80820	1.2388	4.45919	26.8279	4.18884	-2.67911	8.18e-36	| Symbols: CCR2, ATCCR2 | cinnamoyl coa reductase | chr1:30370572-30372670 FORWARD LENGTH=1283
AT1G80840	2.53914	1.79534	61.0025	3.99761	-3.93166	7.71e-107	| Symbols: WRKY40, ATWRKY40 | WRKY DNA-binding protein 40 | chr1:30383691-30385499 FORWARD LENGTH=1195
AT2G01680	46.1828	30.804	67.8023	25.502	-1.41072	2.28e-61	| Symbols: | Ankyrin repeat family protein | chr2:306385-308659 FORWARD LENGTH=2043
AT2G02810	2.52483	3.97617	85.7965	10.4346	-3.03955	1.96e-126	| Symbols: ATUTR1, UTR1 | UDP-galactose transporter 1 | chr2:801530-803436 FORWARD LENGTH=1259
AT2G04495	1.07484	0.607985	50.8527	0.793229	-6.00245	2.2e-88	| Symbols: | unknown protein; FUNCTIONS IN: molecular_function unknown; INVOLVED IN: biological_process unknown; LOCATED IN: endomembrane system; BEST Arabidopsis thaliana protein match is: unknown protein (TAIR:AT2G04515.1); Has 30201 Blast hits to 17322 proteins in 780 species: Archae - 12; Bacteria - 1396; Metazoa - 17338; Fungi - 3422; Plants - 5037; Viruses - 0; Other Eukaryotes - 2996 (sour…
AT2G05940	35.2309	31.5973	90.2653	26.3136	-1.77836	9.76e-95	| Symbols: | Protein kinase superfamily protein | chr2:2287238-2289307 REVERSE LENGTH=1702
AT2G14560	1.31954	10.0764	590.345	44.8928	-3.717	0	| Symbols: LURP1 | Protein of unknown function (DUF567) | chr2:6213972-6215901 FORWARD LENGTH=1533
AT2G14610	0.76047	0.188195	2974.76	0.392857	-12.8865	0	| Symbols: PR1, PR 1, ATPR1 | pathogenesis-related gene 1 | chr2:6241704-6242463 REVERSE LENGTH=760
AT2G15480	0.001	0.001	1.26338	0.084247	-3.90652	0.000815093	| Symbols: UGT73B5 | UDP-glucosyl transferase 73B5 | chr2:6758681-6760633 FORWARD LENGTH=1772
AT2G17120	20.4865	21.7815	176.762	38.6373	-2.19374	6.02e-191	| Symbols: LYM2 | lysm domain GPI-anchored protein 2 precursor | chr2:7459047-7460819 FORWARD LENGTH=1333
AT2G17710	2.69629	5.49505	17.2019	4.9161	-1.80698	1.3e-10	| Symbols: | unknown protein; Has 39 Blast hits to 39 proteins in 14 species: Archae - 0; Bacteria - 0; Metazoa - 0; Fungi - 0; Plants - 39; Viruses - 0; Other Eukaryotes - 0 (source: NCBI BLink). | chr2:7693596-7694746 FORWARD LENGTH=911
AT2G18240	1.1779	0.777328	2.02782	0.946557	-1.09917	0.180379	| Symbols: | Rer1 family protein | chr2:7935285-7936721 FORWARD LENGTH=1104
AT2G18730	19.7706	17.4048	40.7877	13.2411	-1.62311	2.43e-41	| Symbols: ATDGK3, DGK3 | diacylglycerol kinase 3 | chr2:8118830-8121925 FORWARD LENGTH=1849
AT2G19180	21.2386	25.8246	53.4414	23.4987	-1.18538	2.84e-16	| Symbols: | unknown protein; BEST Arabidopsis thaliana protein match is: unknown protein (TAIR:AT1G16840.1); Has 64 Blast hits to 64 proteins in 12 species: Archae - 0; Bacteria - 0; Metazoa - 0; Fungi - 0; Plants - 64; Viruses - 0; Other Eukaryotes - 0 (source: NCBI BLink). | chr2:8324716-8325965 FORWARD LENGTH=864
AT2G19800	0.219255	0.325558	0.636962	0.001	-9.31506	0.0472537	| Symbols: MIOX2 | myo-inositol oxygenase 2 | chr2:8530896-8533508 REVERSE LENGTH=1318
AT2G20670	16.6452	40.3912	48.3561	11.704	-2.0467	2.15e-45	| Symbols: | Protein of unknown function (DUF506) | chr2:8911860-8913534 REVERSE LENGTH=1250
AT2G23170	0.0682197	0.13506	8.38988	0.211453	-5.31024	1.84e-31	| Symbols: GH3.3 | Auxin-responsive GH3 family protein | chr2:9863855-9866562 REVERSE LENGTH=2118
AT2G23770	3.84991	3.57765	10.4997	2.67886	-1.97065	2.32e-14	| Symbols: | protein kinase family protein / peptidoglycan-binding LysM domain-containing protein | chr2:10120242-10122080 REVERSE LENGTH=1839
AT2G25625	2.58677	5.30412	10.5566	4.00895	-1.39685	0.000213966	| Symbols: | unknown protein; FUNCTIONS IN: molecular_function unknown; INVOLVED IN: biological_process unknown; LOCATED IN: chloroplast; EXPRESSED IN: 10 plant structures; EXPRESSED DURING: LP.06 six leaves visible, LP.04 four leaves visible, 4 anthesis, petal differentiation and expansion stage; Has 24 Blast hits to 24 proteins in 9 species: Archae - 0; Bacteria - 0; Metazoa - 0; Fungi - 0; Pla…
AT2G26400	0.001	0.001	214.257	0.001	-17.709	0	| Symbols: ARD, ATARD3, ARD3 | acireductone dioxygenase 3 | chr2:11231800-11233295 REVERSE LENGTH=879
AT2G28350	14.0343	11.5559	22.1771	10.4797	-1.08148	2.42e-15	| Symbols: ARF10 | auxin response factor 10 | chr2:12114331-12116848 FORWARD LENGTH=2265
AT2G29065	1.96139	1.5101	2.39178	1.12583	-1.08709	0.0324262	| Symbols: | GRAS family transcription factor | chr2:12484843-12486983 FORWARD LENGTH=1989
AT2G30550	7.00456	8.06248	65.0696	6.05894	-3.42485	5.53e-151	| Symbols: | alpha/beta-Hydrolases superfamily protein | chr2:13014848-13017153 FORWARD LENGTH=1774
AT2G31230	36.1632	10.6907	55.9361	10.6512	-2.39277	5.22e-45	| Symbols: ATERF15, ERF15 | ethylene-responsive element binding factor 15 | chr2:13306593-13307475 REVERSE LENGTH=883
AT2G32140	0.671523	0.553944	14.6314	1.04072	-3.81341	1.87e-27	| Symbols: | transmembrane receptors | chr2:13655627-13657175 REVERSE LENGTH=1291
AT2G32150	23.2169	23.8809	48.2307	11.1227	-2.11644	3.57e-42	| Symbols: | Haloacid dehalogenase-like hydrolase (HAD) superfamily protein | chr2:13659006-13660764 FORWARD LENGTH=1114
AT2G33150	87.2924	91.3497	429.051	136.435	-1.65293	0	| Symbols: PKT3, PED1, KAT2 | peroxisomal 3-ketoacyl-CoA thiolase 3 | chr2:14047478-14051140 REVERSE LENGTH=1882
AT2G36220	11.7346	5.16263	19.9721	4.77616	-2.06406	5.92e-19	| Symbols: | unknown protein; BEST Arabidopsis thaliana protein match is: unknown protein (TAIR:AT3G52710.1); Has 74 Blast hits to 74 proteins in 10 species: Archae - 0; Bacteria - 0; Metazoa - 0; Fungi - 0; Plants - 74; Viruses - 0; Other Eukaryotes - 0 (source: NCBI BLink). | chr2:15192480-15193698 FORWARD LENGTH=1219
AT2G37430	0.001	0.164779	1.93437	0.343976	-2.49148	0.0272733	| Symbols: | C2H2 and C2HC zinc fingers superfamily protein | chr2:15706357-15707224 FORWARD LENGTH=868
AT2G38470	15.0415	9.92626	110.42	13.3431	-3.04884	3.93e-246	| Symbols: WRKY33, ATWRKY33 | WRKY DNA-binding protein 33 | chr2:16108361-16110766 FORWARD LENGTH=1902
AT2G39210	14.7408	22.4656	185.429	31.742	-2.5464	0	| Symbols: | Major facilitator superfamily protein | chr2:16366157-16368275 REVERSE LENGTH=1980
AT2G39400	6.65571	7.54672	17.5778	3.87592	-2.18114	1.42e-17	| Symbols: | alpha/beta-Hydrolases superfamily protein | chr2:16452612-16454801 FORWARD LENGTH=1194
AT2G40080	0.001	0.693191	2.03437	0.482344	-2.07645	0.10982	| Symbols: ELF4 | Protein of unknown function (DUF1313) | chr2:16734294-16734912 REVERSE LENGTH=619
AT2G40750	0.540349	1.17675	78.4888	3.57303	-4.45727	1.75e-167	| Symbols: WRKY54, ATWRKY54 | WRKY DNA-binding protein 54 | chr2:17000454-17002468 REVERSE LENGTH=1337
AT2G40970	7.31272	6.98917	8.91284	3.908	-1.18945	0.000277203	| Symbols: MYBC1 | Homeodomain-like superfamily protein | chr2:17097550-17098695 REVERSE LENGTH=1146
AT2G41010	24.774	19.6493	38.7423	11.4468	-1.75896	1.03e-22	| Symbols: ATCAMBP25, CAMBP25 | calmodulin (CAM)-binding protein of 25 kDa | chr2:17113866-17114804 REVERSE LENGTH=939
AT2G41180	26.4753	21.5827	85.2922	21.4542	-1.99115	1.72e-51	| Symbols: | VQ motif-containing protein | chr2:17165191-17166025 FORWARD LENGTH=835
AT2G42280	0.688454	0.681493	0.833349	0.0889134	-3.22845	0.0230397	| Symbols: | basic helix-loop-helix (bHLH) DNA-binding superfamily protein | chr2:17611185-17613519 REVERSE LENGTH=1679
AT2G42780	1.29113	1.16189	2.04594	0.606359	-1.75452	0.0270483	| Symbols: | FUNCTIONS IN: molecular_function unknown; INVOLVED IN: regulation of transcription; LOCATED IN: integral to membrane, nucleus; EXPRESSED IN: 20 plant structures; EXPRESSED DURING: 11 growth stages; CONTAINS InterPro DOMAIN/s: RNA polymerase II transcription factor SIII, subunit A (InterPro:IPR010684); Has 187 Blast hits to 186 proteins in 77 species: Archae - 0; Bacteria - 0; Metazoa…
AT2G43060	21.0781	18.9537	71.0504	16.458	-2.11005	9.59e-50	| Symbols: IBH1 | ILI1 binding bHLH 1 | chr2:17909185-17910082 FORWARD LENGTH=898
AT2G45760	0.354575	0.175495	29.8724	0.915863	-5.02754	7.13e-42	| Symbols: BAP2, BAL | BON association protein 2 | chr2:18847007-18847821 REVERSE LENGTH=815
AT2G46170	10.5383	9.55198	27.0494	11.8064	-1.19603	2.75e-11	| Symbols: | Reticulon family protein | chr2:18965313-18967213 FORWARD LENGTH=1138
AT2G46270	0.523241	1.10989	3.04015	1.00399	-1.5984	0.000658143	| Symbols: GBF3 | G-box binding factor 3 | chr2:19000191-19003403 FORWARD LENGTH=1933
AT2G46330	6.85712	6.06052	18.735	5.81961	-1.68674	4.18e-07	| Symbols: AGP16, ATAGP16 | arabinogalactan protein 16 | chr2:19018509-19019255 REVERSE LENGTH=590
AT2G46400	4.7296	2.1068	61.6012	7.57423	-3.02379	7.7e-88	| Symbols: WRKY46, ATWRKY46 | WRKY DNA-binding protein 46 | chr2:19043414-19044826 REVERSE LENGTH=1222
AT3G01850	1.09462	0.677218	2.11999	0.706845	-1.58459	0.0596752	| Symbols: | Aldolase-type TIM barrel family protein | chr3:299987-302038 REVERSE LENGTH=1056
AT3G02550	0.522754	0.724456	1.72115	0.216043	-2.99398	0.00213721	| Symbols: LBD41 | LOB domain-containing protein 41 | chr3:536505-537998 REVERSE LENGTH=1382
AT3G03870	3.46601	3.43097	9.7545	2.23817	-2.12375	7.4e-11	| Symbols: | unknown protein; BEST Arabidopsis thaliana protein match is: unknown protein (TAIR:AT5G18130.1); Has 47 Blast hits to 47 proteins in 13 species: Archae - 0; Bacteria - 0; Metazoa - 2; Fungi - 0; Plants - 45; Viruses - 0; Other Eukaryotes - 0 (source: NCBI BLink). | chr3:995217-997410 FORWARD LENGTH=1334
AT3G04060	0.388673	0.384743	6.02208	0.803151	-2.90652	1.18e-10	| Symbols: anac046, NAC046 | NAC domain containing protein 46 | chr3:1053366-1055163 REVERSE LENGTH=1487
AT3G04120	430.659	446.975	1213.84	532.32	-1.18922	0	| Symbols: GAPC, GAPC-1, GAPC1 | glyceraldehyde-3-phosphate dehydrogenase C subunit 1 | chr3:1080950-1083530 FORWARD LENGTH=1543
AT3G05700	15.6482	11.5327	27.5414	13.5714	-1.02103	5.12e-10	| Symbols: | Drought-responsive family protein | chr3:1682088-1684572 REVERSE LENGTH=1265
AT3G07760	0.672043	1.3305	3.25394	0.694352	-2.22845	0.00473323	| Symbols: | Sterile alpha motif (SAM) domain-containing protein | chr3:2476367-2478215 FORWARD LENGTH=860
AT3G09010	4.23971	2.85385	38.3464	5.34414	-2.84306	1.01e-71	| Symbols: | Protein kinase superfamily protein | chr3:2749953-2752276 FORWARD LENGTH=1704
AT3G09520	2.52684	2.42549	8.08225	3.63918	-1.15114	9.94e-06	| Symbols: ATEXO70H4, EXO70H4 | exocyst subunit exo70 family protein H4 | chr3:2923743-2925629 FORWARD LENGTH=1887
AT3G11340	0.001	0.001	135.779	0.001	-17.0509	0	| Symbols: | UDP-Glycosyltransferase superfamily protein | chr3:3556705-3558269 FORWARD LENGTH=1487
AT3G11640	0.001	0.612979	5.79666	0.001	-12.501	2.48e-08	| Symbols: | unknown protein; FUNCTIONS IN: molecular_function unknown; INVOLVED IN: biological_process unknown; LOCATED IN: endomembrane system; BEST Arabidopsis thaliana protein match is: unknown protein (TAIR:AT3G52480.1); Has 36 Blast hits to 36 proteins in 7 species: Archae - 0; Bacteria - 0; Metazoa - 0; Fungi - 0; Plants - 36; Viruses - 0; Other Eukaryotes - 0 (source: NCBI BLink). | chr3:…
AT3G12910	0.151456	0.001	4.83998	0.312968	-3.95091	2.54e-07	| Symbols: | NAC (No Apical Meristem) domain transcriptional regulator superfamily protein | chr3:4109375-4110648 FORWARD LENGTH=954
AT3G13080	0.66321	0.447616	1.5472	0.498345	-1.63444	7.49e-05	| Symbols: ATMRP3, MRP3, ABCC3 | multidrug resistance-associated protein 3 | chr3:4195786-4201265 REVERSE LENGTH=4793
AT3G13310	12.1274	16.4637	62.5779	13.962	-2.16415	3.91e-42	| Symbols: | Chaperone DnaJ-domain superfamily protein | chr3:4310608-4311441 REVERSE LENGTH=834
AT3G13810	3.36661	2.78848	5.45572	1.6327	-1.74051	1.24e-07	| Symbols: AtIDD11, IDD11 | indeterminate(ID)-domain 11 | chr3:4544490-4547410 FORWARD LENGTH=2103
AT3G14060	1.03949	2.31521	5.53638	1.8795	-1.5586	0.0232012	| Symbols: | unknown protein; BEST Arabidopsis thaliana protein match is: unknown protein (TAIR:AT1G54120.1); Has 30 Blast hits to 30 proteins in 8 species: Archae - 0; Bacteria - 0; Metazoa - 0; Fungi - 0; Plants - 30; Viruses - 0; Other Eukaryotes - 0 (source: NCBI BLink). | chr3:4657046-4657601 REVERSE LENGTH=556
AT3G16720	2.39083	2.57245	20.3336	1.9332	-3.39481	4.06e-37	| Symbols: ATL2, TL2 | TOXICOS EN LEVADURA 2 | chr3:5692738-5694127 FORWARD LENGTH=1390
AT3G16990	5.87636	6.50129	50.0429	8.74999	-2.51581	1.74e-40	| Symbols: | Haem oxygenase-like, multi-helical | chr3:5795834-5796850 REVERSE LENGTH=836
AT3G19580	0.676448	1.2053	4.58537	0.559122	-3.0358	2.26e-06	| Symbols: AZF2, ZF2 | zinc-finger protein 2 | chr3:6803166-6804233 REVERSE LENGTH=1068
AT3G20410	10.8881	10.1001	23.0104	10.8957	-1.07853	8.52e-15	| Symbols: CPK9 | calmodulin-domain protein kinase 9 | chr3:7116201-7119121 FORWARD LENGTH=2110
AT3G21720	0.001	0.001	0.257797	0.001	-8.01009	0.151443	| Symbols: ICL | isocitrate lyase | chr3:7652487-7656011 REVERSE LENGTH=2171
AT3G21780	0.193815	0.383711	9.75963	1.70212	-2.5195	1.37e-14	| Symbols: UGT71B6 | UDP-glucosyl transferase 71B6 | chr3:7675004-7676494 REVERSE LENGTH=1491
AT3G22160	12.0301	7.85453	72.8721	13.0906	-2.47684	1.56e-77	| Symbols: | VQ motif-containing protein | chr3:7817857-7818985 REVERSE LENGTH=1129
AT3G22231	12.9908	3.41169	5557.75	127.92	-5.44119	0	| Symbols: PCC1 | pathogen and circadian controlled 1 | chr3:7845823-7846605 REVERSE LENGTH=545
AT3G22235	1.72525	0.001	197.349	4.90192	-5.33126	1.49e-232	| Symbols: | BEST Arabidopsis thaliana protein match is: pathogen and circadian controlled 1 (TAIR:AT3G22231.1); Has 122 Blast hits to 122 proteins in 11 species: Archae - 0; Bacteria - 0; Metazoa - 0; Fungi - 0; Plants - 122; Viruses - 0; Other Eukaryotes - 0 (source: NCBI BLink). | chr3:7854419-7855791 REVERSE LENGTH=670
AT3G22910	0.756984	1.17083	21.4415	0.928758	-4.52896	1.14e-105	| Symbols: | ATPase E1-E2 type family protein / haloacid dehalogenase-like hydrolase family protein | chr3:8116335-8119388 REVERSE LENGTH=3054
AT3G25250	0.19214	0.760789	2.97701	1.29037	-1.20608	0.0230244	| Symbols: AGC2-1, AGC2, OXI1, AtOXI1 | AGC (cAMP-dependent, cGMP-dependent and protein kinase C) kinase family protein | chr3:9195503-9197124 FORWARD LENGTH=1504
AT3G25610	2.48222	1.50598	25.5491	1.90278	-3.74709	4.17e-130	| Symbols: | ATPase E1-E2 type family protein / haloacid dehalogenase-like hydrolase family protein | chr3:9308942-9313353 REVERSE LENGTH=3609
AT3G25882	0.811738	1.33922	196.516	5.31166	-5.20934	1.38e-182	| Symbols: NIMIN-2 | NIM1-interacting 2 | chr3:9470417-9470950 REVERSE LENGTH=534
AT3G25905	0.956883	0.473604	2.08489	0.001	-11.0258	0.00776739	| Symbols: CLE27 | CLAVATA3/ESR-RELATED 27 | chr3:9486168-9486771 REVERSE LENGTH=604
AT3G26170	0.929463	1.33828	36.8209	2.96825	-3.63284	8.3e-87	| Symbols: CYP71B19 | cytochrome P450, family 71, subfamily B, polypeptide 19 | chr3:9573360-9575148 REVERSE LENGTH=1710
AT3G26180	1.69323	1.83574	5.69984	2.66581	-1.09635	0.00072639	| Symbols: CYP71B20 | cytochrome P450, family 71, subfamily B, polypeptide 20 | chr3:9578217-9580086 REVERSE LENGTH=1792
AT3G26210	5.21951	4.26461	170.487	8.21756	-4.37481	0	| Symbols: CYP71B23 | cytochrome P450, family 71, subfamily B, polypeptide 23 | chr3:9593132-9595243 REVERSE LENGTH=1744
AT3G26500	1.42401	1.12769	23.8102	1.37319	-4.11597	3.9e-55	| Symbols: PIRL2 | plant intracellular ras group-related LRR 2 | chr3:9708109-9709964 REVERSE LENGTH=1522
AT3G26810	22.8679	22.8154	36.7135	17.5959	-1.06107	1.77e-25	| Symbols: AFB2 | auxin signaling F-box 2 | chr3:9867845-9870640 FORWARD LENGTH=2401
AT3G28510	0.001	0.001	72.8098	0.324358	-7.8104	1.57e-264	| Symbols: | P-loop containing nucleoside triphosphate hydrolases superfamily protein | chr3:10685524-10687364 FORWARD LENGTH=1841
AT3G28910	4.2657	2.33589	12.9197	4.03221	-1.67993	1.95e-12	| Symbols: ATMYB30, MYB30 | myb domain protein 30 | chr3:10911157-10913190 FORWARD LENGTH=1592
AT3G29240	3.00298	5.25924	22.5929	3.10266	-2.86429	1.18e-31	| Symbols: | Protein of unknown function (DUF179) | chr3:11191601-11192986 FORWARD LENGTH=1251
AT3G29250	0.001	0.001	0.772182	0.001	-9.5928	0.085492	| Symbols: | NAD(P)-binding Rossmann-fold superfamily protein | chr3:11193689-11194885 REVERSE LENGTH=906
AT3G45260	7.74187	5.38728	67.1019	4.98939	-3.74942	2e-178	| Symbols: | C2H2-like zinc finger protein | chr3:16596381-16598698 REVERSE LENGTH=1885
AT3G45730	9.34508	9.48779	27.6126	13.6164	-1.01998	3.09e-05	| Symbols: | unknown protein; Has 3 Blast hits to 3 proteins in 1 species: Archae - 0; Bacteria - 0; Metazoa - 0; Fungi - 0; Plants - 3; Viruses - 0; Other Eukaryotes - 0 (source: NCBI BLink). | chr3:16789980-16790582 FORWARD LENGTH=603
AT3G46080	0.001	0.001	59.6424	0.001	-15.8641	5.7e-60	| Symbols: | C2H2-type zinc finger family protein | chr3:16922753-16923247 REVERSE LENGTH=495
AT3G46090	0.001	0.450483	63.2392	0.470191	-7.07143	1.08e-77	| Symbols: ZAT7 | C2H2 and C2HC zinc fingers superfamily protein | chr3:16926216-16926850 REVERSE LENGTH=635
AT3G46770	0.001	0.001	0.594769	0.001	-9.21619	0.151934	| Symbols: | AP2/B3-like transcriptional factor family protein | chr3:17223954-17225316 FORWARD LENGTH=941
AT3G47250	0.825653	1.0625	1.75899	0.511836	-1.78099	0.0113062	| Symbols: | Plant protein of unknown function (DUF247) | chr3:17399877-17401721 REVERSE LENGTH=1750
AT3G47780	1.81241	1.59474	19.5497	1.87257	-3.38405	7e-73	| Symbols: ATATH6, ATH6 | ABC2 homolog 6 | chr3:17624479-17629013 FORWARD LENGTH=2870
AT3G48520	0.0852948	0.0844323	1.15636	0.001	-10.1754	0.000346849	| Symbols: CYP94B3 | cytochrome P450, family 94, subfamily B, polypeptide 3 | chr3:17974977-17976670 REVERSE LENGTH=1694
AT3G49570	0.293677	0.290708	10.8068	0.303426	-5.15445	1.4e-09	| Symbols: LSU3 | response to low sulfur 3 | chr3:18372533-18373024 REVERSE LENGTH=492
AT3G49780	12.6804	15.8553	102.758	15.5147	-2.72755	5.71e-47	| Symbols: ATPSK4, ATPSK3 (FORMER SYMBOL), PSK4 | phytosulfokine 4 precursor | chr3:18465679-18466376 FORWARD LENGTH=433
AT3G50060	3.93946	3.27066	6.52219	2.36336	-1.46452	0.000290763	| Symbols: MYB77 | myb domain protein 77 | chr3:18557970-18559106 REVERSE LENGTH=1137
AT3G50260	0.001	0.001	6.46043	0.001	-12.6574	7.57e-11	| Symbols: CEJ1, ATERF#011, DEAR1 | cooperatively regulated by ethylene and jasmonate 1 | chr3:18634576-18635398 FORWARD LENGTH=823
AT3G50650	1.55365	1.53794	6.51954	2.75181	-1.24439	1.89e-05	| Symbols: | GRAS family transcription factor | chr3:18806258-18808210 REVERSE LENGTH=1953
AT3G51990	6.96094	5.61089	11.4593	3.90423	-1.55341	3.09e-09	| Symbols: | Protein kinase superfamily protein | chr3:19287878-19289330 FORWARD LENGTH=1453
AT3G52060	1.73249	1.20048	3.60703	1.074	-1.74782	0.000210983	| Symbols: | Core-2/I-branching beta-1,6-N-acetylglucosaminyltransferase family protein | chr3:19310532-19312286 REVERSE LENGTH=1668
AT3G52710	9.9752	7.38082	52.6893	6.14216	-3.10069	2.4e-90	| Symbols: | unknown protein; FUNCTIONS IN: molecular_function unknown; INVOLVED IN: biological_process unknown; LOCATED IN: plasma membrane; EXPRESSED IN: 19 plant structures; EXPRESSED DURING: 9 growth stages; BEST Arabidopsis thaliana protein match is: unknown protein (TAIR:AT2G36220.1); Has 64 Blast hits to 64 proteins in 10 species: Archae - 0; Bacteria - 0; Metazoa - 0; Fungi - 0; Plants - …
AT3G53150	0.0948093	0.0938506	14.3225	0.0979564	-7.19192	2.02e-42	| Symbols: UGT73D1 | UDP-glucosyl transferase 73D1 | chr3:19697736-19699259 REVERSE LENGTH=1524
AT3G56200	38.8528	24.9901	48.2869	20.7187	-1.2207	4.23e-28	| Symbols: | Transmembrane amino acid transporter family protein | chr3:20850029-20852027 FORWARD LENGTH=1614
AT3G56400	37.3253	107.883	970.872	137.461	-2.82026	0	| Symbols: WRKY70, ATWRKY70 | WRKY DNA-binding protein 70 | chr3:20908928-20910481 REVERSE LENGTH=1111
AT3G56710	1.59363	1.05168	167.183	12.6234	-3.72725	1.67e-191	| Symbols: SIB1 | sigma factor binding protein 1 | chr3:21006750-21007565 REVERSE LENGTH=816
AT3G56880	19.7968	17.5553	45.2641	12.6417	-1.84018	2.77e-31	| Symbols: | VQ motif-containing protein | chr3:21059915-21060965 FORWARD LENGTH=1051
AT3G57330	25.7497	27.8899	57.9404	27.9711	-1.05063	5.01e-53	| Symbols: ACA11 | autoinhibited Ca2+-ATPase 11 | chr3:21211456-21216375 REVERSE LENGTH=3277
AT3G59220	1.77707	1.7591	2.64748	0.988646	-1.42109	0.0481987	| Symbols: PRN, PRN1, ATPIRIN1 | pirin | chr3:21894134-21895623 FORWARD LENGTH=1057
AT3G61198	0.232298	0.001	4.94892	0.240009	-4.36595	2.39e-05	| Symbols: | other RNA | chr3:22655884-22656599 REVERSE LENGTH=622
AT3G62580	89.9111	83.0487	195.246	96.4686	-1.01716	9.53e-50	| Symbols: | Late embryogenesis abundant protein (LEA) family protein | chr3:23146828-23147951 FORWARD LENGTH=961
AT3G62650	2.61246	5.1721	7.0057	3.11444	-1.16955	0.0176395	| Symbols: | unknown protein; BEST Arabidopsis thaliana protein match is: unknown protein (TAIR:AT2G47485.1); Has 57 Blast hits to 57 proteins in 13 species: Archae - 0; Bacteria - 0; Metazoa - 0; Fungi - 0; Plants - 57; Viruses - 0; Other Eukaryotes - 0 (source: NCBI BLink). | chr3:23168469-23169187 FORWARD LENGTH=719
AT3G63010	13.1495	9.39659	35.1117	4.58227	-2.93782	5.24e-74	| Symbols: ATGID1B, GID1B | alpha/beta-Hydrolases superfamily protein | chr3:23289425-23291486 FORWARD LENGTH=1857
AT3G63180	0.570064	0.173631	0.50957	0.13592	-1.90652	0.068483	| Symbols: ATTKL, TKL | TIC-like | chr3:23336092-23340317 REVERSE LENGTH=3295
AT3G63380	0.655018	0.381409	8.02204	1.35352	-2.56725	5.57e-30	| Symbols: | ATPase E1-E2 type family protein / haloacid dehalogenase-like hydrolase family protein | chr3:23406611-23410360 REVERSE LENGTH=3750
AT4G01070	100.007	72.361	181.413	73.1162	-1.31102	1.32e-132	| Symbols: GT72B1, UGT72B1 | UDP-Glycosyltransferase superfamily protein | chr4:461592-463449 REVERSE LENGTH=1858
AT4G01130	0.732209	0.604005	2.24533	0.504343	-2.15445	0.00753466	| Symbols: | GDSL-like Lipase/Acylhydrolase superfamily protein | chr4:485833-488007 FORWARD LENGTH=1184
AT4G01720	10.7993	5.30602	55.8762	4.15361	-3.7498	1.46e-144	| Symbols: WRKY47, AtWRKY47 | WRKY family transcription factor | chr4:744921-748554 FORWARD LENGTH=1833
AT4G01870	2.09304	4.00562	54.7922	17.228	-1.66921	2.79e-64	| Symbols: | tolB protein-related | chr4:808376-810446 REVERSE LENGTH=2071
AT4G02370	10.3088	8.88784	48.1426	10.4792	-2.19978	1.29e-34	| Symbols: | Protein of unknown function, DUF538 | chr4:1042338-1043206 FORWARD LENGTH=869
AT4G08555	2.21723	2.56061	30.0594	8.0179	-1.90652	1.04e-08	| Symbols: | unknown protein; FUNCTIONS IN: molecular_function unknown; INVOLVED IN: biological_process unknown; LOCATED IN: cellular_component unknown; EXPRESSED IN: cultured cell; Has 4 Blast hits to 4 proteins in 2 species: Archae - 0; Bacteria - 0; Metazoa - 0; Fungi - 0; Plants - 4; Viruses - 0; Other Eukaryotes - 0 (source: NCBI BLink). | chr4:5448133-5448523 FORWARD LENGTH=391
AT4G11600	65.1362	58.7335	181.783	70.2961	-1.3707	1.39e-76	| Symbols: ATGPX6, PHGPX, LSC803, GPX6 | glutathione peroxidase 6 | chr4:7009769-7011375 REVERSE LENGTH=996
AT4G12290	11.583	22.1635	89.6756	28.0065	-1.67896	3.02e-123	| Symbols: | Copper amine oxidase family protein | chr4:7304405-7307138 FORWARD LENGTH=2420
AT4G14400	0.001	0.0629804	0.308057	0.131471	-1.17351	5.46e-21	| Symbols: ACD6 | ankyrin repeat family protein | chr4:8294446-8298602 FORWARD LENGTH=2354
AT4G15955	0.374325	0.247027	1.6916	0.644584	-1.39195	0.123314	| Symbols: | alpha/beta-Hydrolases superfamily protein | chr4:9043712-9045592 REVERSE LENGTH=1158
AT4G17230	4.84959	5.22414	20.097	4.27372	-2.23341	2.48e-34	| Symbols: SCL13 | SCARECROW-like 13 | chr4:9660985-9663774 REVERSE LENGTH=2026
AT4G17500	1.70657	3.80095	22.31	4.40804	-2.33948	1.57e-20	| Symbols: ATERF-1, ERF-1 | ethylene responsive element binding factor 1 | chr4:9759325-9760340 FORWARD LENGTH=1016
AT4G18980	0.001	0.961535	2.35159	0.752701	-1.64349	0.154363	| Symbols: AtS40-3 | AtS40-3 | chr4:10398918-10399512 FORWARD LENGTH=595
AT4G23030	0.0957517	0.284351	4.07982	0.29679	-3.78099	2.74e-09	| Symbols: | MATE efflux family protein | chr4:12072857-12074365 FORWARD LENGTH=1509
AT4G23050	0.205825	0.101872	0.398631	0.0531644	-2.90652	0.0651272	| Symbols: | PAS domain-containing protein tyrosine kinase family protein | chr4:12080060-12084256 FORWARD LENGTH=2808
AT4G23630	233.685	225.729	405.688	190.152	-1.09322	6.16e-214	| Symbols: BTI1, RTNLB1 | VIRB2-interacting protein 1 | chr4:12317059-12319937 FORWARD LENGTH=1790
AT4G23810	4.10373	1.98388	97.7772	2.8595	-5.09566	9.73e-255	| Symbols: WRKY53, ATWRKY53 | WRKY family transcription factor | chr4:12392370-12393982 REVERSE LENGTH=1514
AT4G23880	2.6135	5.91332	17.1736	2.12163	-3.01694	4.99e-16	| Symbols: | unknown protein; Has 73 Blast hits to 69 proteins in 22 species: Archae - 0; Bacteria - 4; Metazoa - 9; Fungi - 2; Plants - 18; Viruses - 0; Other Eukaryotes - 40 (source: NCBI BLink). | chr4:12415677-12416450 REVERSE LENGTH=774
AT4G24160	0.802223	0.529408	2.0716	0.736758	-1.49148	0.0210973	| Symbols: | alpha/beta-Hydrolases superfamily protein | chr4:12539786-12542489 FORWARD LENGTH=1621
AT4G25840	15.9705	16.058	46.1527	15.4613	-1.57776	3.53e-28	| Symbols: GPP1 | glycerol-3-phosphatase 1 | chr4:13139015-13140960 FORWARD LENGTH=1149
AT4G27450	4.82902	6.16393	28.7961	3.28245	-3.13303	6.74e-40	| Symbols: | Aluminium induced protein with YGL and LRDR motifs | chr4:13727484-13728886 REVERSE LENGTH=1137
AT4G28490	8.24253	12.3049	49.4442	11.5083	-2.10313	2.07e-123	| Symbols: RLK5, HAE | Leucine-rich receptor-like protein kinase family protein | chr4:14077857-14081171 FORWARD LENGTH=3243
AT4G29330	23.5029	20.8858	116.255	27.3184	-2.08934	3.74e-96	| Symbols: DER1 | DERLIN-1 | chr4:14444819-14447115 FORWARD LENGTH=1082
AT4G30230	3.74255	4.10165	11.2609	3.03819	-1.89003	6.74e-09	| Symbols: | unknown protein; Has 42 Blast hits to 42 proteins in 5 species: Archae - 0; Bacteria - 0; Metazoa - 0; Fungi - 0; Plants - 42; Viruses - 0; Other Eukaryotes - 0 (source: NCBI BLink). | chr4:14806345-14807425 FORWARD LENGTH=1081
AT4G31800	0.580278	0.459529	3.70871	0.359724	-3.36595	1.48e-06	| Symbols: WRKY18, ATWRKY18 | WRKY DNA-binding protein 18 | chr4:15383201-15385029 FORWARD LENGTH=1245
AT4G32480	3.65955	7.86968	9.65383	2.60761	-1.88837	3.81e-08	| Symbols: | Protein of unknown function (DUF506) | chr4:15676404-15677973 FORWARD LENGTH=1145
AT4G33040	32.4632	22.8474	102.486	25.7857	-1.99079	5.76e-57	| Symbols: | Thioredoxin superfamily protein | chr4:15940561-15941330 REVERSE LENGTH=770
AT4G34050	454.639	90.2441	513.294	98.1567	-2.38663	0	| Symbols: CCoAOMT1 | S-adenosyl-L-methionine-dependent methyltransferases superfamily protein | chr4:16310775-16312216 FORWARD LENGTH=1092
AT4G34131	0.574021	1.05526	7.54389	3.55845	-1.08406	0.000103403	| Symbols: UGT73B3 | UDP-glucosyl transferase 73B3 | chr4:16343057-16344818 REVERSE LENGTH=1762
AT4G34135	5.24224	4.70275	31.4898	14.9793	-1.07191	1.21e-16	| Symbols: UGT73B2 | UDP-glucosyltransferase 73B2 | chr4:16345281-16347133 REVERSE LENGTH=1764
AT4G34180	25.7617	22.4773	93.4768	27.1428	-1.78404	2.93e-82	| Symbols: | Cyclase family protein | chr4:16369357-16371430 REVERSE LENGTH=1419
AT4G35180	0.937689	1.09697	60.5079	1.76148	-5.10226	1.2e-176	| Symbols: LHT7 | LYS/HIS transporter 7 | chr4:16738339-16740465 REVERSE LENGTH=1695
AT4G35310	34.159	28.631	78.6467	29.0919	-1.43477	1.28e-80	| Symbols: CPK5, ATCPK5 | calmodulin-domain protein kinase 5 | chr4:16801987-16804995 FORWARD LENGTH=2263
AT4G35783	5.85273	1.81049	5.66762	2.64557	-1.09917	0.180483	| Symbols: RTFL6, DVL17 | ROTUNDIFOLIA like 6 | chr4:16952406-16952800 FORWARD LENGTH=395
AT4G36040	26.83	44.0486	339.913	32.5886	-3.38272	0	| Symbols: | Chaperone DnaJ-domain superfamily protein | chr4:17049171-17050274 REVERSE LENGTH=1104
AT4G36500	63.0461	48.4946	83.8716	25.4149	-1.72251	4.33e-35	| Symbols: | unknown protein; FUNCTIONS IN: molecular_function unknown; INVOLVED IN: biological_process unknown; LOCATED IN: mitochondrion; EXPRESSED IN: 22 plant structures; EXPRESSED DURING: 13 growth stages; BEST Arabidopsis thaliana protein match is: unknown protein (TAIR:AT2G18210.1); Has 50 Blast hits to 50 proteins in 7 species: Archae - 0; Bacteria - 0; Metazoa - 0; Fungi - 0; Plants - 50…
AT5G01550	0.209709	0.968746	4.06152	0.577787	-2.81341	9.91e-10	| Symbols: LECRKA4.2 | lectin receptor kinase a4.1 | chr5:214517-216583 REVERSE LENGTH=2067
AT5G01900	0.001	0.001	15.913	0.001	-13.9579	1.71e-31	| Symbols: WRKY62, ATWRKY62 | WRKY DNA-binding protein 62 | chr5:351008-352069 REVERSE LENGTH=976
AT5G03350	3.81393	22.2166	1999.36	184.296	-3.43944	0	| Symbols: | Legume lectin family protein | chr5:815674-816658 REVERSE LENGTH=985
AT5G05440	3.01774	0.597445	4.79256	1.24716	-1.94214	9.49e-05	| Symbols: PYL5, RCAR8 | Polyketide cyclase/dehydrase and lipid transport superfamily protein | chr5:1609250-1610446 FORWARD LENGTH=1197
AT5G08790	12.2945	16.8064	189.469	38.7126	-2.29109	7.31e-200	| Symbols: ATAF2, anac081 | NAC (No Apical Meristem) domain transcriptional regulator superfamily protein | chr5:2858849-2860262 REVERSE LENGTH=1234
AT5G09800	1.23671	1.53026	6.48699	1.59721	-2.022	2.08e-07	| Symbols: | ARM repeat superfamily protein | chr5:3043012-3044413 REVERSE LENGTH=1402
AT5G11060	80.3073	88.7408	119.898	55.9202	-1.10036	3.82e-65	| Symbols: KNAT4 | KNOTTED1-like homeobox gene 4 | chr5:3510118-3513305 FORWARD LENGTH=1810
AT5G11740	131.693	154.64	435.506	146.256	-1.5742	3.23e-122	| Symbols: AGP15, ATAGP15 | arabinogalactan protein 15 | chr5:3784251-3784792 FORWARD LENGTH=542
AT5G11930	3.88852	5.26733	17.6386	4.0176	-2.13433	1.75e-10	| Symbols: | Thioredoxin superfamily protein | chr5:3844940-3845645 REVERSE LENGTH=706
AT5G11970	28.6869	24.0121	94.9818	18.9604	-2.32466	4.39e-57	| Symbols: | Protein of unknown function (DUF3511) | chr5:3863071-3863755 REVERSE LENGTH=685
AT5G13080	0.001	0.001	25.6919	0.197207	-7.02546	1.24e-37	| Symbols: WRKY75, ATWRKY75 | WRKY DNA-binding protein 75 | chr5:4149740-4151150 REVERSE LENGTH=757
AT5G15860	1.55957	3.0876	15.6354	2.84354	-2.45906	1.57e-23	| Symbols: ATPCME, PCME | prenylcysteine methylesterase | chr5:5178505-5181383 REVERSE LENGTH=1575
AT5G18310	4.55515	5.23055	31.2304	5.45937	-2.51615	2.86e-24	| Symbols: | unknown protein; FUNCTIONS IN: molecular_function unknown; INVOLVED IN: biological_process unknown; LOCATED IN: plasma membrane; EXPRESSED IN: 22 plant structures; EXPRESSED DURING: 13 growth stages; Has 60 Blast hits to 60 proteins in 14 species: Archae - 0; Bacteria - 0; Metazoa - 7; Fungi - 0; Plants - 53; Viruses - 0; Other Eukaryotes - 0 (source: NCBI BLink). | chr5:6061706-6063…
AT5G18661	0.001	0.001	5.27998	0.938903	-2.49148	0.173561	| Symbols: | unknown protein; Has 30201 Blast hits to 17322 proteins in 780 species: Archae - 12; Bacteria - 1396; Metazoa - 17338; Fungi - 3422; Plants - 5037; Viruses - 0; Other Eukaryotes - 2996 (source: NCBI BLink). | chr5:6222520-6222678 REVERSE LENGTH=159
AT5G19140	13.4381	11.8896	52.9736	8.23221	-2.68592	1.54e-66	| Symbols: ATAILP1, AILP1 | Aluminium induced protein with YGL and LRDR motifs | chr5:6423269-6426166 FORWARD LENGTH=1215
AT5G22270	14.5384	8.19203	25.7746	10.1681	-1.34191	1.32e-07	| Symbols: | unknown protein; BEST Arabidopsis thaliana protein match is: unknown protein (TAIR:AT3G11600.1); Has 136 Blast hits to 136 proteins in 15 species: Archae - 0; Bacteria - 0; Metazoa - 0; Fungi - 0; Plants - 136; Viruses - 0; Other Eukaryotes - 0 (source: NCBI BLink). | chr5:7372233-7373102 REVERSE LENGTH=646
AT5G22570	0.001	0.001	59.9064	0.587739	-6.67139	4.37e-116	| Symbols: WRKY38, ATWRKY38 | WRKY DNA-binding protein 38 | chr5:7495539-7496784 REVERSE LENGTH=1016
AT5G24206	1.54699	0.001	5.39304	0.639339	-3.07645	0.0012525	| Symbols: | other RNA | chr5:8213626-8214689 REVERSE LENGTH=467
AT5G24210	89.4661	46.7613	948.973	53.7649	-4.14163	0	| Symbols: | alpha/beta-Hydrolases superfamily protein | chr5:8217335-8219619 FORWARD LENGTH=1355
AT5G24520	0.201239	0.0996019	0.779495	0.103959	-2.90652	0.0650896	| Symbols: TTG1, TTG | Transducin/WD40 repeat-like superfamily protein | chr5:8370706-8372847 REVERSE LENGTH=1436
AT5G24530	21.6116	36.0627	1041.02	118.344	-3.13695	0	| Symbols: DMR6 | 2-oxoglutarate (2OG) and Fe(II)-dependent oxygenase superfamily protein | chr5:8378833-8383401 FORWARD LENGTH=1404
AT5G25930	1.0608	0.875059	18.8756	0.593672	-4.99072	3.48e-105	| Symbols: | Protein kinase family protein with leucine-rich repeat domain | chr5:9050794-9054143 FORWARD LENGTH=3269
AT5G35580	0.725621	0.718284	2.19585	0.749708	-1.55038	0.014459	| Symbols: | Protein kinase superfamily protein | chr5:13761965-13763944 FORWARD LENGTH=1593
AT5G40720	2.7114	4.66167	21.627	3.53862	-2.61158	3.91e-44	| Symbols: | Domain of unknown function (DUF23) | chr5:16297898-16300001 FORWARD LENGTH=2025
AT5G41410	26.5545	19.5833	56.3897	24.7593	-1.18746	3.74e-47	| Symbols: BEL1 | POX (plant homeobox) family protein | chr5:16580044-16584008 FORWARD LENGTH=2454
AT5G42380	0.001	0.361639	26.7103	0.754921	-5.14493	8.47e-37	| Symbols: CML39, CML37 | calmodulin like 37 | chr5:16942576-16943366 REVERSE LENGTH=791
AT5G43940	2.5442	4.51227	6.05667	2.95724	-1.03428	0.00460572	| Symbols: HOT5, ADH2, GSNOR, ATGSNOR1, PAR2 | GroES-like zinc-binding dehydrogenase family protein | chr5:17684191-17686528 FORWARD LENGTH=1363
AT5G44568	31.9002	11.4547	470.638	31.0204	-3.92333	0	| Symbols: | unknown protein; FUNCTIONS IN: molecular_function unknown; INVOLVED IN: biological_process unknown; LOCATED IN: endomembrane system; Has 19 Blast hits to 19 proteins in 2 species: Archae - 0; Bacteria - 0; Metazoa - 0; Fungi - 0; Plants - 19; Viruses - 0; Other Eukaryotes - 0 (source: NCBI BLink). | chr5:17961201-17962202 REVERSE LENGTH=462
AT5G45100	1.59997	1.2183	4.64809	1.9074	-1.28503	0.00673399	| Symbols: | SBP (S-ribonuclease binding protein) family protein | chr5:18218699-18219960 FORWARD LENGTH=1174
AT5G45110	6.49528	6.30829	58.6261	8.80013	-2.73595	4.7e-145	| Symbols: NPR3, ATNPR3 | NPR1-like protein 3 | chr5:18228910-18231522 FORWARD LENGTH=2358
AT5G47220	1.65216	2.52753	24.435	4.65548	-2.39195	8.31e-22	| Symbols: ATERF2, ATERF-2, ERF2 | ethylene responsive element binding factor 2 | chr5:19171862-19172823 REVERSE LENGTH=962
AT5G47560	294.906	162.208	519.251	188.204	-1.46414	0	| Symbols: ATTDT, ATSDAT, TDT | tonoplast dicarboxylate transporter | chr5:19287369-19290465 REVERSE LENGTH=2267
AT5G47590	2.66476	1.46545	5.59104	0.917739	-2.60696	3.94e-06	| Symbols: | Heat shock protein HSP20/alpha crystallin family | chr5:19297817-19299152 REVERSE LENGTH=976
AT5G47910	42.8819	31.5905	71.5114	30.9671	-1.20744	1.65e-79	| Symbols: RBOHD, ATRBOHD | respiratory burst oxidase homologue D | chr5:19397443-19402061 FORWARD LENGTH=3201
AT5G48540	57.222	21.9699	171.646	16.2233	-3.4033	1.72e-213	| Symbols: | receptor-like protein kinase-related family protein | chr5:19668964-19669920 REVERSE LENGTH=957
AT5G49280	7.93341	9.52409	23.3744	11.5103	-1.022	3.9e-06	| Symbols: | hydroxyproline-rich glycoprotein family protein | chr5:19976594-19977449 REVERSE LENGTH=856
AT5G49520	3.14282	1.59541	7.4915	1.2489	-2.58459	6.83e-14	| Symbols: WRKY48, ATWRKY48 | WRKY DNA-binding protein 48 | chr5:20090776-20093346 FORWARD LENGTH=1793
AT5G54500	5.0698	7.1096	38.4574	13.6772	-1.49148	1.41e-19	| Symbols: FQR1 | flavodoxin-like quinone reductase 1 | chr5:22124511-22126504 FORWARD LENGTH=1026
AT5G54510	2.64996	3.34454	3.59261	1.77965	-1.01344	0.0070316	| Symbols: GH3.6, DFL1 | Auxin-responsive GH3 family protein | chr5:22131093-22133678 REVERSE LENGTH=2181
AT5G54620	0.001	0.001	0.647775	0.001	-9.33935	0.0472866	| Symbols: | Ankyrin repeat family protein | chr5:22187761-22189746 REVERSE LENGTH=1296
AT5G55850	4.66632	3.46436	13.2334	3.96029	-1.74051	1.24e-07	| Symbols: NOI | RPM1-interacting protein 4 (RIN4) family protein | chr5:22603376-22605232 FORWARD LENGTH=867
AT5G57010	0.243112	0.001	4.78692	0.0837272	-5.83726	7.47e-16	| Symbols: | calmodulin-binding family protein | chr5:23068037-23070412 FORWARD LENGTH=1783
AT5G58620	8.2681	5.95236	23.4039	6.75041	-1.7937	5.54e-37	| Symbols: | zinc finger (CCCH-type) family protein | chr5:23693340-23696222 FORWARD LENGTH=2499
AT5G59820	0.531211	2.80448	30.8646	4.5737	-2.75452	3.57e-27	| Symbols: RHL41, ZAT12 | C2H2-type zinc finger family protein | chr5:24102972-24103787 FORWARD LENGTH=816
AT5G59990	1.37029	1.20572	1.9167	0.786542	-1.28503	0.17429	| Symbols: | CCT motif family protein | chr5:24150983-24153084 REVERSE LENGTH=949
AT5G60360	15.344	16.9414	35.9085	17.2761	-1.05555	1.76e-15	| Symbols: SAG2, AALP, ALP | aleurain-like protease | chr5:24279897-24282397 FORWARD LENGTH=1469
AT5G60410	0.0959106	0.189882	0.32507	0.0495472	-2.71388	0.107762	| Symbols: ATSIZ1, SIZ1 | DNA-binding protein with MIZ/SP-RING zinc finger, PHD-finger and SAP domain | chr5:24294890-24300576 FORWARD LENGTH=3013
AT5G60840	21.0972	17.9005	47.0404	13.5548	-1.7951	1.51e-24	| Symbols: | unknown protein; Has 361 Blast hits to 333 proteins in 92 species: Archae - 2; Bacteria - 55; Metazoa - 145; Fungi - 36; Plants - 42; Viruses - 19; Other Eukaryotes - 62 (source: NCBI BLink). | chr5:24473319-24474491 REVERSE LENGTH=815
AT5G61600	1.65921	0.958085	12.1844	2.42857	-2.32685	8.45e-12	| Symbols: ERF104 | ethylene response factor 104 | chr5:24766386-24767430 REVERSE LENGTH=1045
AT5G62630	5.94658	3.69469	15.6215	5.75181	-1.44144	5.99e-17	| Symbols: HIPL2 | hipl2 protein precursor | chr5:25143595-25146459 REVERSE LENGTH=2284
AT5G62770	5.32261	4.11223	103.714	3.75561	-4.78742	3.37e-192	| Symbols: | Protein of unknown function (DUF1645) | chr5:25210495-25211607 FORWARD LENGTH=1113
AT5G64430	12.571	9.25701	55.1512	7.36529	-2.90458	2.75e-116	| Symbols: | Octicosapeptide/Phox/Bem1p family protein | chr5:25762270-25764154 REVERSE LENGTH=1885
AT5G64810	0.001	0.203454	65.6805	0.42471	-7.27284	7.32e-90	| Symbols: WRKY51, ATWRKY51 | WRKY DNA-binding protein 51 | chr5:25908413-25909803 FORWARD LENGTH=703
AT5G65270	21.3553	16.9415	34.1732	16.1178	-1.08421	2.64e-10	| Symbols: AtRABA4a, RABA4a | RAB GTPase homolog A4A | chr5:26083328-26084714 FORWARD LENGTH=954
AT5G65300	0.462366	0.228845	3.13419	0.238857	-3.71388	0.00255443	| Symbols: | unknown protein; Has 30201 Blast hits to 17322 proteins in 780 species: Archae - 12; Bacteria - 1396; Metazoa - 17338; Fungi - 3422; Plants - 5037; Viruses - 0; Other Eukaryotes - 2996 (source: NCBI BLink). | chr5:26095147-26095771 REVERSE LENGTH=625
AT5G65430	0.369538	0.609669	1.55068	0.254536	-2.60696	0.016663	| Symbols: GRF8, GF14 KAPPA | general regulatory factor 8 | chr5:26148201-26150342 REVERSE LENGTH=1173
AT5G66910	1.02551	1.81657	13.8508	2.50947	-2.46452	3.83e-35	| Symbols: | Disease resistance protein (CC-NBS-LRR class) family | chr5:26718232-26721256 REVERSE LENGTH=2677
AT5G67230	4.01845	3.3725	9.81297	4.60312	-1.09208	1.26e-05	| Symbols: IRX14-L, I14H | Nucleotide-diphospho-sugar transferases superfamily protein | chr5:26822478-26824328 FORWARD LENGTH=1654

## Sheet: NPR1+INA(rep3&4) direct down
Supplementary Dataset S2. List of NPR1+INA target genes showing NPR1-dependent expression in the presence of INA.
RNA-seq log2 ratio (npr1-1+INA/Col+INA) ≥ 1, FDR ≤ 0.2
NPR1+INA targets (the rep3&4 dataset of NPR1:GFP ChIP-seq) & upregulated in npr1-1+INA (63)
GeneID	Col (RPKM)	npr1-1 (RPKM)	Col+INA (RPKM)	npr1-1+INA (RPKM)	Log2 Ratio(npr1-1+INA/Col+INA)	FDR	Description
AT1G04040	88.7597	70.236	25.404	68.3933	1.4288	1.43e-33	| Symbols: | HAD superfamily, subfamily IIIB acid phosphatase | chr1:1042362-1043864 REVERSE LENGTH=1063
AT1G04680	87.3097	64.1136	23.5746	47.3553	1.00629	2.28e-24	| Symbols: | Pectin lyase-like superfamily protein | chr1:1303529-1307884 REVERSE LENGTH=1923
AT1G05560	8.23151	16.6433	11.1936	34.019	1.60367	7.98e-31	| Symbols: UGT1, UGT75B1 | UDP-glucosyltransferase 75B1 | chr1:1645498-1647147 REVERSE LENGTH=1650
AT1G05870	0.562653	0.111393	0.217943	1.04639	2.2634	0.0678582	| Symbols: | Protein of unknown function (DUF1685) | chr1:1771457-1773261 REVERSE LENGTH=1284
AT1G09750	95.5937	136.774	26.246	163.855	2.64225	2.89e-265	| Symbols: | Eukaryotic aspartyl protease family protein | chr1:3157501-3159148 FORWARD LENGTH=1578
AT1G12370	1.50684	0.994404	0.648525	1.47037	1.18094	0.113163	| Symbols: PHR1, UVR2 | photolyase 1 | chr1:4206374-4208951 REVERSE LENGTH=1726
AT1G12460	7.42435	8.43646	2.21216	11.1658	2.33555	2.96e-33	| Symbols: | Leucine-rich repeat protein kinase family protein | chr1:4247249-4250630 FORWARD LENGTH=3289
AT1G14620	0.288979	0.85817	0.419758	1.64214	1.96795	0.0604359	| Symbols: DECOY | decoy | chr1:5014753-5016604 REVERSE LENGTH=1000
AT1G14640	1.43966	1.74899	0.760431	2.434	1.67844	0.000675677	| Symbols: | SWAP (Suppressor-of-White-APricot)/surp domain-containing protein | chr1:5023656-5025955 FORWARD LENGTH=2208
AT1G17360	63.0759	59.1562	8.64091	59.7142	2.78882	1.51e-229	| Symbols: | BEST Arabidopsis thaliana protein match is: COP1-interacting protein-related (TAIR:AT1G72410.1); Has 9949 Blast hits to 7480 proteins in 576 species: Archae - 12; Bacteria - 1007; Metazoa - 3636; Fungi - 982; Plants - 444; Viruses - 50; Other Eukaryotes - 3818 (source: NCBI BLink). | chr1:5946764-5951473 FORWARD LENGTH=3530
AT1G29660	399.081	332.253	133.715	313.136	1.22763	1.01e-151	| Symbols: | GDSL-like Lipase/Acylhydrolase superfamily protein | chr1:10371839-10373766 FORWARD LENGTH=1353
AT1G50450	72.3965	94.9179	39.3186	111.624	1.50537	2.27e-78	| Symbols: | Saccharopine dehydrogenase | chr1:18687785-18690371 REVERSE LENGTH=1427
AT1G54740	10.5579	28.7701	8.7306	18.1398	1.05501	4.7e-07	| Symbols: | Protein of unknown function (DUF3049) | chr1:20430769-20431986 FORWARD LENGTH=1218
AT1G64390	122.925	97.6464	21.4613	89.5152	2.06039	9.33e-181	| Symbols: AtGH9C2, GH9C2 | glycosyl hydrolase 9C2 | chr1:23911119-23915229 FORWARD LENGTH=2660
AT1G75710	10.5899	8.70608	3.65007	8.34516	1.19302	1.89e-05	| Symbols: | C2H2-like zinc finger protein | chr1:28428706-28431249 FORWARD LENGTH=1610
AT1G79420	1.75493	2.21974	0.566475	2.21612	1.96795	0.0039419	| Symbols: | Protein of unknown function (DUF620) | chr1:29871458-29874315 FORWARD LENGTH=1482
AT2G01913	3.16128	2.76117	1.44061	6.53245	2.18094	6.4e-05	| Symbols: | unknown protein; Has 35333 Blast hits to 34131 proteins in 2444 species: Archae - 798; Bacteria - 22429; Metazoa - 974; Fungi - 991; Plants - 531; Viruses - 0; Other Eukaryotes - 9610 (source: NCBI BLink). | chr2:421624-422626 REVERSE LENGTH=777
AT2G30490	352.769	551.33	281.391	571.889	1.02316	1.51e-274	| Symbols: ATC4H, C4H, CYP73A5, REF3 | cinnamate-4-hydroxylase | chr2:12993663-12995770 REVERSE LENGTH=1803
AT2G30766	171.27	158.749	45.2326	107.782	1.25268	3.03e-19	| Symbols: | unknown protein; FUNCTIONS IN: molecular_function unknown; INVOLVED IN: biological_process unknown; LOCATED IN: cellular_component unknown; Has 30201 Blast hits to 17322 proteins in 780 species: Archae - 12; Bacteria - 1396; Metazoa - 17338; Fungi - 3422; Plants - 5037; Viruses - 0; Other Eukaryotes - 2996 (source: NCBI BLink). | chr2:13108007-13108470 FORWARD LENGTH=464
AT2G33570	27.1998	26.5357	4.7198	18.681	1.98477	1.73e-25	| Symbols: | Domain of unknown function (DUF23) | chr2:14217223-14219252 FORWARD LENGTH=1838
AT2G35950	4.03434	11.389	5.35369	13.4311	1.32697	4.28e-06	| Symbols: EDA12 | embryo sac development arrest 12 | chr2:15104761-15106088 FORWARD LENGTH=967
AT2G36740	13.0768	13.6738	6.59913	13.7012	1.05395	7.05e-07	| Symbols: SWC2, ATSWC2 | sequence-specific DNA binding transcription factors;DNA binding;DNA binding | chr2:15406690-15409835 REVERSE LENGTH=1569
AT2G45560	10.8687	11.9542	3.02677	8.29365	1.45423	1.16e-08	| Symbols: CYP76C1 | cytochrome P450, family 76, subfamily C, polypeptide 1 | chr2:18776052-18778510 REVERSE LENGTH=2034
AT3G02010	0.466471	0.634912	0.395252	1.38562	1.80969	0.00548164	| Symbols: | Pentatricopeptide repeat (PPR) superfamily protein | chr3:337965-340442 FORWARD LENGTH=2478
AT3G07360	1.53626	1.60077	0.548089	1.58726	1.53405	0.0307764	| Symbols: PUB9, ATPUB9 | plant U-box 9 | chr3:2354721-2356854 FORWARD LENGTH=1787
AT3G12020	0.21495	0.212777	0.001	0.266502	8.058	0.0315296	| Symbols: | P-loop containing nucleoside triphosphate hydrolases superfamily protein | chr3:3826148-3834318 FORWARD LENGTH=3361
AT3G15200	0.001	0.090985	0.178014	0.759723	2.09348	0.111536	| Symbols: | Tetratricopeptide repeat (TPR)-like superfamily protein | chr3:5117489-5119060 REVERSE LENGTH=1572
AT3G18290	149.858	112.666	27.1343	64.6995	1.25363	6.28e-106	| Symbols: EMB2454, BTS | zinc finger protein-related | chr3:6273995-6280510 FORWARD LENGTH=4414
AT3G20010	5.31367	4.71291	1.93475	5.84142	1.59417	2.29e-11	| Symbols: | SNF2 domain-containing protein / helicase domain-containing protein / zinc finger protein-related | chr3:6971352-6976595 FORWARD LENGTH=3399
AT3G22780	11.248	13.9179	5.79376	12.3632	1.09348	1.03e-09	| Symbols: TSO1, ATTSO1 | Tesmin/TSO1-like CXC domain-containing protein | chr3:8048802-8052260 FORWARD LENGTH=2415
AT3G28740	0.0904755	0.985167	3.59217	33.9328	3.23975	4.6e-69	| Symbols: CYP81D1 | Cytochrome P450 superfamily protein | chr3:10788698-10790553 REVERSE LENGTH=1597
AT3G46990	2.9856	1.99319	0.605129	1.64996	1.44712	0.0210699	| Symbols: | Protein of unknown function (DUF740) | chr3:17311672-17313752 FORWARD LENGTH=2081
AT3G50530	0.424256	0.479961	0.117382	0.814057	2.79392	0.00801977	| Symbols: CRK | CDPK-related kinase | chr3:18753541-18756773 FORWARD LENGTH=2384
AT3G52960	269.248	302.884	182.395	447.857	1.29597	3.7e-166	| Symbols: | Thioredoxin superfamily protein | chr3:19639668-19640619 FORWARD LENGTH=952
AT3G53260	318.278	532.497	160.074	434.587	1.4409	0	| Symbols: PAL2, ATPAL2 | phenylalanine ammonia-lyase 2 | chr3:19744051-19746780 REVERSE LENGTH=2520
AT3G53420	1.0516	1.97783	0.611002	1.73841	1.50852	0.0558358	| Symbols: PIP2A, PIP2, PIP2;1 | plasma membrane intrinsic protein 2A | chr3:19803655-19805713 REVERSE LENGTH=1374
AT3G56408	0.183595	1.02985	0.237051	0.821988	1.79392	0.0521891	| Symbols: | other RNA | chr3:20915497-20921340 FORWARD LENGTH=2361
AT3G56980	0.342798	0.84833	0.995867	2.65633	1.41541	0.0828444	| Symbols: BHLH039, ORG3 | basic helix-loop-helix (bHLH) DNA-binding superfamily protein | chr3:21086546-21087494 REVERSE LENGTH=843
AT3G59765	2.9239	6.02986	3.30332	12.5873	1.92998	5.38e-06	| Symbols: | other RNA | chr3:22076461-22078339 REVERSE LENGTH=593
AT3G61910	0.706549	1.16568	0.001	0.85167	9.73415	0.0162605	| Symbols: NST2, ANAC066, NAC066 | NAC domain protein 66 | chr3:22929006-22930442 REVERSE LENGTH=1227
AT3G62390	11.394	9.07209	2.39862	12.3694	2.3665	3.15e-20	| Symbols: TBL6 | TRICHOME BIREFRINGENCE-LIKE 6 | chr3:23087017-23089206 REVERSE LENGTH=1750
AT4G08250	1.29364	0.985044	0.578179	1.54221	1.41541	0.0828367	| Symbols: | GRAS family transcription factor | chr4:5196787-5198238 FORWARD LENGTH=1452
AT4G10930	6.5325	5.84376	2.67093	6.99933	1.38987	6.87e-10	| Symbols: | unknown protein; LOCATED IN: cellular_component unknown; EXPRESSED IN: 23 plant structures; EXPRESSED DURING: 14 growth stages; Has 30201 Blast hits to 17322 proteins in 780 species: Archae - 12; Bacteria - 1396; Metazoa - 17338; Fungi - 3422; Plants - 5037; Viruses - 0; Other Eukaryotes - 2996 (source: NCBI BLink). | chr4:6705147-6708846 REVERSE LENGTH=2986
AT4G12830	85.7239	97.9121	38.9708	105.502	1.4368	3.43e-72	| Symbols: | alpha/beta-Hydrolases superfamily protein | chr4:7531141-7533587 FORWARD LENGTH=1490
AT4G20040	0.262231	0.346106	0.001	0.632183	9.3042	0.016275	| Symbols: | Pectin lyase-like superfamily protein | chr4:10847299-10849115 REVERSE LENGTH=1653
AT4G23060	17.1486	25.4628	4.35707	16.753	1.94299	9.71e-21	| Symbols: IQD22 | IQ-domain 22 | chr4:12087203-12090575 FORWARD LENGTH=1702
AT4G34138	5.36062	19.1031	5.03135	40.6445	3.01404	1.9e-84	| Symbols: UGT73B1 | UDP-glucosyl transferase 73B1 | chr4:16348106-16349982 REVERSE LENGTH=1752
AT4G34260	41.6299	45.0191	18.0478	40.3432	1.1605	2.55e-38	| Symbols: FUC95A | 1,2-alpha-L-fucosidases | chr4:16398028-16401810 FORWARD LENGTH=2853
AT4G36180	1.8071	1.28329	0.760845	1.70473	1.16387	0.00665135	| Symbols: | Leucine-rich receptor-like protein kinase family protein | chr4:17120085-17123841 REVERSE LENGTH=3678
AT4G36930	0.860625	1.04124	0.0926005	0.889193	3.2634	0.0228246	| Symbols: SPT | basic helix-loop-helix (bHLH) DNA-binding superfamily protein | chr4:17414127-17416294 FORWARD LENGTH=1511
AT4G38620	63.0948	74.237	21.4173	62.4053	1.54289	2.22e-41	| Symbols: ATMYB4, MYB4 | myb domain protein 4 | chr4:18053551-18054999 FORWARD LENGTH=1287
AT5G01030	0.662561	0.756764	0.197417	0.579239	1.55291	0.122557	| Symbols: | Protein of unknown function (DUF3527) | chr5:9869-13235 FORWARD LENGTH=2835
AT5G03690	0.387631	0.191856	0.001	0.400498	8.64565	0.114416	| Symbols: | Aldolase superfamily protein | chr5:963148-965050 REVERSE LENGTH=1491
AT5G11070	20.5883	55.6324	30.5344	69.9477	1.19584	1.78e-19	| Symbols: | unknown protein; Has 1807 Blast hits to 1807 proteins in 277 species: Archae - 0; Bacteria - 0; Metazoa - 736; Fungi - 347; Plants - 385; Viruses - 0; Other Eukaryotes - 339 (source: NCBI BLink). | chr5:3516217-3516995 REVERSE LENGTH=779
AT5G13730	61.7889	63.2446	27.068	58.1942	1.10429	6.61e-25	| Symbols: SIG4, SIGD | sigma factor 4 | chr5:4429110-4430837 REVERSE LENGTH=1375
AT5G13740	110.861	119.539	25.7592	65.1953	1.33968	1.1e-51	| Symbols: ZIF1 | zinc induced facilitator 1 | chr5:4432306-4436668 FORWARD LENGTH=1912
AT5G15580	7.95916	4.6464	1.58101	3.41586	1.1114	0.000150927	| Symbols: LNG1 | longifolia1 | chr5:5068301-5072492 REVERSE LENGTH=3540
AT5G44130	288.346	229.252	73.9399	201.879	1.44906	1.11e-85	| Symbols: FLA13 | FASCICLIN-like arabinogalactan protein 13 precursor | chr5:17761090-17762003 FORWARD LENGTH=914
AT5G46830	15.3332	19.834	3.27936	11.6629	1.83045	2.25e-12	| Symbols: ATNIG1, NIG1 | NACL-inducible gene 1 | chr5:19002719-19004254 FORWARD LENGTH=1536
AT5G48250	3.39177	3.69322	1.72436	7.09632	2.04101	7.79e-10	| Symbols: | B-box type zinc finger protein with CCT domain | chr5:19561319-19563722 REVERSE LENGTH=1704
AT5G52280	11.6795	11.6624	0.987782	11.593	3.55291	1.11e-45	| Symbols: | Myosin heavy chain-related protein | chr5:21226833-21230254 FORWARD LENGTH=2833
AT5G60250	0.332159	5.98418	1.22228	4.94187	2.01548	1.05e-08	| Symbols: | zinc finger (C3HC4-type RING finger) family protein | chr5:24252158-24254849 FORWARD LENGTH=2175
AT5G61270	8.92434	7.25659	3.18934	8.01312	1.32911	2.91e-05	| Symbols: PIF7 | phytochrome-interacting factor7 | chr5:24638775-24640600 REVERSE LENGTH=1360
