# Supplementary material for: Genomic overview of INA-induced NPR1 targeting and transcriptional cascades in Arabidopsis
Source: Nucleic Acids Res. 2024 Jan 23;52(7):3572–88. doi: 10.1093/nar/gkae019 (PMC11039990; doi:10.1093/nar/gkae019)
Supplement: gkae019_Supplemental_Files [file gkae019_supplemental_files.zip › Yun_Supplementary Dataset S3.xlsx]

## Sheet: NPR1+INA(rep1&2) direct up
Supplementary Dataset S3. Gene ontology (GO) enrichment analyses of NPR1+INA targets showing NPR1-dependent activation in the presence of INA.
GO enrichment option: FDR < 0.05.
NPR1+INA targets (the rep1&2 dataset) that are downregulated in npr1+INA (116 genes).
Category	Term	Count	Gene ratio	Fold Enrichment	FDR	GeneID	Gene symbols
BP	Regulation of brassinosteroid mediated signaling pathway (GO:1900457)	3	2.58621	155.308	0.00211392	AT3G56400, AT2G46400, AT2G40750	WRKY70, WRKY46, WRKY54
BP	Regulation of systemic acquired resistance (GO:0010112)	3	2.58621	47.7872	0.0179531	AT1G73805, AT3G25882, AT1G02450	SARD1, NIMIN-2, NIMIN1
BP	Salicylic acid mediated signaling pathway (GO:0009863)	5	4.31034	38.3477	0.000166	AT5G01900, AT5G22570, AT3G22231, AT1G28480, AT3G11340	WRKY62, WRKY38, PCC1, GRXC9, UGT76B1
BP	Regulation of response to water deprivation (GO:2000070)	3	2.58621	36.5431	0.0274815	AT3G56400, AT2G46400, AT2G40750	WRKY70, WRKY46, WRKY54
BP	Regulation of jasmonic acid mediated signaling pathway (GO:2000022)	6	5.17241	29.5825	4.62e-05	AT3G56400, AT5G45110, AT2G46400, AT3G22160, AT4G23810, AT2G40750	WRKY70, NPR3, WRKY46, VQ22, WRKY53, WRKY54
BP	Response to salicylic acid (GO:0009751)	10	8.62069	18.998	2.08e-07	AT4G31800, AT3G56400, AT5G08790, AT2G46400, AT5G24530, AT4G23810, AT2G14560, AT1G28480, AT2G40750, AT1G80840	WRKY18, WRKY70, NAC081, WRKY46, DMR6, WRKY53, LURP1, GRXC9, WRKY54, WRKY40
BP	Regulation of defense response (GO:0031347)	5	4.31034	18.8253	0.00211392	AT4G31800, AT3G56400, AT4G23810, AT2G40750, AT1G80840	WRKY18, WRKY70, WRKY53, WRKY54, WRKY40
BP	Response to chitin (GO:0010200)	10	8.62069	15.4536	8.63e-07	AT4G31800, AT3G56400, AT3G46080, AT2G31230, AT1G62300, AT4G17500, AT2G46400, AT4G23810, AT3G19580, AT1G80840	WRKY18, WRKY70, ZAT8, ERF15, WRKY6, ERF1A, WRKY46, WRKY53, AZF2, WRKY40
BP	Response to bacterium (GO:0009617)	9	7.75862	14.2267	7.12e-06	AT3G56400, AT1G12210, AT2G46400, AT1G73805, AT5G24530, AT5G03350, AT4G23810, AT3G22231, AT4G23630	WRKY70, RFL1, WRKY46, SARD1, DMR6, LLP, WRKY53, PCC1, RTNLB1
BP	Cellular response to hypoxia (GO:0071456)	15	12.931	12.7826	1.53e-09	AT3G56400, AT5G42380, AT3G25250, AT3G46080, AT4G24160, AT5G24530, AT1G18300, AT1G73500, AT1G25550, AT1G76600, AT2G46400, AT5G47910, AT1G07870, AT1G03220, AT4G34131	WRKY70, CML37, OXI1, ZAT8, AT4G24160, DMR6, NUDT4, MKK9, HHO3, AT1G76600, WRKY46, RBOHD, AT1G07870, AT1G03220, UGT73B3
BP	Leaf senescence (GO:0010150)	6	5.17241	10.8041	0.00317128	AT3G56400, AT5G08790, AT5G24530, AT4G23810, AT3G11340, AT1G73500	WRKY70, NAC081, DMR6, WRKY53, UGT76B1, MKK9
BP	Ethylene-activated signaling pathway (GO:0009873)	9	7.75862	9.96631	7.54e-05	AT3G56400, AT2G31230, AT1G62300, AT4G17500, AT5G61600, AT1G06160, AT2G40750, AT5G22270, AT1G73500	WRKY70, ERF15, WRKY6, ERF1A, ERF104, ERF094, WRKY54, AT5G22270, MKK9
BP	Response to fungus (GO:0009620)	5	4.31034	9.95566	0.0174988	AT1G76600, AT5G08790, AT5G24530, AT3G22231, AT1G73500	AT1G76600, NAC081, DMR6, PCC1, MKK9
BP	Defense response to bacterium (GO:0042742)	14	12.069	7.24772	2.29e-06	AT3G56400, AT4G31800, AT5G45110, AT1G73805, AT3G56710, AT5G01900, AT5G22570, AT5G24530, AT5G64810, AT2G46400, AT4G23810, AT2G40750, AT1G80840, AT1G02450	WRKY70, WRKY18, NPR3, SARD1, SIB1, WRKY62, WRKY38, DMR6, WRKY51, WRKY46, WRKY53, WRKY54, WRKY40, NIMIN1
BP	Negative regulation of transcription, DNA-templated (GO:0045892)	6	5.17241	6.67993	0.0196734	AT3G56400, AT1G62300, AT5G08790, AT3G19580, AT1G80840, AT1G02450	WRKY70, WRKY6, NAC081, AZF2, WRKY40, NIMIN1
BP	Defense response to fungus (GO:00508320	11	9.48276	4.08218	0.00392583	AT4G31800, AT3G56400, AT5G45110, AT5G64810, AT5G61600, AT5G66910, AT2G14560, AT2G40750, AT5G47910, AT1G80840, AT1G03850	WRKY18, WRKY70, NPR3, WRKY51, ERF104, AT5G66910, LURP1, WRKY54, RBOHD, WRKY40, AT1G03850
BP	Defense response (GO:0006952)	12	10.3448	3.81125	0.00351923	AT1G12210, AT3G25250, AT2G31230, AT4G17500, AT4G34180, AT5G66910, AT2G14610, AT3G22231, AT3G11340, AT5G47910, AT1G07870, AT4G34131	RFL1, OXI1, ERF15, ERF1A, CYCLASE1, AT5G66910, PR1, PCC1, UGT76B1, RBOHD, AT1G07870, UGT73B3
BP	Regulation of transcription, DNA-templated (GO:0006355)	21	18.1034	2.78402	0.000696	AT3G56400, AT4G31800, AT3G46080, AT2G31230, AT1G73805, AT1G66600, AT5G01900, AT5G22570, AT3G50650, AT1G06160, AT1G25550, AT2G42280, AT4G17500, AT5G64810, AT5G08790, AT2G46400, AT5G58620, AT3G04060, AT2G40750, AT5G11060, AT2G28350	WRKY70, WRKY18, ZAT8, ERF15, SARD1, WRKY63, WRKY62, WRKY38, SCL7, ERF094, HHO3, AT2G42280, ERF1A, WRKY51, NAC081, WRKY46, AT5G58620, anac046, WRKY54, KNAT4, ARF10
MF	Sequence-specific DNA binding (GO:0043565)	16	13.7931	7.40307	3.33e-07	AT3G56400, AT4G31800, AT1G62300, AT1G73805, AT1G66600, AT5G01900, AT5G22570, AT3G50650, AT3G19580, AT5G64810, AT5G08790, AT2G46400, AT4G23810, AT2G40750, AT1G80840, AT5G13080	WRKY70, WRKY18, WRKY6, SARD1, WRKY63, WRKY62, WRKY38, SCL7, AZF2, WRKY51, NAC081, WRKY46, WRKY53, WRKY54, WRKY40, WRKY75
MF	Transcription regulatory region sequence-specific DNA binding (GO:0000976)	15	12.931	4.21848	0.000355	AT3G56400, AT2G31230, AT1G62300, AT1G66600, AT5G22570, AT3G50650, AT3G19580, AT4G17500, AT2G46400, AT5G61600, AT4G23810, AT3G04060, AT2G40750, AT1G80840, AT5G13080	WRKY70, ERF15, WRKY6, WRKY63, WRKY38, SCL7, AZF2, ERF1A, WRKY46, ERF104, WRKY53, anac046, WRKY54, WRKY40, WRKY75
MF	Transcription factor activity, sequence-specific DNA binding (GO:0003700)	27	23.2759	3.42296	1.36e-06	AT4G31800, AT1G73805, AT5G01900, AT3G50650, AT5G08790, AT3G04060, AT1G80840, AT2G40750, AT5G11060, AT5G13080, AT3G56400, AT3G46080, AT2G31230, AT1G62300, AT1G66600, AT5G22570, AT1G06160, AT3G19580, AT1G25550, AT2G42280, AT4G17500, AT5G64810, AT2G46400, AT5G61600, AT5G58620, AT4G23810, AT2G28350	WRKY18, SARD1, WRKY62, SCL7, NAC081, anac046, WRKY40, WRKY54, KNAT4, WRKY75, WRKY70, ZAT8, ERF15, WRKY6, WRKY63, WRKY38, ERF094, AZF2, HHO3, AT2G42280, ERF1A, WRKY51, WRKY46, ERF104, AT5G58620, WRKY53, ARF10
MF	Protein binding (GO:0005515)	38	32.7586	1.87328	0.00130914	AT4G31800, AT3G25250, AT1G73805, AT3G56710, AT5G01900, AT3G22160, AT3G50650, AT1G28480, AT1G73500, AT1G69270, AT2G41180, AT5G08790, AT1G78410, AT3G04060, AT1G80840, AT2G40750, AT3G26170, AT5G13080, AT1G03850, AT3G56400, AT5G45110, AT5G42380, AT1G62300, AT5G22570, AT3G25882, AT5G22270, AT4G23630, AT5G11930, AT1G25550, AT4G17500, AT5G64810, AT2G46400, AT5G61600, AT5G58620, AT4G23810, AT5G47910, AT1…	WRKY18, OXI1, SARD1, SIB1, WRKY62, VQ22, SCL7, GRXC9, MKK9, RPK1, SIB2, NAC081, VQ10, anac046, WRKY40, WRKY54, CYP71B19, WRKY75, AT1G03850, WRKY70, NPR3, CML37, WRKY6, WRKY38, NIMIN-2, AT5G22270, RTNLB1, GRXC10, HHO3, ERF1A, WRKY51, WRKY46, ERF104, AT5G58620, WRKY53, RBOHD, NIMIN1, ARF10

## Sheet: NPR1+INA(rep3&4) direct up
Supplementary Dataset S3. Gene ontology (GO) enrichment analyses of NPR1+INA targets showing NPR1-dependent activation in the presence of INA.
GO enrichment option: FDR < 0.05.
NPR1+INA targets (the rep3&4 dataset) that are downregulated in npr1+INA (278 genes).
Category	Term	Count	Gene ratio	Fold Enrichment	FDR	GeneID	Gene symbols
BP	Regulation of brassinosteroid mediated signaling pathway (GO:1900457)	3	1.07914	65.6232	0.0181163	AT3G56400, AT2G46400, AT2G40750	WRKY70, WRKY46, WRKY54
BP	Regulation of response to water deprivation (GO:2000070)	4	1.43885	20.5877	0.0195727	AT3G56400, AT5G60410, AT2G46400, AT2G40750	WRKY70, ATSIZ1, WRKY46, WRKY54
BP	Salicylic acid mediated signaling pathway (GO:0009863)	5	1.79856	16.2033	0.0069201	AT5G01900, AT5G22570, AT3G22231, AT1G28480, AT3G11340	WRKY62, WRKY38, PCC1, GRXC9, UGT76B1
BP	Regulation of jasmonic acid mediated signaling pathway (GO:2000022)	7	2.51799	14.5829	0.000298	AT3G56400, AT5G45110, AT2G46400, AT3G22160, AT1G17380, AT4G23810, AT2G40750	WRKY70, NPR3, WRKY46, VQ22, TIFY11A, WRKY53, WRKY54
BP	Response to freezing (GO:0050826)	4	1.43885	13.9996	0.0495318	AT5G60410, AT4G14400, AT1G16670, AT5G65430	ATSIZ1, ACD6, CRPK1, GRF8
BP	Response to chitin (GO:0010200)	21	7.55396	13.7123	9.26e-15	AT3G46090, AT3G56400, AT3G50260, AT4G31800, AT3G46080, AT2G31230, AT3G50060, AT1G62300, AT5G47220, AT5G49520, AT3G19580, AT2G38470, AT2G37430, AT4G17500, AT2G46400, AT5G59820, AT4G23810, AT1G80840, AT3G16720, AT2G29065, AT5G09800	ZAT7, WRKY70, ERF011, WRKY18, ZAT8, ERF15, MYB77, WRKY6, ERF2, WRKY48, AZF2, WRKY33, ZAT11, ERF1A, WRKY46, ZAT12, WRKY53, WRKY40, ATL2, SCL34, PUB28
BP	Response to ozone (GO:0010193)	5	1.79856	12.8673	0.0147283	AT1G15520, AT5G42380, AT1G32230, AT4G23810, AT1G70520	ABCG40, CML37, RCD1, WRKY53, CRK2
BP	Response to salicylic acid (GO:0009751)	14	5.03597	11.2382	2.95e-08	AT3G56400, AT4G31800, AT1G15520, AT5G24530, AT1G14790, AT2G14560, AT1G28480, AT4G14400, AT5G08790, AT2G46400, AT4G23810, AT5G44568, AT2G40750, AT1G80840	WRKY70, WRKY18, ABCG40, DMR6, RDR1, LURP1, GRXC9, ACD6, NAC081, WRKY46, WRKY53, AT5G44568, WRKY54 ,WRKY40
BP	Regulation of defense response (GO:0031347)	7	2.51799	11.1361	0.00131267	AT4G31800, AT3G56400, AT4G14400, AT1G17380, AT4G23810, AT2G40750, AT1G80840	WRKY18, WRKY70, ACD6, TIFY11A, WRKY53, WRKY54, WRKY40
BP	Response to bacterium (GO:0009617)	16	5.7554	10.6867	2.99e-09	AT3G56400, AT3G50260, AT1G12210, AT1G73805, AT5G24530, AT5G49520, AT1G80460, AT3G28910, AT3G22231, AT4G23630, AT4G14400, AT2G46400, AT4G23810, AT5G03350, AT2G46170, AT1G20510	WRKY70, ERF011, RFL1, SARD1, DMR6, WRKY48, GLPK, MYB30, PCC1, RTNLB1, ACD6, WRKY46, WRKY53, LLP, RTNLB5, OPCL1
BP	Cellular response to hypoxia (GO:0071456)	28	10.0719	10.082	1.26e-16	AT3G46090, AT3G25250, AT3G49780, AT3G02550, AT1G73500, AT1G67360, AT5G59820, AT4G17230, AT1G07870, AT4G34131, AT3G56400, AT5G42380, AT3G46080, AT4G24160, AT5G24530, AT3G56880, AT1G18300, AT1G63090, AT4G27450, AT2G36220, AT1G25550, AT4G32480, AT1G76600, AT2G46400, AT1G23710, AT3G13310, AT5G47910, AT2G41010	ZAT7, OXI1, PSK3, LBD41, MKK9, AT1G67360, ZAT12, SCL13, AT1G07870, UGT73B3, WRKY70, CML37, ZAT8, AT4G24160, DMR6, AT3G56880, NUDT4, PP2A11, AT4G27450, AT2G36220, HHO3, AT4G32480, AT1G76600, WRKY46, AT1G23710, AT3G13310, RBOHD, CAMBP25
BP	Response to stress (GO:00069500)	6	2.15827	7.60849	0.0237522	AT3G46090, AT3G46080, AT5G59820, AT5G65300, AT3G19580, AT2G37430	ZAT7, ZAT8, ZAT12, AT5G65300, AZF2, ZAT11
BP	Ethylene-activated signaling pathway (GO:0009873)	13	4.67626	6.08272	7.15e-05	AT3G56400, AT3G50260, AT2G31230, AT1G62300, AT5G47220, AT1G32230, AT1G06160, AT1G19210, AT1G73500, AT5G22270, AT4G17500, AT5G61600, AT2G40750	WRKY70, ERF011, ERF15, WRKY6, ERF2, RCD1, ERF094, ERF017, MKK9, AT5G22270, ERF1A, ERF104, WRKY54
BP	Response to jasmonic acid (GO:0009753)	7	2.51799	5.42021	0.0368527	AT3G56400, AT1G15520, AT5G08790, AT1G74020, AT1G17380, AT1G06160, AT1G20510	WRKY70, ABCG40, NAC081, SSL12, TIFY11A, ERF094, OPCL1
BP	Leaf senescence (GO:0010150)	7	2.51799	5.32594	0.0381615	AT3G56400, AT5G08790, AT5G24530, AT4G23810, AT3G11340, AT1G73500, AT4G18980	WRKY70, NAC081, DMR6, WRKY53, UGT76B1, MKK9, AtS40-3
BP	Defense response to bacterium (GO:0042742)	22	7.91367	4.81237	4.59e-07	AT3G56400, AT3G50260, AT4G31800, AT5G45110, AT1G73805, AT3G56710, AT5G01900, AT5G22570, AT5G24530, AT5G49520, AT1G80460, AT1G32230, AT3G57330, AT2G38470, AT4G14400, AT5G64810, AT2G46400, AT2G05940, AT4G23810, AT5G01550, AT2G40750, AT1G80840	WRKY70, ERF011, WRKY18, NPR3, SARD1, SIB1, WRKY62, WRKY38, DMR6, WRKY48, GLPK, RCD1, ACA11, WRKY33, ACD6, WRKY51, WRKY46, RIPK, WRKY53, LECRKA4.2, WRKY54, WRKY40
BP	Response to wounding (GO:0009611)	11	3.95683	4.62728	0.00452424	AT3G25250, AT5G08790, AT1G74020, AT1G17380, AT3G48520, AT5G59820, AT5G47910, AT1G73500, AT1G80840, AT2G33150, AT1G20510	OXI1, NAC081, SSL12, TIFY11A, CYP94B3, ZAT12, RBOHD, MKK9, WRKY40, PED1, OPCL1
BP	Protein autophosphorylation (GO:0046777)	10	3.59712	4.55717	0.00991098	AT1G10470, AT3G20410, AT4G28490, AT1G70520, AT3G09010, AT1G56145, AT1G16670, AT1G70530, AT1G73500, AT4G35310	ARR4, CPK9, RLK5, CRK2, AT3G09010, AT1G56145, CRPK1, CRK3, MKK9, CPK5
BP	Defense response (GO:0006952)	27	9.71223	3.62337	1.69e-06	AT1G12210, AT5G45100, AT3G25250, AT1G14790, AT1G17860, AT2G45760, AT3G11340, AT1G07870, AT1G80820, AT4G34131, AT2G31230, AT2G14610, AT3G22231, AT2G18730, AT1G11310, AT2G15480, AT3G26810, AT2G17120, AT5G60410, AT4G17500, AT5G66910, AT1G17380, AT4G34180, AT5G44568, AT5G35580, AT5G47910, AT3G16720	RFL1, BRG1, OXI1, RDR1, KTI2, BAP2, UGT76B1, AT1G07870, CCR2, UGT73B3, ERF15, PR1, PCC1, DGK3, MLO2, UGT73B5, AFB2, LYM2, ATSIZ1, ERF1A, AT5G66910, TIFY11A, CYCLASE1, AT5G44568, AT5G35580, RBOHD, ATL2
BP	Regulation of transcription, DNA-templated (GO:0006355)	41	14.7482	2.29667	4.64e-05	AT3G46090, AT1G10470, AT4G31800, AT3G12910, AT1G73805, AT5G47220, AT5G01900, AT3G02550, AT3G50650, AT2G38470, AT5G08790, AT2G43060, AT2G40970, AT4G17230, AT2G46270, AT3G04060, AT2G40750, AT5G11060, AT1G02220, AT3G56400, AT3G50260, AT3G46080, AT2G31230, AT3G50060, AT1G66600, AT4G23050, AT5G22570, AT4G01720, AT1G06160, AT1G19210, AT2G37430, AT1G25550, AT2G42280, AT4G17500, AT5G64810, AT2G46400, AT5…	ZAT7, ARR4, WRKY18, AT3G12910, SARD1, ERF2, WRKY62, LBD41, SCL7, WRKY33, NAC081, IBH1, MYBC1, SCL13, GBF3, anac046, WRKY54, KNAT4, NAC003, WRKY70, ERF011, ZAT8, ERF15, MYB77, WRKY63, AT4G23050, WRKY38, WRKY47, ERF094, ERF017, ZAT11, HHO3, AT2G42280, ERF1A, WRKY51, WRKY46, AT5G58620, BIB, SCL34, ARF10, AtIDD11
MF	UDP-glucosyltransferase activity (GO:0035251)	5	1.79856	17.2582	0.00720067	AT4G01070, AT4G34135, AT3G11340, AT2G15480, AT4G34131	UGT72B1, UGT73B2, UGT76B1, UGT73B5, UGT73B3
MF	sequence-specific DNA binding (GO:0043565)	24	8.63309	4.95934	5.96e-08	AT3G56400, AT4G31800, AT1G62300, AT1G73805, AT1G66600, AT5G01900, AT5G22570, AT4G01720, AT3G50650, AT5G49520, AT3G19580, AT2G38470, AT5G64810, AT5G08790, AT2G46400, AT4G23810, AT4G17230, AT1G75380, AT2G46270, AT3G45260, AT2G40750, AT1G80840, AT2G29065, AT5G13080	WRKY70, WRKY18, WRKY6, SARD1, WRKY63, WRKY62, WRKY38, WRKY47, SCL7, WRKY48, AZF2, WRKY33, WRKY51, NAC081, WRKY46, WRKY53, SCL13, BBD1, GBF3, BIB, WRKY54, WRKY40, SCL34, WRKY75
MF	transcription regulatory region sequence-specific DNA binding (GO:0000976)	27	9.71223	3.39116	5.12e-06	AT5G47220, AT5G49520, AT3G50650, AT2G38470, AT2G43060, AT5G59820, AT2G46270, AT3G04060, AT1G80840, AT2G40750, AT1G02220, AT5G13080, AT3G56400, AT3G50260, AT2G31230, AT1G62300, AT3G50060, AT1G66600, AT5G22570, AT3G28910, AT3G19580, AT1G19210, AT2G37430, AT4G17500, AT2G46400, AT5G61600, AT4G23810	ERF2, WRKY48, SCL7, WRKY33, IBH1, ZAT12, GBF3, anac046, WRKY40, WRKY54, NAC003, WRKY75, WRKY70, ERF011, ERF15, WRKY6, MYB77, WRKY63, WRKY38, MYB30, AZF2, ERF017, ZAT11, ERF1A, WRKY46, ERF104, WRKY53
MF	transcription factor activity, sequence-specific DNA binding (GO:0003700)	49	17.6259	2.77431	1.84e-08	AT5G47220, AT5G01900, AT3G50650, AT5G49520, AT2G38470, AT1G30500, AT2G43060, AT4G17230, AT1G80840, AT2G40750, AT5G11060, AT1G02220, AT5G13080, AT3G56400, AT3G50260, AT1G62300, AT3G50060, AT4G01720, AT3G28910, AT3G19580, AT2G37430, AT1G25550, AT4G17500, AT5G61600, AT4G23810, AT5G41410, AT2G29065, AT3G46090, AT4G31800, AT3G12910, AT1G73805, AT5G08790, AT5G59820, AT2G40970, AT2G46270, AT3G04060, AT2…	ERF2, WRKY62, SCL7, WRKY48, WRKY33, NFYA7, IBH1, SCL13, WRKY40, WRKY54, KNAT4, NAC003, WRKY75, WRKY70, ERF011, WRKY6, MYB77, WRKY47, MYB30, AZF2, ZAT11, HHO3, ERF1A, ERF104, WRKY53, BEL1, SCL34, ZAT7, WRKY18, AT3G12910, SARD1, NAC081, ZAT12, MYBC1, GBF3, anac046, ERF15, ZAT8, WRKY63, WRKY38, ERF094, ERF017, AT2G42280, WRKY46, WRKY51, AT5G58620, BIB, ARF10, AtIDD11
MF	protein binding (GO:0005515)	80	28.777	1.76129	3.95e-06	AT3G25250, AT3G56710, AT5G01900, AT3G50650, AT1G16670, AT3G59220, AT1G73500, AT2G38470, AT1G30500, AT4G33040, AT2G43060, AT2G05940, AT1G80840, AT2G40750, AT1G02220, AT5G13080, AT1G14740, AT3G56400, AT5G42380, AT3G04120, AT1G62300, AT3G50060, AT4G23050, AT4G01720, AT1G32230, AT1G70520, AT3G28910, AT2G18730, AT3G25882, AT3G57330, AT5G22270, AT4G27450, AT2G33150, AT3G26810, AT2G40080, AT1G25550, AT3…	WRKY40, WRKY54, NAC003, WRKY75, OBE3, WRKY70, CML37, GAPC1, WRKY6, MYB77, AT4G23050, WRKY47, RCD1, CRK2, MYB30, DGK3, NIMIN-2, ACA11, AT5G22270, AT4G27450, PED1, AFB2, ELF4, HHO3, GID1B, ERF1A, ERF104, TIFY11A, WRKY53, BEL1, AT5G35580, RBOHD, CAMBP25, AT5G25930, ARR4, WRKY18, ABCG40, TTG1, AT3G12910, SARD1, VQ22, GRF8, GRXC9, RPK1, AT1G74450, SIB2, NAC081, VQ10, PYL5, GBF3, anac046, CYP71B19, PUB…
