# Supplementary material for: Genomic overview of INA-induced NPR1 targeting and transcriptional cascades in Arabidopsis
Source: Nucleic Acids Res. 2024 Jan 23;52(7):3572–88. doi: 10.1093/nar/gkae019 (PMC11039990; doi:10.1093/nar/gkae019)
Supplement: gkae019_Supplemental_Files [file gkae019_supplemental_files.zip › Yun_Supplementary Dataset S4.xlsx]

## Sheet: NPR1-dependent up, not target
Supplementary Dataset S4. GO enrichment analyses of genes showing NPR1-dependent regulation but not directly targeted by NPR1 in the presence of INA.
GO enrichment option: FDR< 0.05. Shown are top 20 results in ascending order of FDR in the case of BP.
3,397 genes that are downregulated in npr1+INA compared to Col+INA but not NPR1+INA targets (the rep3&4 dataset).
Category	Term	Count	Gene ratio	Fold Enrichment	FDR	Genes
BP	Defense response to bacterium (GO:0042742)	414	12.2703	2.87197	4.73e-96	AT4G15610, AT4G39820, AT3G44880, AT5G37055, AT2G25110, AT4G23130, AT4G02410, AT1G33560, AT3G29000, AT2G39650, AT3G18250, AT3G43300, AT4G35230, AT4G34380, AT4G11000, AT1G02930, AT5G06320, AT4G17900, AT2G02360, AT4G37530, AT2G25460, AT4G02520, AT4G23140, AT4G23260, AT1G57560, AT1G31130, AT3G29034, AT5G66640, AT5G63130, AT1G72950, AT3G50190, AT1G68690, AT1G22890, AT5G02290, AT4G34390, AT1G19250, AT1…
BP	Regulation of defense response (GO:0031347)	250	7.4096	3.41232	6.17e-74	AT5G16360, AT5G24660, AT1G34420, AT2G44790, AT4G39820, AT4G35580, AT1G32928, AT1G76970, AT3G60450, AT1G51790, AT4G22710, AT3G48320, AT2G28500, AT2G44430, AT3G45290, AT3G21080, AT3G29000, AT3G54100, AT2G39650, AT5G64310, AT3G18250, AT2G46620, AT4G11000, AT3G48310, AT5G56260, AT3G15534, AT2G25460, AT5G46230, AT5G48657, AT1G31130, AT3G29034, AT1G67000, AT5G66640, AT1G72950, AT1G68690, AT5G02290, AT5…
BP	Response to salicylic acid (GO:0009751)	176	5.21636	3.94456	4.79e-63	AT5G19230, AT5G22520, AT3G52430, AT1G13960, AT5G46050, AT4G15610, AT4G21903, AT3G15760, AT4G39820, AT1G76970, AT1G51790, AT4G12500, AT3G48320, AT3G07195, AT1G79680, AT1G66700, AT4G23130, AT1G65610, AT5G40240, AT3G29000, AT5G52740, AT5G49570, AT5G67300, AT3G18250, AT4G11000, AT3G14280, AT3G59080, AT5G06320, AT4G11521, AT3G48310, AT4G39030, AT2G40000, AT1G03220, AT4G27740, AT1G67920, AT1G63720, AT5…
BP	Signal transduction (GO:0007165)	324	9.60285	2.36684	2.39e-51	AT5G45000, AT5G18780, AT5G16360, AT1G07040, AT2G18700, AT1G69520, AT1G72930, AT1G10210, AT3G09405, AT3G44400, AT4G18205, AT3G15760, AT4G39820, AT1G76970, AT1G51790, AT4G22710, AT1G04440, AT2G25470, AT3G17700, AT3G45290, AT1G65730, AT4G30900, AT3G21080, AT1G10340, AT3G18370, AT2G20570, AT2G46620, AT4G34380, AT4G11000, AT1G74680, AT3G46930, AT5G07770, AT1G43000, AT2G02360, AT3G15534, AT5G46230, AT5…
BP	Defense response to fungus (GO:0050832)	308	9.12863	2.2897	2.45e-45	AT4G21980, AT1G34420, AT1G74430, AT2G41160, AT5G57220, AT4G15610, AT2G44790, AT3G15760, AT4G39820, AT5G58430, AT3G10190, AT1G32928, AT1G76970, AT1G51790, AT4G22710, AT3G48320, AT4G16260, AT2G25110, AT3G21080, AT1G65610, AT3G29000, AT3G18250, AT4G35230, AT2G46620, AT4G11000, AT4G17900, AT3G12140, AT1G03220, AT2G02360, AT2G25460, AT4G37530, AT4G27740, AT1G67920, AT5G48657, AT3G29034, AT4G14746, AT5…
BP	Response to chitin (GO:0010200)	179	5.30528	3.10294	4.17e-45	AT5G19230, AT3G05200, AT5G16360, AT2G32210, AT5G22520, AT4G24050, AT3G06890, AT4G21740, AT2G38790, AT1G67060, AT4G14365, AT4G39820, AT1G32928, AT4G22710, AT3G07195, AT1G77660, AT4G36950, AT4G13395, AT5G25910, AT3G55950, AT4G26400, AT1G63830, AT3G29000, AT3G54100, AT2G39650, AT4G29110, AT5G64310, AT5G66850, AT5G67300, AT4G26120, AT3G25600, AT1G27730, AT2G46620, AT2G23320, AT3G59080, AT5G38895, AT4…
BP	Response to water deprivation (GO:0009414)	274	8.12092	2.10725	4.85e-33	AT5G16360, AT5G48870, AT3G50770, AT2G18700, AT1G68795, AT2G38790, AT1G34420, AT5G43180, AT1G74430, AT1G75400, AT3G12490, AT2G44790, AT3G15760, AT3G20310, AT5G58430, AT3G62990, AT1G32928, AT1G76970, AT4G22710, AT3G16857, AT2G28500, AT1G06620, AT5G50720, AT5G15260, AT1G33560, AT3G29000, AT4G00355, AT3G18490, AT2G17840, AT5G57910, AT2G39650, AT1G70640, AT3G56080, AT3G46930, AT1G02930, AT1G76980, AT4…
BP	Response to abscisic acid (GO:0009737)	268	7.94309	2.07586	3.93e-31	AT5G16360, AT3G22060, AT5G48870, AT1G07040, AT3G08550, AT2G38790, AT1G34420, AT5G43180, AT3G20310, AT3G62990, AT1G32928, AT4G26080, AT4G10960, AT5G01540, AT3G48680, AT2G44430, AT1G10340, AT5G50720, AT5G15260, AT3G29000, AT3G18490, AT2G17840, AT1G70640, AT4G35230, AT4G34380, AT3G46930, AT2G17290, AT5G38010, AT1G03220, AT3G15534, AT2G25460, AT1G43910, AT2G35940, AT4G23260, AT5G46230, AT4G33985, AT1…
BP	Immune system process (GO:0002376)	113	3.34914	3.31788	4.96e-31	AT5G67310, AT2G37980, AT1G67060, AT4G21903, AT4G39820, AT1G76970, AT4G22710, AT4G12500, AT2G43620, AT2G28500, AT3G45290, AT1G63830, AT1G14780, AT3G29000, AT5G64310, AT3G18250, AT5G53830, AT2G46620, AT3G59080, AT4G11521, AT4G22690, AT5G44572, AT1G67920, AT5G44575, AT1G31130, AT5G63130, AT3G25597, AT3G50190, AT4G03450, AT5G12930, AT2G18690, AT2G27310, AT2G46150, AT4G34950, AT3G16510, AT1G76070, AT5…
BP	Cellular response to hypoxia (GO:0071456)	107	3.17131	3.33564	1.39e-29	AT5G19230, AT2G32210, AT3G23150, AT4G24570, AT5G57220, AT1G50740, AT1G32928, AT5G12030, AT4G13395, AT2G26560, AT4G16660, AT3G08720, AT1G14540, AT1G68840, AT1G27730, AT2G46500, AT1G69890, AT5G57510, AT5G06320, AT2G40000, AT1G05880, AT2G26150, AT1G03220, AT1G26800, AT2G26190, AT1G30040, AT1G13260, AT2G13790, AT5G63130, AT1G68690, AT4G34150, AT1G19250, AT5G37670, AT5G64905, AT5G54490, AT1G68620, AT5…
BP	Response to wounding (GO:0009611)	226	6.69828	2.11361	3.1e-27	AT5G16360, AT1G61120, AT2G38790, AT1G34420, AT5G45480, AT3G22740, AT1G32920, AT1G74430, AT2G44790, AT4G18205, AT1G32928, AT4G22710, AT1G06620, AT1G65845, AT3G17700, AT4G24220, AT3G29000, AT2G39650, AT3G18250, AT5G24090, AT5G06320, AT4G17900, AT5G54640, AT1G54010, AT4G15280, AT1G03220, AT5G55050, AT2G25460, AT1G67920, AT1G57560, AT1G32460, AT4G14746, AT1G67000, AT4G08500, AT5G66640, AT5G63130, AT5…
BP	Cellular response to oxygen-containing compound (GO:1901701)	150	4.44576	2.56501	6.57e-27	AT5G23850, AT3G03020, AT5G16360, AT2G27260, AT2G38790, AT1G11700, AT1G34420, AT1G67060, AT4G18205, AT2G26600, AT3G60450, AT5G02230, AT3G07195, AT4G35860, AT4G13395, AT2G44430, AT3G17700, AT3G55950, AT4G30900, AT5G15260, AT5G18130, AT1G14780, AT5G40240, AT3G29000, AT3G54100, AT5G57910, AT3G23540, AT4G25390, AT3G56080, AT1G16840, AT3G25600, AT1G74440, AT4G11000, AT4G34380, AT1G01680, AT3G59080, AT4…
BP	Hormone-mediated signaling pathway (GO:0009755)	131	3.88263	2.62532	2.02e-24	AT3G03020, AT2G27260, AT1G34420, AT1G27290, AT1G67060, AT4G15610, AT1G32928, AT2G26600, AT5G02230, AT3G07195, AT2G44430, AT3G55950, AT5G18130, AT1G14780, AT3G29000, AT3G54100, AT1G31540, AT2G39650, AT5G64310, AT3G18250, AT1G33600, AT3G25600, AT1G74440, AT3G59080, AT1G28660, AT4G17900, AT5G59490, AT5G21940, AT2G23680, AT5G47960, AT4G22690, AT3G03560, AT1G31130, AT3G10815, AT5G63130, AT1G68690, AT2…
BP	Response to organic cyclic compound (GO:0014070)	90	2.66746	3.18589	4.77e-23	AT5G16360, AT3G50770, AT2G14620, AT5G42010, AT1G18210, AT5G45480, AT1G67060, AT2G44790, AT4G36110, AT1G24530, AT1G22110, AT1G32928, AT2G01540, AT1G51790, AT5G02230, AT2G43620, AT2G07180, AT3G11402, AT4G13395, AT3G55950, AT1G14780, AT3G54100, AT2G21900, AT2G15220, AT4G02130, AT2G17760, AT5G67340, AT3G25600, AT5G45490, AT4G37690, AT3G19010, AT4G17900, AT1G54010, AT4G00955, AT4G01920, AT2G02360, AT1…
BP	Response to molecule of bacterial origin (GO:0002237)	61	1.80794	4.20087	7.21e-23	AT5G26920, AT5G22520, AT3G05360, AT4G14365, AT1G76970, AT1G51790, AT4G22710, AT4G12500, AT3G48640, AT1G73260, AT3G50930, AT3G29000, AT1G55450, AT5G17760, AT4G23610, AT5G54720, AT1G33760, AT4G23210, AT4G11000, AT5G57035, AT3G59080, AT5G53110, AT3G19010, AT5G52750, AT4G21840, AT5G66640, AT5G22380, AT3G59880, AT4G03450, AT4G23220, AT3G22600, AT2G18690, AT4G38550, AT2G25735, AT1G21240, AT2G27310, AT1…
BP	Response to oxidative stress (GO:0006979)	147	4.35685	2.32966	9.96e-22	AT5G19230, AT2G28190, AT4G02380, AT3G21770, AT5G19875, AT1G34420, AT4G15610, AT2G44790, AT3G12490, AT3G14430, AT3G60450, AT5G05340, AT5G02230, AT1G09970, AT1G06620, AT4G36430, AT1G14540, AT1G63830, AT1G65610, AT1G09210, AT4G17070, AT2G39650, AT5G46180, AT1G64360, AT3G02860, AT2G43350, AT1G27730, AT3G46930, AT1G02930, AT1G27330, AT4G17900, AT1G54010, AT2G01670, AT5G59490, AT5G06720, AT1G45145, AT2…
BP	Systemic acquired resistance (GO:0009627)	58	1.71903	4.18447	1.31e-21	AT2G13810, AT5G52810, AT3G48090, AT3G52430, AT1G74710, AT1G13520, AT2G18660, AT4G14365, AT4G15610, AT3G48640, AT4G39580, AT1G75040, AT2G46370, AT2G41640, AT3G48080, AT4G23170, AT3G18490, AT4G23610, AT3G18250, AT2G37870, AT3G04720, AT4G11000, AT5G55450, AT3G13950, AT3G13433, AT2G23680, AT5G48657, AT3G04210, AT5G52750, AT4G21840, AT4G23220, AT3G57260, AT1G36622, AT5G55460, AT2G18690, AT4G08470, AT2…
BP	Defense response to other organism (GO:0098542)	194	5.74985	2.04682	1.5e-21	AT4G26750, AT2G30270, AT5G16360, AT3G50770, AT4G21740, AT2G38790, AT1G34420, AT5G45480, AT5G57340, AT3G60690, AT3G60450, AT2G28500, AT3G45290, AT3G54100, AT5G57910, AT5G64310, AT3G18250, AT2G39530, AT4G34380, AT3G61790, AT5G06320, AT1G76980, AT1G51660, AT1G54010, AT4G15280, AT3G13910, AT2G32670, AT5G46230, AT5G48657, AT1G32460, AT1G31130, AT3G29034, AT1G67000, AT5G13500, AT5G12890, AT2G30930, AT1…
BP	Regulation of immune system process (GO:0002682)	46	1.36337	4.97808	3.66e-21	AT5G22520, AT5G52750, AT3G26600, AT4G21840, AT1G16110, AT5G66640, AT5G22380, AT1G68690, AT5G35735, AT4G23220, AT1G36622, AT4G14365, AT1G03730, AT4G38550, AT4G39820, AT1G27100, AT1G51790, AT3G11320, AT3G07195, AT1G59590, AT5G60900, AT2G46430, AT3G45290, AT4G28400, AT3G55950, AT3G48080, AT3G47090, AT5G42440, AT1G61470, AT1G55450, AT1G58225, AT4G23610, AT5G54720, AT1G66880, AT4G22780, AT1G30755, AT2…
BP	Response to fungus (GO:0009620)	113	3.34914	2.59398	1.35e-20	AT5G23850, AT1G18210, AT4G02380, AT5G05190, AT2G37980, AT3G60690, AT1G51790, AT1G05010, AT2G28500, AT1G79680, AT1G06620, AT3G50140, AT3G21080, AT1G63830, AT5G57910, AT2G39650, AT1G29240, AT5G64310, AT5G53830, AT1G25280, AT5G45090, AT5G13810, AT4G34380, AT3G14280, AT4G30060, AT4G17900, AT1G69810, AT5G01950, AT5G47960, AT1G13540, AT2G32670, AT3G50470, AT5G44572, AT1G57560, AT3G51440, AT1G17340, AT5…
MF	Protein serine/threonine kinase activity (GO:0004674)	174	5.15708	1.77872	1.52e-11	AT2G31880, AT3G23150, AT1G14370, AT1G34300, AT1G10210, AT1G11300, AT3G17420, AT4G11890, AT5G55560, AT4G11530, AT4G27290, AT5G45800, AT5G03320, AT2G31800, AT1G04440, AT1G09970, AT4G36950, AT1G79680, AT5G02800, AT4G23130, AT3G08720, AT3G55950, AT1G61370, AT5G66850, AT4G25390, AT4G28540, AT4G23650, AT1G51820, AT3G20830, AT4G35230, AT1G01560, AT2G46500, AT2G17290, AT1G51660, AT2G19190, AT1G72540, AT5…
MF	Kinase activity (GO:0016301)	124	3.67516	1.64079	1.11e-05	AT2G31880, AT1G10210, AT3G01640, AT5G04490, AT1G49350, AT4G11530, AT3G45330, AT1G51790, AT1G09970, AT5G01540, AT1G79680, AT5G25910, AT4G23130, AT3G08720, AT4G02410, AT3G55950, AT1G33560, AT1G51820, AT3G20830, AT2G19190, AT4G13820, AT1G54130, AT3G53810, AT5G43910, AT5G01950, AT3G49160, AT4G23140, AT5G24240, AT4G21400, AT4G04540, AT3G14050, AT1G51890, AT5G59700, AT2G44530, AT3G46280, AT5G47850, AT3…
MF	Protein binding (GO:0005515)	633	18.7611	1.18847	5.27e-05	AT4G26750, AT1G10690, AT3G53120, AT4G00240, AT5G41560, AT1G56450, AT1G56330, AT2G42810, AT1G72930, AT1G67580, AT1G10210, AT4G24690, AT2G38310, AT4G14640, AT3G20310, AT4G35580, AT1G19270, AT5G05100, AT5G05340, AT5G45800, AT1G21100, AT5G37055, AT5G43620, AT2G23290, AT1G75080, AT2G26560, AT1G57790, AT1G09330, AT1G80670, AT4G00355, AT5G66850, AT3G43300, AT4G35230, AT4G37770, AT5G06320, AT1G03900, AT5…
MF	Calcium ion binding (GO:0005509)	61	1.80794	1.83803	0.000787365	AT4G24330, AT4G00240, AT3G50770, AT1G66410, AT5G21274, AT1G18210, AT4G14640, AT1G30900, AT3G10190, AT5G04170, AT4G11850, AT4G26080, AT1G51590, AT5G39670, AT1G79680, AT1G09210, AT3G29000, AT4G23650, AT4G20780, AT3G25600, AT3G22930, AT1G21270, AT4G09570, AT2G41090, AT2G46700, AT2G17290, AT4G11840, AT2G41410, AT1G21550, AT3G56800, AT1G62820, AT3G15730, AT3G03000, AT2G14720, AT1G65540, AT4G20110, AT5…
MF	Endopeptidase activity (GO:0004175)	18	0.533491	3.44792	0.000921776	AT4G01320, AT5G42790, AT3G51260, AT4G32940, AT1G56450, AT3G59950, AT2G36305, AT3G57680, AT2G30440, AT5G66140, AT4G14800, AT1G16470, AT2G05840, AT1G13060, AT1G21720, AT4G31300, AT4G15165, AT2G27020
MF	Protein serine/threonine phosphatase activity (GO:0004722)	22	0.652045	2.64169	0.00649335	AT1G07160, AT5G27840, AT2G25070, AT2G33700, AT3G05580, AT2G42810, AT1G64040, AT1G34750, AT2G39840, AT5G43380, AT2G30020, AT4G03080, AT1G78200, AT3G15260, AT4G26080, AT1G72770, AT1G69960, AT5G59160, AT2G29400, AT2G42500, AT2G28890, AT5G59220
MF	Transmembrane receptor protein serine/threonine kinase activity (GO:0004675)	20	0.592768	2.68172	0.00970631	AT4G21380, AT2G37710, AT4G02410, AT1G15530, AT3G59700, AT3G08870, AT2G13790, AT5G49760, AT4G28350, AT5G60280, AT4G29050, AT5G65600, AT3G45410, AT3G45330, AT3G53810, AT2G32800, AT5G01540, AT4G33430, AT1G65800, AT5G38280
MF	Ubiquitin binding (GO:0043130)	24	0.711322	2.41355	0.00970631	AT1G15130, AT1G80670, AT5G16880, AT5G25540, AT5G66630, AT5G66640, AT4G04210, AT4G24690, AT2G38410, AT3G18860, AT1G19270, AT4G15410, AT5G13860, AT4G11740, AT5G53330, AT5G63640, AT1G76970, AT2G27970, AT2G26000, AT4G32760, AT1G20110, AT5G04920, AT3G12400, AT2G47970
MF	Protein kinase activity (GO:0004672)	121	3.58625	1.40067	0.0115379	AT2G31880, AT1G34420, AT1G67580, AT1G10210, AT4G11890, AT5G55560, AT1G51790, AT5G45800, AT5G03320, AT2G31800, AT1G09970, AT5G02800, AT4G23130, AT3G08720, AT5G66850, AT4G23650, AT4G24100, AT1G51820, AT4G09570, AT4G35230, AT3G46930, AT5G10020, AT2G19190, AT1G72540, AT5G03730, AT5G01950, AT1G59580, AT4G23140, AT1G67520, AT4G21400, AT4G26890, AT4G04540, AT1G68690, AT4G08470, AT1G51890, AT5G59700, AT5…

## Sheet: NPR1-dependent down, not target
Supplementary Dataset S4. GO enrichment analyses of genes showing NPR1-dependent regulation but not directly targeted by NPR1 in the presence of INA.
GO enrichment option: FDR< 0.05. Shown are top 20 results in ascending order of FDR in the case of BP.
3,179 genes that are upregulated in npr1+INA compared to Col+INA but not NPR1+INA targets (the rep3&4 dataset).
Category	Term	Count	Gene ratio	Fold Enrichment	FDR	Genes
BP	RNA modification (GO:0009451)	49	1.5615	4.27148	1.34e-16	AT4G24770, AT1G56690, AT3G53360, AT3G49142, AT1G56570, AT3G26540, AT5G52850, AT3G28640, AT3G03580, AT5G50990, AT4G21300, AT3G25970, AT2G27610, AT2G46050, AT4G32430, AT5G39350, AT1G04840, AT1G15510, AT2G13600, AT2G40720, AT1G62260, AT4G22760, AT2G36980, AT2G19670, AT3G63370, AT4G31070, AT5G09950, AT5G04780, AT4G37170, AT1G03540, AT1G68930, AT3G05340, AT1G14470, AT3G23330, AT5G16860, AT1G19720, AT1…
BP	Cell division (GO:0051301)	125	3.98343	2.19726	8.7e-15	AT3G06530, AT3G56870, AT1G04050, AT1G08130, AT5G19910, AT4G30290, AT1G23000, AT5G06150, AT3G62470, AT4G14920, AT4G12740, AT5G55840, AT4G16140, AT1G49910, AT3G51740, AT5G55280, AT3G60900, AT2G38720, AT1G30690, AT5G16750, AT2G42260, AT1G74560, AT4G12730, AT4G37490, AT3G61550, AT5G62410, AT4G39790, AT3G47460, AT2G20050, AT2G43990, AT3G54670, AT5G41460, AT1G63680, AT3G24660, AT5G43880, AT1G48090, AT5…
BP	Embryo development ending in seed dormancy (GO:0009793)	143	4.55704	1.95776	1.46e-12	AT5G22640, AT3G49140, AT4G05410, AT2G41720, AT5G18820, AT5G49560, AT5G18700, AT2G13370, AT1G78630, AT1G03910, AT3G61780, AT2G21710, AT5G55840, AT2G38280, AT3G18110, AT1G79560, AT5G13480, AT1G70070, AT5G43745, AT5G22800, AT4G31780, AT3G50380, AT5G40480, AT4G30620, AT3G02060, AT4G21190, AT5G21140, AT5G22110, AT5G48360, AT1G11710, AT5G16750, AT5G62370, AT4G20140, AT3G20280, AT3G11450, AT1G36160, AT5…
BP	Chloroplast organization (GO:0009658)	63	2.00765	2.61265	4.49e-10	AT5G22640, AT3G25690, AT1G32080, AT3G52750, AT2G31840, AT1G09340, AT5G48470, AT1G69200, AT4G20130, AT3G62910, AT3G54090, AT2G37860, AT2G47940, AT2G26840, AT5G38420, AT4G39460, AT2G24060, AT5G55280, AT4G19650, AT1G15510, AT5G18570, AT2G04270, AT3G02380, AT1G53800, AT5G35220, AT5G63420, AT1G21150, AT5G39980, AT3G48870, AT4G01800, AT5G67570, AT1G62750, AT5G17790, AT1G63680, AT5G15450, AT3G54990, AT4…
BP	Microtubule-based movement (GO:0007018)	31	0.98789	3.95271	4.03e-09	AT1G12430, AT3G23670, AT1G18550, AT3G19050, AT2G37420, AT4G38950, AT5G54670, AT2G47500, AT3G17360, AT5G06670, AT3G20150, AT2G28620, AT3G10310, AT4G21270, AT3G49650, AT3G50240, AT5G66310, AT5G65460, AT4G26660, AT1G20060, AT4G05190, AT3G10180, AT5G60930, AT3G44730, AT1G18370, AT2G21300, AT4G27180, AT3G44050, AT4G14150, AT4G14330, AT2G21380
BP	Seed development (GO:0048316)	110	3.50542	1.92962	4.03e-09	AT1G63420, AT3G06530, AT1G04050, AT1G11820, AT1G18610, AT1G14930, AT2G19870, AT2G13370, AT1G02380, AT5G05860, AT3G15520, AT3G12930, AT4G19650, AT1G30290, AT3G03030, AT3G49710, AT2G32180, AT1G17650, AT5G49170, AT3G51070, AT4G33170, AT4G14510, AT3G48830, AT1G77030, AT5G58160, AT1G77550, AT4G00340, AT5G22340, AT5G24000, AT3G22120, AT1G01080, AT5G46070, AT4G26370, AT1G16650, AT5G57120, AT4G17610, AT5…
BP	Cytokinesis (GO:0000910)	27	0.860421	3.39206	4.45e-06	AT3G06530, AT1G55360, AT3G19050, AT4G23740, AT4G37682, AT1G30600, AT2G47500, AT3G17360, AT5G51560, AT1G65900, AT3G03130, AT3G57830, AT3G02120, AT3G05470, AT1G28350, AT5G11510, AT5G07030, AT3G63430, AT1G22060, AT2G21300, AT3G20260, AT4G17240, AT3G44050, AT5G01890, AT1G06475, AT1G63810, AT1G25510
BP	Cell wall organization (GO:0071555)	68	2.16699	1.91723	4.22e-05	AT5G44030, AT5G25830, AT4G28250, AT1G11545, AT3G59100, AT5G66300, AT1G70630, AT1G70710, AT5G62380, AT4G30290, AT1G75120, AT5G13000, AT5G65730, AT5G03760, AT1G75680, AT5G55480, AT1G14100, AT5G48920, AT1G71930, AT2G13680, AT4G02290, AT1G68560, AT1G24070, AT4G24260, AT4G20140, AT1G02730, AT4G36160, AT3G44990, AT5G09870, AT4G18670, AT4G39350, AT4G31590, AT1G62700, AT4G17220, AT2G32990, AT4G24510, AT1…
BP	Meiotic cell cycle process (GO:1903046)	39	1.24283	2.43194	5.11e-05	AT1G14630, AT3G56870, AT3G24660, AT1G04050, AT1G18650, AT1G30600, AT1G03830, AT4G17610, AT1G23000, AT2G47500, AT5G51560, AT4G16141, AT3G48980, AT1G65900, AT5G67460, AT3G03130, AT3G57830, AT3G02120, AT3G05130, AT1G68400, AT3G05470, AT1G67750, AT3G49710, AT4G38660, AT4G36360, AT3G15590, AT2G21300, AT3G61550, AT3G13510, AT3G20260, AT3G50620, AT1G77030, AT4G39470, AT4G17240, AT5G01890, AT4G39790, AT2…
BP	Response to light stimulus (GO:0009416)	187	5.95921	1.41375	0.000128	AT3G49140, AT2G28470, AT1G20810, AT1G60270, AT1G60670, AT1G71720, AT5G47380, AT3G03820, AT4G20130, AT4G27560, AT4G25780, AT1G54820, AT1G19150, AT1G29500, AT5G13400, AT4G12980, AT5G38420, AT5G01260, AT3G48200, AT4G16140, AT5G04530, AT4G34650, AT3G63160, AT5G41050, AT5G17040, AT2G34640, AT1G15510, AT5G63180, AT4G23490, AT4G25433, AT4G25830, AT3G53530, AT5G24490, AT5G49330, AT5G27360, AT5G49170, AT5…
BP	Tissue development (GO:0009888)	119	3.79222	1.55922	0.000141	AT1G63420, AT3G56870, AT1G15340, AT1G68430, AT5G25590, AT3G56230, AT2G13370, AT5G06790, AT4G14760, AT1G23000, AT4G12740, AT1G02380, AT3G51740, AT4G32350, AT5G07800, AT3G50380, AT5G15780, AT3G24750, AT3G51070, AT1G29510, AT2G27402, AT2G21300, AT3G09780, AT4G18670, AT4G11080, AT4G39790, AT4G17740, AT3G46370, AT3G22120, AT3G04810, AT4G29240, AT3G06435, AT2G16270, AT1G30600, AT5G57760, AT5G66800, AT1…
BP	Chlorophyll biosynthetic process (GO:0015995)	23	0.732951	3.07012	0.000272	AT3G23080, AT2G40400, AT2G24090, AT5G18660, AT3G03710, AT1G12900, AT3G21200, AT4G27440, AT5G62170, AT4G27430, AT5G13630, AT4G12980, AT3G14110, AT3G48730, AT4G25080, AT2G26540, AT5G45930, AT1G74470, AT1G44446, AT3G27160, AT3G15520, AT5G58250, AT3G14930
BP	Regulation of secondary cell wall biogenesis (GO:2000652)	18	0.573614	3.66127	0.000284	AT3G08500, AT5G48920, AT3G06035, AT1G08340, AT4G33810, AT1G62990, AT1G66230, AT1G28470, AT5G16600, AT3G22415, AT5G60720, AT5G01190, AT3G15050, AT5G12870, AT1G16490, AT1G43790, AT2G28870, AT2G46760
BP	Chloroplast rRNA processing (GO:1901259)	13	0.414277	4.82863	0.00034	AT4G24770, AT2G04270, AT2G31890, AT3G28460, AT1G06190, AT3G52150, AT1G12800, AT1G01080, AT4G09730, AT5G46580, AT3G57180, AT2G33800, AT1G70070
BP	Chloroplast avoidance movement (GO:0009903)	13	0.414277	4.62743	0.000566	AT5G42880, AT1G66840, AT5G65460, AT3G56270, AT4G33390, AT2G38370, AT3G51720, AT3G45780, AT1G42550, AT5G38150, AT1G58070, AT2G40480, AT2G26570
BP	Plastid translation (GO:0032544)	12	0.382409	4.65979	0.00134309	AT2G39140, AT1G09340, AT1G79850, AT1G71720, AT1G70200, AT2G33800, AT5G54600, AT2G38140, AT4G31850, AT3G62910, AT3G56910, AT3G63190
BP	Chloroplast accumulation movement (GO:0009904)	12	0.382409	4.45719	0.00216637	AT4G33390, AT5G42880, AT2G38370, AT1G66840, AT3G51720, AT3G45780, AT1G58070, AT5G38150, AT5G65460, AT2G40480, AT2G26570, AT3G56270
BP	Cell cycle (GO:0007049)	44	1.40217	1.93758	0.00263297	AT2G28150, AT3G07540, AT1G08130, AT2G32710, AT4G03270, AT1G16330, AT5G43080, AT3G51280, AT1G51355, AT5G62500, AT4G09160, AT5G06150, AT4G28080, AT1G18040, AT1G76310, AT3G12970, AT1G22530, AT5G55280, AT5G59360, AT1G27920, AT4G30800, AT1G80370, AT2G38720, AT2G36026, AT1G08560, AT1G30690, AT5G22110, AT1G15570, AT5G51750, AT4G32700, AT2G45080, AT2G20515, AT3G60840, AT2G34680, AT5G62170, AT3G02860, AT3…
BP	Plant-type secondary cell wall biogenesis (GO:0009834)	31	0.98789	2.24434	0.00278363	AT2G37720, AT5G44030, AT2G35700, AT2G36570, AT5G16720, AT5G15630, AT3G61920, AT4G09990, AT2G38080, AT1G23460, AT2G37090, AT5G11100, AT5G12870, AT4G14940, AT1G43790, AT1G09610, AT4G18780, AT3G48980, AT5G48920, AT5G17420, AT5G60490, AT4G25290, AT2G15440, AT1G70500, AT5G07080, AT3G14360, AT4G36360, AT5G03170, AT3G18660, AT2G40320, AT2G04780
BP	Protein import into chloroplast stroma (GO:0045037)	13	0.414277	3.96637	0.00304642	AT5G22640, AT3G04340, AT4G02510, AT3G16290, AT4G23940, AT5G16620, AT5G64580, AT5G01590, AT2G28900, AT3G48870, AT1G79560, AT2G04030, AT1G06950
MF	ATP binding (GO:0005524)	410	13.0656	1.41977	7.16493e-12	AT5G14060, AT1G08130, AT5G16000, AT4G24450, AT2G13370, AT4G15850, AT5G06670, AT1G79560, AT2G28620, AT5G08610, AT3G12810, AT5G22800, AT1G55490, AT2G46070, AT2G16750, AT5G63580, AT2G27760, AT3G09780, AT1G77030, AT5G45930, AT2G29940, AT2G02480, AT4G10390, AT3G55400, AT4G00340, AT3G54670, AT2G41820, AT3G22880, AT1G67120, AT1G65060, AT5G64580, AT1G66150, AT3G46960, AT1G18040, AT5G53320, AT3G19100, AT5…
MF	ATPase activity (GO:0016887)	71	2.26259	2.39183	1.33979e-09	AT1G56050, AT3G02450, AT3G23670, AT5G18820, AT3G19050, AT4G09730, AT4G02460, AT2G13370, AT3G15120, AT5G54670, AT1G26230, AT4G12620, AT5G06670, AT3G20150, AT1G79560, AT2G01220, AT3G13860, AT3G12810, AT4G21270, AT5G48600, AT1G55490, AT4G24860, AT2G31970, AT2G34560, AT1G20060, AT1G73110, AT1G17260, AT5G62410, AT4G27180, AT3G13470, AT5G13130, AT5G44800, AT3G48870, AT4G14150, AT5G45930, AT3G47460, AT2…
MF	Microtubule binding (GO:0008017)	55	1.75271	2.73615	1.33979e-09	AT1G12430, AT5G51600, AT3G23670, AT3G53320, AT5G62580, AT3G19050, AT5G18700, AT2G35880, AT2G37420, AT5G62500, AT2G47500, AT5G54670, AT2G22125, AT5G06670, AT3G20150, AT1G54460, AT2G28620, AT3G10310, AT1G27920, AT4G21270, AT2G38720, AT1G59850, AT5G08390, AT1G20060, AT2G21300, AT4G27180, AT4G14150, AT2G07170, AT2G21380, AT4G17220, AT1G11160, AT5G62240, AT1G18550, AT5G43160, AT4G38950, AT3G17360, AT2…
MF	Microtubule motor activity (GO:0003777)	27	0.860421	4.05317	4.05225e-08	AT1G12430, AT3G23670, AT1G18550, AT3G19050, AT4G38950, AT5G54670, AT3G17360, AT5G06670, AT3G20150, AT2G28620, AT4G21270, AT3G49650, AT3G50240, AT5G66310, AT5G65460, AT4G26660, AT1G20060, AT4G05190, AT3G10180, AT5G60930, AT1G18370, AT2G21300, AT4G27180, AT3G44050, AT4G14150, AT4G14330, AT2G21380
MF	RNA binding (GO:0003723)	177	5.64054	1.59257	4.05225e-08	AT3G11964, AT3G52150, AT3G49142, AT1G56690, AT3G53360, AT1G56570, AT3G26540, AT5G14580, AT5G52850, AT1G09340, AT1G71720, AT3G25970, AT5G23690, AT5G54910, AT2G19870, AT5G08180, AT4G11130, AT3G13180, AT4G15850, AT4G36270, AT3G18110, AT5G63630, AT2G46050, AT5G04895, AT4G30330, AT5G04810, AT5G39350, AT1G70070, AT4G15570, AT1G04840, AT3G13225, AT3G01370, AT2G04270, AT1G15510, AT2G31890, AT2G37510, AT1…
MF	ATP-dependent microtubule motor activity (GO:1990939)	27	0.860421	3.85051	1.01366e-07	AT1G12430, AT3G23670, AT1G18550, AT3G19050, AT4G38950, AT5G54670, AT2G47500, AT3G17360, AT5G06670, AT3G20150, AT2G28620, AT3G10310, AT4G21270, AT3G50240, AT5G66310, AT5G65460, AT1G20060, AT4G05190, AT3G10180, AT5G60930, AT3G44730, AT1G18370, AT2G21300, AT4G27180, AT3G44050, AT4G14330, AT2G21380
MF	mRNA binding (GO:0003729)	187	5.95921	1.54599	1.01366e-07	AT1G64510, AT1G06190, AT3G52150, AT2G34357, AT1G09340, AT1G71720, AT2G18940, AT4G09730, AT4G27440, AT1G14930, AT2G19870, AT5G08180, AT1G78630, AT2G28900, AT5G38420, AT5G08610, AT1G20010, AT2G29550, AT5G04810, AT1G70070, AT3G63160, AT4G35100, AT3G01370, AT1G55490, AT1G23935, AT2G37230, AT1G12800, AT3G03710, AT5G24490, AT5G27120, AT4G25270, AT3G17040, AT1G16445, AT4G29750, AT1G01320, AT4G14510, AT2…
MF	rRNA binding (GO:0019843)	36	1.14723	2.85223	1.17546e-06	AT1G64510, AT4G01310, AT3G06430, AT1G06190, AT3G52150, AT1G09340, AT3G54210, AT5G17870, AT3G17170, AT3G15190, AT5G14320, AT1G30960, AT3G57180, AT1G29070, AT1G17690, AT1G74970, AT2G33800, AT1G35680, AT4G30800, AT1G05190, AT1G12800, AT1G70200, AT1G32990, AT5G54600, AT5G47190, AT5G66470, AT2G43030, AT5G13510, AT1G48350, AT3G44890, AT1G79850, AT4G17560, AT1G75350, AT2G42740, AT1G07320, AT3G63490
MF	Nucleosome-dependent ATPase activity (GO:0070615)	15	0.478011	3.05596	0.0198054	AT5G22750, AT5G20420, AT2G25170, AT2G28290, AT3G24340, AT5G19310, AT3G54280, AT2G18760, AT2G13370, AT2G16390, AT3G42670, AT5G07810, AT5G44800, AT2G40770, AT3G12810
MF	DNA-directed DNA polymerase activity (GO:0003887)	11	0.350542	3.92182	0.0198054	AT1G49980, AT1G08260, AT4G18820, AT5G44740, AT1G14460, AT4G32700, AT5G67100, AT2G02480, AT3G52050, AT1G50840, AT1G10520
MF	RNA helicase activity (GO:0003724)	25	0.796686	2.22831	0.0202439	AT1G12770, AT3G26560, AT4G09730, AT5G54910, AT2G35340, AT2G42270, AT4G15850, AT3G46960, AT5G63630, AT4G16680, AT5G04895, AT5G08610, AT1G70070, AT3G06980, AT1G59990, AT5G65900, AT4G16630, AT2G30800, AT1G48650, AT5G39840, AT1G77030, AT1G05460, AT1G06670, AT3G16840, AT3G18600
MF	Actin binding (GO:0003779)	23	0.732951	2.21128	0.03475	AT1G03080, AT3G07540, AT1G64330, AT5G41790, AT2G43800, AT3G05470, AT2G40820, AT4G27370, AT5G48360, AT2G38440, AT3G25500, AT3G58160, AT1G29170, AT2G33240, AT2G47920, AT1G17580, AT1G08730, AT5G58160, AT2G20290, AT2G31900, AT2G25050, AT2G22560, AT5G54280
MF	Helicase activity (GO:0004386)	24	0.764818	2.16169	0.03475	AT5G22750, AT1G16800, AT5G20420, AT2G25170, AT3G24880, AT2G28290, AT3G24340, AT4G32700, AT3G54280, AT2G18760, AT2G13370, AT5G08110, AT2G16390, AT2G30800, AT2G28600, AT3G42670, AT1G15260, AT5G07810, AT5G44800, AT1G05460, AT2G40770, AT4G18460, AT3G12810, AT4G15570
MF	Motor activity (GO:0003774)	9	0.286807	4.27835	0.03475	AT1G17580, AT1G04160, AT4G27370, AT1G08730, AT2G20290, AT2G31900, AT3G58160, AT5G54280, AT2G33240
MF	Microfilament motor activity (GO:0000146)	9	0.286807	4.27835	0.03475	AT1G17580, AT1G04160, AT4G27370, AT1G08730, AT2G20290, AT2G31900, AT3G58160, AT5G54280, AT2G33240
