# Supplementary material for: Genomic overview of INA-induced NPR1 targeting and transcriptional cascades in Arabidopsis
Source: Nucleic Acids Res. 2024 Jan 23;52(7):3572–88. doi: 10.1093/nar/gkae019 (PMC11039990; doi:10.1093/nar/gkae019)
Supplement: gkae019_Supplemental_Files [file gkae019_supplemental_files.zip › Yun_Supplementary Dataset S5.xlsx]

## Sheet: List_NPR1+INA (rep1&2) 
Supplementary Dataset S5. List and GO enrichment analyses of NPR1+INA targets not showing NPR1-dependent activation in the presence of INA.
NPR1+INA targets (the rep1&2 dataset) that are not downregulated in npr1-1+INA (237).
GeneID	Col (RPKM)	npr1-1 (RPKM)	Col+INA (RPKM)	npr1-1+INA (RPKM)	Log2 Ratio (npr1-1+INA/Col+INA)	FDR	Description
AT1G01720	25.5821	50.5381	73.2557	118.544	0.694406	3.24231e-22	| Symbols: ATAF1, ANAC002 | NAC (No Apical Meristem) domain transcriptional regulator superfamily protein | chr1:268330-269819 FORWARD LENGTH=1316
AT1G02230	0.133663	0.264622	10.2254	6.21448	-0.718448	0.0186521	| Symbols: ANAC004, NAC004 | NAC domain containing protein 4 | chr1:435174-436776 REVERSE LENGTH=1081
AT1G03140	21.6283	22.9956	35.295	22.3463	-0.659428	3.17267e-07	| Symbols: | splicing factor Prp18 family protein | chr1:754371-756303 REVERSE LENGTH=1443
AT1G03800	0.39157	0.581416	0.189593	0.809136	2.09348	0.332249	| Symbols: ERF10, ATERF10 | ERF domain protein 10 | chr1:957261-957998 REVERSE LENGTH=738
AT1G03990	2.85552	2.6382	2.70376	2.95031	0.125901	0.762186	| Symbols: | Long-chain fatty alcohol dehydrogenase family protein | chr1:1024847-1027616 FORWARD LENGTH=2277
AT1G04040	88.7597	70.236	25.404	68.3933	1.4288	1.42674e-33	| Symbols: | HAD superfamily, subfamily IIIB acid phosphatase | chr1:1042362-1043864 REVERSE LENGTH=1063
AT1G04043	#N/A	#N/A	#N/A	#N/A	#N/A	#N/A	#N/A
AT1G04110	1.24132	0.860136	0.180308	2.24441	3.6378	6.00481e-08	| Symbols: SDD1 | Subtilase family protein | chr1:1061457-1063784 REVERSE LENGTH=2328
AT1G04313	#N/A	#N/A	#N/A	#N/A	#N/A	#N/A	#N/A
AT1G04407	#N/A	#N/A	#N/A	#N/A	#N/A	#N/A	#N/A
AT1G04427	#N/A	#N/A	#N/A	#N/A	#N/A	#N/A	#N/A
AT1G05560	8.23151	16.6433	11.1936	34.019	1.60367	7.98401e-31	| Symbols: UGT1, UGT75B1 | UDP-glucosyltransferase 75B1 | chr1:1645498-1647147 REVERSE LENGTH=1650
AT1G05570	0.0231888	0.0459086	0.224554	0.287502	0.356514	0.679059	| Symbols: CALS1, GSL06, ATGSL6, ATGSL06, GSL6 | callose synthase 1 | chr1:1647706-1659437 REVERSE LENGTH=6231
AT1G05680	0.285552	2.92087	8.57214	16.9151	0.980585	3.04617e-07	| Symbols: UGT74E2 | Uridine diphosphate glycosyltransferase 74E2 | chr1:1703092-1704691 REVERSE LENGTH=1518
AT1G06148	0.0901931	0.178562	0.001	0.186374	7.54206	0.379814	| Symbols: | Unknown gene | chr1:1875840-1877528 REVERSE LENGTH=1602
AT1G06373	#N/A	#N/A	#N/A	#N/A	#N/A	#N/A	#N/A
AT1G07180	290.756	136.629	167.074	124.739	-0.421577	2.25594e-17	| Symbols: ATNDI1, NDA1 | alternative NAD(P)H dehydrogenase 1 | chr1:2204320-2206934 FORWARD LENGTH=1788
AT1G07890	0.554023	0.438737	0.751101	1.25931	0.745556	0.450438	| Symbols: APX1, MEE6, CS1, ATAPX1, ATAPX01 | ascorbate peroxidase 1 | chr1:2437330-2439665 FORWARD LENGTH=1304
AT1G08210	6.59135	6.0096	8.23055	6.1829	-0.412706	0.143276	| Symbols: | Eukaryotic aspartyl protease family protein | chr1:2577020-2580669 REVERSE LENGTH=1666
AT1G08975	#N/A	#N/A	#N/A	#N/A	#N/A	#N/A	#N/A
AT1G09660	1.77096	2.57802	1.41231	1.93738	0.456049	0.559253	| Symbols: | RNA-binding KH domain-containing protein | chr1:3127771-3131094 REVERSE LENGTH=1387
AT1G09750	95.5937	136.774	26.246	163.855	2.64225	2.88682e-265	| Symbols: | Eukaryotic aspartyl protease family protein | chr1:3157501-3159148 FORWARD LENGTH=1578
AT1G12370	1.50684	0.994404	0.648525	1.47037	1.18094	0.113163	| Symbols: PHR1, UVR2 | photolyase 1 | chr1:4206374-4208951 REVERSE LENGTH=1726
AT1G14640	1.43966	1.74899	0.760431	2.434	1.67844	0.000675677	| Symbols: | SWAP (Suppressor-of-White-APricot)/surp domain-containing protein | chr1:5023656-5025955 FORWARD LENGTH=2208
AT1G14720	28.512	36.9242	37.6786	39.3148	0.0613289	0.680223	| Symbols: XTR2, EXGT-A2, ATXTH28, XTH28 | xyloglucan endotransglucosylase/hydrolase 28 | chr1:5066636-5068645 REVERSE LENGTH=1348
AT1G16130	0.452413	0.11196	0.657156	0.350573	-0.906521	0.369328	| Symbols: WAKL2 | wall associated kinase-like 2 | chr1:5525491-5528212 FORWARD LENGTH=2555
AT1G17450	0.365734	0.265493	0.472222	0.478641	0.0194788	0.967278	| Symbols: | B-block binding subunit of TFIIIC | chr1:5988280-5996785 REVERSE LENGTH=5926
AT1G18335	6.88663	6.04526	4.15228	6.84673	0.721511	0.057174	| Symbols: | Acyl-CoA N-acyltransferases (NAT) superfamily protein | chr1:6309041-6311326 REVERSE LENGTH=1112
AT1G19200	2.96085	3.51709	3.44064	2.03942	-0.754517	0.330807	| Symbols: | Protein of unknown function (DUF581) | chr1:6625020-6625856 REVERSE LENGTH=732
AT1G20030	0.001	0.090639	#N/A	#N/A	#N/A	#N/A	| Symbols: | Pathogenesis-related thaumatin superfamily protein | chr1:6945425-6947344 FORWARD LENGTH=1578
AT1G22830	#N/A	#N/A	#N/A	#N/A	#N/A	#N/A	#N/A
AT1G23080	0.260929	0.645726	0.100409	0.21426	1.09348	0.587795	| Symbols: PIN7 | Auxin efflux carrier family protein | chr1:8180605-8183570 REVERSE LENGTH=2787
AT1G25340	#N/A	#N/A	#N/A	#N/A	#N/A	#N/A	#N/A
AT1G26090	10.0011	10.7684	14.5271	16.4966	0.183422	0.384972	| Symbols: | P-loop containing nucleoside triphosphate hydrolases superfamily protein | chr1:9020380-9022769 FORWARD LENGTH=1647
AT1G26900	1.34487	1.66409	1.13954	1.30267	0.193015	0.794616	| Symbols: | Pentatricopeptide repeat (PPR) superfamily protein | chr1:9319756-9321474 REVERSE LENGTH=1719
AT1G27050	11.4814	20.9822	15.0525	23.5426	0.645275	0.00341661	| Symbols: ATHB54, HB54 | homeobox protein 54 | chr1:9393690-9394592 FORWARD LENGTH=818
AT1G28360	0.161802	1.28133	0.156685	0.501519	1.67844	0.507374	| Symbols: ERF12, ATERF12 | ERF domain protein 12 | chr1:9951848-9952740 FORWARD LENGTH=893
AT1G28490	0.671419	0.265852	0.137042	0.001	-7.09847	0.667401	| Symbols: SYP61, ATSYP61, OSM1 | syntaxin of plants 61 | chr1:10015978-10018047 FORWARD LENGTH=1021
AT1G31360	0.0634839	0.062842	0.001	0.128418	7.0047	0.380102	| Symbols: RECQL2, ATRECQ2, MED34 | RECQ helicase L2 | chr1:11232333-11237530 FORWARD LENGTH=2325
AT1G32450	81.6908	48.3495	58.0713	33.0537	-0.813015	1.13825e-23	| Symbols: NRT1.5 | nitrate transporter 1.5 | chr1:11715150-11719970 REVERSE LENGTH=2195
AT1G33102	2.9163	4.98631	9.75585	5.75229	-0.762131	0.109908	| Symbols: | unknown protein; FUNCTIONS IN: molecular_function unknown; INVOLVED IN: biological_process unknown; LOCATED IN: cellular_component unknown; Has 30201 Blast hits to 17322 proteins in 780 species: Archae - 12; Bacteria - 1396; Metazoa - 17338; Fungi - 3422; Plants - 5037; Viruses - 0; Other Eukaryotes - 2996 (source: NCBI BLink). | chr1:12002333-12002877 REVERSE LENGTH=545
AT1G44740	0.308738	0.764041	0.001	0.47848	8.90231	0.211765	| Symbols: | unknown protein; FUNCTIONS IN: molecular_function unknown; INVOLVED IN: biological_process unknown; LOCATED IN: mitochondrion; EXPRESSED IN: embryo, leaf whorl, flower, seed; EXPRESSED DURING: F mature embryo stage, petal differentiation and expansion stage, E expanded cotyledon stage, D bilateral stage; Has 8 Blast hits to 7 proteins in 3 species: Archae - 0; Bacteria - 0; Metazoa -…
AT1G50450	72.3965	94.9179	39.3186	111.624	1.50537	2.27201e-78	| Symbols: | Saccharopine dehydrogenase | chr1:18687785-18690371 REVERSE LENGTH=1427
AT1G52330	#N/A	#N/A	#N/A	#N/A	#N/A	#N/A	#N/A
AT1G53170	21.9258	26.5446	39.7151	21.6757	-0.873606	3.04116e-08	| Symbols: ATERF-8, ATERF8, ERF8 | ethylene response factor 8 | chr1:19821337-19822252 REVERSE LENGTH=916
AT1G61660	0.94102	1.01619	0.0886688	0.0946043	0.0934794	0.967601	| Symbols: | basic helix-loop-helix (bHLH) DNA-binding superfamily protein | chr1:22753736-22756300 REVERSE LENGTH=1578
AT1G63690	0.423102	0.279216	0.682867	0.364289	-0.906521	0.424	| Symbols: ATSPPL2, SPPL2 | SIGNAL PEPTIDE PEPTIDASE-LIKE 2 | chr1:23618378-23622396 FORWARD LENGTH=2049
AT1G63700	26.5596	26.5094	22.558	23.5666	0.0631058	0.626959	| Symbols: EMB71, YDA, MAPKKK4 | Protein kinase superfamily protein | chr1:23624666-23629112 REVERSE LENGTH=3275
AT1G64780	286.028	242.172	187.887	211.695	0.17212	7.22218e-05	| Symbols: ATAMT1;2, AMT1;2 | ammonium transporter 1;2 | chr1:24060770-24062630 REVERSE LENGTH=1861
AT1G66560	0.001	0.001	0.373118	0.001	-8.54349	0.440113	| Symbols: WRKY64, ATWRKY64 | WRKY DNA-binding protein 64 | chr1:24833579-24834631 FORWARD LENGTH=750
AT1G67550	7.59	7.1906	18.6228	10.6804	-0.802103	5.46568e-11	| Symbols: URE | urease | chr1:25312740-25317395 FORWARD LENGTH=3103
AT1G68440	184.425	182.33	310.393	161.315	-0.944216	1.30504e-89	| Symbols: | unknown protein; BEST Arabidopsis thaliana protein match is: unknown protein (TAIR:AT1G25400.2); Has 86 Blast hits to 86 proteins in 29 species: Archae - 0; Bacteria - 6; Metazoa - 27; Fungi - 11; Plants - 24; Viruses - 0; Other Eukaryotes - 18 (source: NCBI BLink). | chr1:25658033-25659273 FORWARD LENGTH=1241
AT1G69910	4.96619	5.18171	3.63933	3.53626	-0.0414502	0.941313	| Symbols: | Protein kinase superfamily protein | chr1:26330114-26332266 FORWARD LENGTH=2153
AT1G70300	1.71831	3.20175	5.8728	3.65512	-0.684128	0.00427832	| Symbols: KUP6 | K+ uptake permease 6 | chr1:26477880-26481630 REVERSE LENGTH=2859
AT1G72800	20.2397	14.4698	24.3906	12.547	-0.958988	2.70238e-08	| Symbols: | RNA-binding (RRM/RBD/RNP motifs) family protein | chr1:27397216-27398500 FORWARD LENGTH=1285
AT1G73390	1.40121	1.46863	0.001	0.0799602	6.32121	0.644714	| Symbols: | Endosomal targeting BRO1-like domain-containing protein | chr1:27590810-27595142 REVERSE LENGTH=1867
AT1G73990	73.9309	70.1068	61.1547	81.9875	0.422941	6.98114e-11	| Symbols: SPPA, SPPA1 | signal peptide peptidase | chr1:27824433-27828926 FORWARD LENGTH=2185
AT1G76240	22.984	26.9696	13.7544	20.2783	0.560047	0.00538664	| Symbols: | Arabidopsis protein of unknown function (DUF241) | chr1:28602811-28603929 REVERSE LENGTH=1119
AT1G76680	0.298737	0.295717	0.0926005	0.0987992	0.0934794	0.97445	| Symbols: OPR1 | 12-oxophytodienoate reductase 1 | chr1:28776861-28778467 FORWARD LENGTH=1511
AT1G77450	11.1245	28.8106	48.8528	74.4423	0.607683	7.09206e-10	| Symbols: anac032, NAC032 | NAC domain containing protein 32 | chr1:29099954-29101261 FORWARD LENGTH=1117
AT1G79710	1.11791	1.21726	1.67795	2.59878	0.631136	0.126685	| Symbols: | Major facilitator superfamily protein | chr1:29995116-29998058 FORWARD LENGTH=2585
AT1G79820	0.001	0.001	0.0800912	0.0854526	0.0934794	0.973179	| Symbols: SGB1 | Major facilitator superfamily protein | chr1:30022351-30027443 REVERSE LENGTH=1747
AT1G80580	#N/A	#N/A	#N/A	#N/A	#N/A	#N/A	#N/A
AT1G80590	#N/A	#N/A	#N/A	#N/A	#N/A	#N/A	#N/A
AT1G80600	82.8769	81.1394	123.023	120.367	-0.0314887	0.685063	| Symbols: WIN1 | HOPW1-1-interacting 1 | chr1:30298499-30300553 REVERSE LENGTH=1590
AT1G80910	16.271	17.0714	26.1396	16.1139	-0.697934	8.23271e-08	| Symbols: | Protein of unknown function (DUF1712) | chr1:30400734-30403676 FORWARD LENGTH=1927
AT2G00570	#N/A	#N/A	#N/A	#N/A	#N/A	#N/A	#N/A
AT2G01913	3.16128	2.76117	1.44061	6.53245	2.18094	6.40013e-05	| Symbols: | unknown protein; Has 35333 Blast hits to 34131 proteins in 2444 species: Archae - 798; Bacteria - 22429; Metazoa - 974; Fungi - 991; Plants - 531; Viruses - 0; Other Eukaryotes - 9610 (source: NCBI BLink). | chr2:421624-422626 REVERSE LENGTH=777
AT2G01990	12.2665	14.3501	9.71877	16.4593	0.760056	0.00286691	| Symbols: | unknown protein; BEST Arabidopsis thaliana protein match is: unknown protein (TAIR:AT1G14630.1); Has 118 Blast hits to 118 proteins in 14 species: Archae - 0; Bacteria - 0; Metazoa - 0; Fungi - 0; Plants - 118; Viruses - 0; Other Eukaryotes - 0 (source: NCBI BLink). | chr2:465001-466724 REVERSE LENGTH=907
AT2G02800	0.77267	1.10479	1.08078	1.24183	0.200395	0.794623	| Symbols: APK2B | protein kinase 2B | chr2:796680-799443 REVERSE LENGTH=1683
AT2G02860	0.202745	0.200695	0.261776	0.2793	0.0934794	0.966415	| Symbols: SUT2, ATSUC3, SUC3, ATSUT2 | sucrose transporter 2 | chr2:828352-832455 REVERSE LENGTH=2138
AT2G07000	0.448725	0.001	#N/A	#N/A	#N/A	#N/A	| Symbols: | unknown protein; Has 1 Blast hits to 1 proteins in 1 species: Archae - 0; Bacteria - 0; Metazoa - 0; Fungi - 0; Plants - 1; Viruses - 0; Other Eukaryotes - 0 (source: NCBI BLink). | chr2:2901870-2902290 REVERSE LENGTH=322
AT2G09105	#N/A	#N/A	#N/A	#N/A	#N/A	#N/A	#N/A
AT2G09210	#N/A	#N/A	#N/A	#N/A	#N/A	#N/A	#N/A
AT2G09295	#N/A	#N/A	#N/A	#N/A	#N/A	#N/A	#N/A
AT2G14605	#N/A	#N/A	#N/A	#N/A	#N/A	#N/A	#N/A
AT2G15490	#N/A	#N/A	#N/A	#N/A	#N/A	#N/A	#N/A
AT2G16586	23.3605	26.2647	48.3155	32.7773	-0.559789	2.19083e-05	| Symbols: | unknown protein; LOCATED IN: endomembrane system; EXPRESSED IN: sperm cell; Has 35333 Blast hits to 34131 proteins in 2444 species: Archae - 798; Bacteria - 22429; Metazoa - 974; Fungi - 991; Plants - 531; Viruses - 0; Other Eukaryotes - 9610 (source: NCBI BLink). | chr2:7190937-7191938 FORWARD LENGTH=1002
AT2G17723	#N/A	#N/A	#N/A	#N/A	#N/A	#N/A	#N/A
AT2G20370	21.171	18.5298	33.8216	20.7616	-0.704028	2.81449e-12	| Symbols: KAM1, MUR3 | Exostosin family protein | chr2:8791986-8794401 FORWARD LENGTH=2416
AT2G21905	#N/A	#N/A	#N/A	#N/A	#N/A	#N/A	#N/A
AT2G21910	0.001	0.001	0.273815	0.001	-8.09706	0.262462	| Symbols: CYP96A5 | cytochrome P450, family 96, subfamily A, polypeptide 5 | chr2:9341498-9343030 FORWARD LENGTH=1533
AT2G23808	#N/A	#N/A	#N/A	#N/A	#N/A	#N/A	#N/A
AT2G25310	26.3076	22.4358	45.2027	26.0657	-0.794254	3.28685e-09	| Symbols: | Protein of unknown function (DUF2012) | chr2:10777101-10779226 REVERSE LENGTH=1071
AT2G25737	2.44379	3.25065	6.80369	4.3397	-0.648723	0.0205654	| Symbols: | Sulfite exporter TauE/SafE family protein | chr2:10976936-10979900 FORWARD LENGTH=1892
AT2G27400	7.14678	6.15176	7.82345	6.26036	-0.321558	0.457774	| Symbols: TAS1A | TAS1A; other RNA | chr2:11721539-11722468 REVERSE LENGTH=930
AT2G28650	0.305152	0.453099	0.517125	0.472922	-0.128913	0.940589	| Symbols: ATEXO70H8, EXO70H8 | exocyst subunit exo70 family protein H8 | chr2:12289152-12291045 REVERSE LENGTH=1894
AT2G28710	0.001	2.95775	4.54686	2.64613	-0.78099	0.248511	| Symbols: | C2H2-type zinc finger family protein | chr2:12322386-12323584 FORWARD LENGTH=677
AT2G28920	0.001	0.001	0.319451	0.001	-8.31945	0.680228	| Symbols: | RING/U-box superfamily protein | chr2:12418017-12418454 FORWARD LENGTH=438
AT2G29420	13.6833	12.9	27.6053	39.888	0.531012	0.000694143	| Symbols: ATGSTU7, GST25, GSTU7 | glutathione S-transferase tau 7 | chr2:12617936-12618899 REVERSE LENGTH=887
AT2G30040	13.6572	18.1235	14.4711	18.7118	0.370775	0.0466383	| Symbols: MAPKKK14 | mitogen-activated protein kinase kinase kinase 14 | chr2:12821710-12823169 FORWARD LENGTH=1460
AT2G30766	171.27	158.749	45.2326	107.782	1.25268	3.02808e-19	| Symbols: | unknown protein; FUNCTIONS IN: molecular_function unknown; INVOLVED IN: biological_process unknown; LOCATED IN: cellular_component unknown; Has 30201 Blast hits to 17322 proteins in 780 species: Archae - 12; Bacteria - 1396; Metazoa - 17338; Fungi - 3422; Plants - 5037; Viruses - 0; Other Eukaryotes - 2996 (source: NCBI BLink). | chr2:13108007-13108470 FORWARD LENGTH=464
AT2G33450	618.35	624.435	400.089	897.86	1.16617	2.4575e-185	| Symbols: | Ribosomal L28 family | chr2:14173579-14174533 FORWARD LENGTH=626
AT2G33570	27.1998	26.5357	4.7198	18.681	1.98477	1.72785e-25	| Symbols: | Domain of unknown function (DUF23) | chr2:14217223-14219252 FORWARD LENGTH=1838
AT2G35950	4.03434	11.389	5.35369	13.4311	1.32697	4.27815e-06	| Symbols: EDA12 | embryo sac development arrest 12 | chr2:15104761-15106088 FORWARD LENGTH=967
AT2G37240	195.713	178.983	219.027	183.789	-0.253056	6.3129e-06	| Symbols: | Thioredoxin superfamily protein | chr2:15639939-15641763 REVERSE LENGTH=1086
AT2G38860	0.001	0.001	0.0925393	0.0987339	0.0934794	0.97816	| Symbols: YLS5 | Class I glutamine amidotransferase-like superfamily protein | chr2:16233315-16235235 REVERSE LENGTH=1512
AT2G39681	9.5022	9.68277	8.52507	15.7371	0.884384	0.000288199	| Symbols: TAS2 | TAS2; other RNA | chr2:16539384-16540417 REVERSE LENGTH=1034
AT2G43820	7.24711	17.6656	65.5296	45.0197	-0.541592	5.02689e-10	| Symbols: GT, UGT74F2, ATSAGT1, SGT1, SAGT1 | UDP-glucosyltransferase 74F2 | chr2:18152227-18153908 FORWARD LENGTH=1595
AT2G44310	46.5185	45.583	82.5866	51.2183	-0.689247	1.01812e-07	| Symbols: | Calcium-binding EF-hand family protein | chr2:18309212-18309826 FORWARD LENGTH=615
AT2G44840	0.310063	0.001	1.35115	0.480533	-1.49148	0.223442	| Symbols: ATERF13, EREBP, ERF13 | ethylene-responsive element binding factor 13 | chr2:18495341-18496272 FORWARD LENGTH=932
AT2G44980	0.0518813	0.30814	0.502404	0.536035	0.0934794	0.936367	| Symbols: | SNF2 domain-containing protein / helicase domain-containing protein | chr2:18552192-18556669 REVERSE LENGTH=2785
AT2G45680	2.89329	3.38477	8.66006	4.5293	-0.93509	0.000418613	| Symbols: | TCP family transcription factor | chr2:18820242-18821889 REVERSE LENGTH=1648
AT2G45770	7.63643	8.55385	10.3139	11.3158	0.133743	0.647013	| Symbols: CPFTSY, FRD4 | signal recognition particle receptor protein, chloroplast (FTSY) | chr2:18851218-18853709 FORWARD LENGTH=1438
AT2G46995	#N/A	#N/A	#N/A	#N/A	#N/A	#N/A	#N/A
AT2G47490	85.6682	70.13	87.6527	75.8949	-0.207796	0.00762393	| Symbols: ATNDT1, NDT1 | NAD+ transporter 1 | chr2:19487246-19489619 FORWARD LENGTH=1550
AT3G00250	#N/A	#N/A	#N/A	#N/A	#N/A	#N/A	#N/A
AT3G02010	0.466471	0.634912	0.395252	1.38562	1.80969	0.00548164	| Symbols: | Pentatricopeptide repeat (PPR) superfamily protein | chr3:337965-340442 FORWARD LENGTH=2478
AT3G02370	0.577188	0.190451	0.186311	0.397565	1.09348	0.677614	| Symbols: | unknown protein; FUNCTIONS IN: molecular_function unknown; INVOLVED IN: biological_process unknown; LOCATED IN: cellular_component unknown; BEST Arabidopsis thaliana protein match is: unknown protein (TAIR:AT3G57360.1). | chr3:484491-485614 FORWARD LENGTH=751
AT3G03035	#N/A	#N/A	#N/A	#N/A	#N/A	#N/A	#N/A
AT3G03175	#N/A	#N/A	#N/A	#N/A	#N/A	#N/A	#N/A
AT3G03375	#N/A	#N/A	#N/A	#N/A	#N/A	#N/A	#N/A
AT3G03420	8.5562	12.8411	13.4975	16.2546	0.268158	0.3091	| Symbols: | Ku70-binding family protein | chr3:812448-814027 FORWARD LENGTH=1047
AT3G04070	0.001	0.001	0.111578	0.001	-6.80191	0.660526	| Symbols: anac047, NAC047 | NAC domain containing protein 47 | chr3:1061526-1063103 REVERSE LENGTH=1254
AT3G04555	#N/A	#N/A	#N/A	#N/A	#N/A	#N/A	#N/A
AT3G04730	99.527	110.151	99.4423	151.737	0.609639	6.06142e-22	| Symbols: IAA16 | indoleacetic acid-induced protein 16 | chr3:1288612-1290602 REVERSE LENGTH=1279
AT3G07505	#N/A	#N/A	#N/A	#N/A	#N/A	#N/A	#N/A
AT3G07980	4.25722	3.7072	4.64951	5.42376	0.222213	0.307628	| Symbols: MAPKKK6, MAP3KE2 | mitogen-activated protein kinase kinase kinase 6 | chr3:2543616-2551225 REVERSE LENGTH=4514
AT3G08205	#N/A	#N/A	#N/A	#N/A	#N/A	#N/A	#N/A
AT3G08745	#N/A	#N/A	#N/A	#N/A	#N/A	#N/A	#N/A
AT3G10910	#N/A	#N/A	#N/A	#N/A	#N/A	#N/A	#N/A
AT3G12900	0.001	0.001	0.130279	0.001	-7.02546	0.643399	| Symbols: | 2-oxoglutarate (2OG) and Fe(II)-dependent oxygenase superfamily protein | chr3:4104576-4106112 FORWARD LENGTH=1074
AT3G13222	15.4557	19.5103	17.4384	16.628	-0.0686568	0.704468	| Symbols: GIP1 | GBF-interacting protein 1 | chr3:4251014-4254267 REVERSE LENGTH=2038
AT3G14880	#N/A	#N/A	#N/A	#N/A	#N/A	#N/A	#N/A
AT3G15200	0.001	0.090985	0.178014	0.759723	2.09348	0.111536	| Symbols: | Tetratricopeptide repeat (TPR)-like superfamily protein | chr3:5117489-5119060 REVERSE LENGTH=1572
AT3G15860	0.001	0.001	0.001	0.291005	8.1849	0.617729	| Symbols: | FUNCTIONS IN: molecular_function unknown; INVOLVED IN: biological_process unknown; LOCATED IN: endomembrane system; EXPRESSED IN: pollen tube; CONTAINS InterPro DOMAIN/s: Plant self-incompatibility S1 (InterPro:IPR010264); BEST Arabidopsis thaliana protein match is: Plant self-incompatibility protein S1 family (TAIR:AT5G26090.1); Has 19 Blast hits to 16 proteins in 2 species: Archae …
AT3G16280	5.36314	5.6212	3.05501	5.05224	0.725748	0.159434	| Symbols: | Integrase-type DNA-binding superfamily protein | chr3:5518331-5519246 FORWARD LENGTH=916
AT3G17185	3.90512	4.63876	0.738751	0.788203	0.0934794	0.959705	| Symbols: TASIR-ARF, TAS3, ATTAS3 | TAS3/TASIR-ARF (TRANS-ACTING SIRNA3); other RNA | chr3:5861491-5862437 FORWARD LENGTH=947
AT3G19150	7.31994	7.71849	0.760431	0.202834	-1.90652	0.409223	| Symbols: KRP6, ICK4, ACK1 | KIP-related protein 6 | chr3:6616747-6617677 REVERSE LENGTH=736
AT3G21781	#N/A	#N/A	#N/A	#N/A	#N/A	#N/A	#N/A
AT3G27270	10.9884	17.5336	12.5467	18.1312	0.531166	0.0320659	| Symbols: | TRAM, LAG1 and CLN8 (TLC) lipid-sensing domain containing protein | chr3:10073280-10074160 FORWARD LENGTH=881
AT3G28740	0.0904755	0.985167	3.59217	33.9328	3.23975	4.60119e-69	| Symbols: CYP81D1 | Cytochrome P450 superfamily protein | chr3:10788698-10790553 REVERSE LENGTH=1597
AT3G44190	12.7631	14.8968	32.7432	17.9103	-0.870401	7.23933e-11	| Symbols: | FAD/NAD(P)-binding oxidoreductase family protein | chr3:15901797-15903608 REVERSE LENGTH=1517
AT3G46990	2.9856	1.99319	0.605129	1.64996	1.44712	0.0210699	| Symbols: | Protein of unknown function (DUF740) | chr3:17311672-17313752 FORWARD LENGTH=2081
AT3G47830	4.58696	4.37842	6.82147	5.92403	-0.203502	0.65086	| Symbols: | DNA glycosylase superfamily protein | chr3:17647069-17648346 FORWARD LENGTH=882
AT3G48050	0.210856	0.208724	0.127617	0.217856	0.771551	0.532785	| Symbols: | BAH domain ;TFIIS helical bundle-like domain | chr3:17733533-17739412 REVERSE LENGTH=5482
AT3G48515	#N/A	#N/A	#N/A	#N/A	#N/A	#N/A	#N/A
AT3G49470	130.878	134.145	108.778	156.394	0.523804	2.30161e-13	| Symbols: NACA2 | nascent polypeptide-associated complex subunit alpha-like protein 2 | chr3:18340976-18342489 FORWARD LENGTH=966
AT3G51895	120.683	202.98	120.247	158.337	0.396999	9.82525e-19	| Symbols: SULTR3;1, AST12 | sulfate transporter 3;1 | chr3:19251287-19255760 REVERSE LENGTH=2276
AT3G52510	#N/A	#N/A	#N/A	#N/A	#N/A	#N/A	#N/A
AT3G54510	0.0583795	0.001	#N/A	#N/A	#N/A	#N/A	| Symbols: | Early-responsive to dehydration stress protein (ERD4) | chr3:20180292-20183509 FORWARD LENGTH=2475
AT3G54950	8.02718	11.4097	14.6829	13.3974	-0.132181	0.532592	| Symbols: PLP7, PLA IIIA | patatin-like protein 6 | chr3:20358896-20361233 REVERSE LENGTH=2106
AT3G57020	12.4451	10.1268	0.738083	1.23748	0.745556	0.450351	| Symbols: | Calcium-dependent phosphotriesterase superfamily protein | chr3:21098315-21100359 REVERSE LENGTH=1327
AT3G57560	29.8106	36.6222	32.8171	35.0139	0.0934794	0.577691	| Symbols: NAGK | N-acetyl-l-glutamate kinase | chr3:21310825-21312312 REVERSE LENGTH=1488
AT3G59765	2.9239	6.02986	3.30332	12.5873	1.92998	5.38244e-06	| Symbols: | other RNA | chr3:22076461-22078339 REVERSE LENGTH=593
AT3G60480	5.81836	9.8392	19.0159	11.0211	-0.786939	0.00885092	| Symbols: | unknown protein; Has 17 Blast hits to 17 proteins in 8 species: Archae - 0; Bacteria - 0; Metazoa - 0; Fungi - 0; Plants - 17; Viruses - 0; Other Eukaryotes - 0 (source: NCBI BLink). | chr3:22347451-22348239 REVERSE LENGTH=596
AT3G60670	0.001	0.140499	#N/A	#N/A	#N/A	#N/A	| Symbols: | PLATZ transcription factor family protein | chr3:22424512-22426288 REVERSE LENGTH=1018
AT3G61190	0.001	0.001	0.151592	0.001	-7.24405	0.675581	| Symbols: BAP1 | BON association protein 1 | chr3:22650527-22651449 REVERSE LENGTH=923
AT3G61910	0.706549	1.16568	0.001	0.85167	9.73415	0.0162605	| Symbols: NST2, ANAC066, NAC066 | NAC domain protein 66 | chr3:22929006-22930442 REVERSE LENGTH=1227
AT4G02090	0.353707	0.175065	0.001	0.182724	7.51352	0.62379	| Symbols: | unknown protein; FUNCTIONS IN: molecular_function unknown; INVOLVED IN: N-terminal protein myristoylation; LOCATED IN: cellular_component unknown; EXPRESSED IN: root; Has 132 Blast hits to 132 proteins in 12 species: Archae - 0; Bacteria - 0; Metazoa - 0; Fungi - 0; Plants - 132; Viruses - 0; Other Eukaryotes - 0 (source: NCBI BLink). | chr4:923100-923916 FORWARD LENGTH=817
AT4G02670	0.239023	0.473212	0.115731	0.370436	1.67844	0.506461	| Symbols: AtIDD12, IDD12 | indeterminate(ID)-domain 12 | chr4:1176190-1178489 REVERSE LENGTH=1209
AT4G04625	#N/A	#N/A	#N/A	#N/A	#N/A	#N/A	#N/A
AT4G06885	#N/A	#N/A	#N/A	#N/A	#N/A	#N/A	#N/A
AT4G08385	#N/A	#N/A	#N/A	#N/A	#N/A	#N/A	#N/A
AT4G08565	#N/A	#N/A	#N/A	#N/A	#N/A	#N/A	#N/A
AT4G09170	0.001	0.361639	#N/A	#N/A	#N/A	#N/A	| Symbols: | unknown protein; BEST Arabidopsis thaliana protein match is: unknown protein (TAIR:AT1G35430.1); Has 23 Blast hits to 23 proteins in 5 species: Archae - 0; Bacteria - 0; Metazoa - 0; Fungi - 0; Plants - 23; Viruses - 0; Other Eukaryotes - 0 (source: NCBI BLink). | chr4:5842993-5843783 REVERSE LENGTH=791
AT4G09235	#N/A	#N/A	#N/A	#N/A	#N/A	#N/A	#N/A
AT4G09855	#N/A	#N/A	#N/A	#N/A	#N/A	#N/A	#N/A
AT4G11820	1.08954	2.15704	1.62319	1.29889	-0.321558	0.673874	| Symbols: MVA1, FKP1 | hydroxymethylglutaryl-CoA synthase / HMG-CoA synthase / 3-hydroxy-3-methylglutaryl coenzyme A synthase | chr4:7108915-7112030 REVERSE LENGTH=1724
AT4G11990	2.4925	2.0187	0.731413	1.2486	0.771551	0.327139	| Symbols: | Cell cycle regulated microtubule associated protein | chr4:7186096-7189875 REVERSE LENGTH=1913
AT4G13180	19.3229	28.6913	124.419	124.554	0.00155692	0.984252	| Symbols: | NAD(P)-binding Rossmann-fold superfamily protein | chr4:7657196-7658197 REVERSE LENGTH=1002
AT4G14900	42.8836	39.9355	58.6735	34.3496	-0.772417	1.83896e-19	| Symbols: | FRIGIDA-like protein | chr4:8521522-8523705 REVERSE LENGTH=1934
AT4G15010	0.168109	0.332818	0.001	0.173689	7.44036	0.38163	| Symbols: | Mitochondrial substrate carrier family protein | chr4:8572905-8575226 REVERSE LENGTH=1719
AT4G15260	4.81339	8.8364	18.7294	11.3931	-0.717143	2.41342e-05	| Symbols: | UDP-Glycosyltransferase superfamily protein | chr4:8713689-8715339 FORWARD LENGTH=1651
AT4G15550	191.96	254.62	205.612	295.393	0.52271	4.67373e-43	| Symbols: IAGLU | indole-3-acetate beta-D-glucosyltransferase | chr4:8877590-8879327 REVERSE LENGTH=1738
AT4G18020	0.422837	0.239178	0.467958	0.686514	0.552911	0.602277	| Symbols: APRR2 | CheY-like two-component responsive regulator family protein | chr4:10003261-10007626 REVERSE LENGTH=2392
AT4G18580	0.214058	0.211894	0.620944	0.001	-9.27832	0.26129	| Symbols: | unknown protein; Has 30201 Blast hits to 17322 proteins in 780 species: Archae - 12; Bacteria - 1396; Metazoa - 17338; Fungi - 3422; Plants - 5037; Viruses - 0; Other Eukaryotes - 2996 (source: NCBI BLink). | chr4:10234667-10236045 REVERSE LENGTH=676
AT4G19040	0.112531	0.0556964	0.0544857	0.058133	0.0934794	0.977044	| Symbols: EDR2 | ENHANCED DISEASE RESISTANCE 2 | chr4:10431654-10437431 REVERSE LENGTH=2568
AT4G19390	6.03208	10.8313	16.9805	11.3051	-0.586903	0.012428	| Symbols: | Uncharacterised protein family (UPF0114) | chr4:10574768-10576428 REVERSE LENGTH=1030
AT4G19660	13.8207	21.6408	61.9701	36.4343	-0.766273	3.78375e-18	| Symbols: NPR4, ATNPR4 | NPR1-like protein 4 | chr4:10696266-10698243 REVERSE LENGTH=1725
AT4G22590	#N/A	#N/A	#N/A	#N/A	#N/A	#N/A	#N/A
AT4G22770	0.096262	0.001	0.838957	0.298372	-1.49148	0.223249	| Symbols: | AT hook motif DNA-binding family protein | chr4:11963628-11965684 REVERSE LENGTH=1501
AT4G23060	17.1486	25.4628	4.35707	16.753	1.94299	9.71114e-21	| Symbols: IQD22 | IQ-domain 22 | chr4:12087203-12090575 FORWARD LENGTH=1702
AT4G24040	3.27919	2.16402	4.56475	2.32928	-0.970651	0.00348044	| Symbols: ATTRE1, TRE1 | trehalase 1 | chr4:12488183-12491235 FORWARD LENGTH=2115
AT4G24240	12.0008	7.5078	15.7119	9.82012	-0.678043	0.000576431	| Symbols: WRKY7, ATWRKY7 | WRKY DNA-binding protein 7 | chr4:12571766-12573725 FORWARD LENGTH=1505
AT4G25435	#N/A	#N/A	#N/A	#N/A	#N/A	#N/A	#N/A
AT4G29590	113.569	115.214	93.697	130.822	0.481533	2.8166e-12	| Symbols: | S-adenosyl-L-methionine-dependent methyltransferases superfamily protein | chr4:14512549-14514492 REVERSE LENGTH=1229
AT4G30950	556.99	626.224	361.847	651.934	0.849347	5.80456e-225	| Symbols: FAD6, FADC, SFD4 | fatty acid desaturase 6 | chr4:15056975-15059794 REVERSE LENGTH=1771
AT4G33905	2.87337	3.38609	5.43248	2.96875	-0.871755	0.0537499	| Symbols: | Peroxisomal membrane 22 kDa (Mpv17/PMP22) family protein | chr4:16253815-16255612 REVERSE LENGTH=1056
AT4G34920	43.1679	48.7094	58.1553	46.9117	-0.309963	0.00324898	| Symbols: | PLC-like phosphodiesterases superfamily protein | chr4:16635684-16636975 FORWARD LENGTH=1292
AT4G36850	7.05597	2.39771	3.87532	3.37307	-0.200252	0.684253	| Symbols: | PQ-loop repeat family protein / transmembrane family protein | chr4:17353291-17355891 REVERSE LENGTH=1372
AT5G01760	0.312917	0.542068	0.001	0.161652	7.33675	0.378716	| Symbols: | ENTH/VHS/GAT family protein | chr5:291712-294304 FORWARD LENGTH=1847
AT5G02025	#N/A	#N/A	#N/A	#N/A	#N/A	#N/A	#N/A
AT5G02580	#N/A	#N/A	#N/A	#N/A	#N/A	#N/A	#N/A
AT5G03285	31.1644	50.4806	87.7925	53.4208	-0.716696	0.00189527	| Symbols: | other RNA | chr5:793514-793717 FORWARD LENGTH=204
AT5G05230	10.5656	10.6423	21.2706	12.3527	-0.784037	1.82843e-06	| Symbols: | RING/U-box superfamily protein | chr5:1551388-1553805 FORWARD LENGTH=1559
AT5G05250	55.2724	53.9702	16.5809	29.4847	0.830445	3.41016e-06	| Symbols: | unknown protein; BEST Arabidopsis thaliana protein match is: unknown protein (TAIR:AT3G56360.1); Has 30201 Blast hits to 17322 proteins in 780 species: Archae - 12; Bacteria - 1396; Metazoa - 17338; Fungi - 3422; Plants - 5037; Viruses - 0; Other Eukaryotes - 2996 (source: NCBI BLink). | chr5:1557037-1557998 REVERSE LENGTH=962
AT5G05400	0.165131	0.217948	0.266513	0.341224	0.356514	0.770086	| Symbols: | LRR and NB-ARC domains-containing disease resistance protein | chr5:1597745-1600369 REVERSE LENGTH=2625
AT5G06180	0.0949963	0.188072	0.275975	0.0981496	-1.49148	0.598629	| Symbols: | Protein of unknown function (DUF1022) | chr5:1873162-1875623 FORWARD LENGTH=1521
AT5G07860	11.532	13.4299	19.9885	22.6281	0.178949	0.337547	| Symbols: | HXXXD-type acyl-transferase family protein | chr5:2511442-2513095 FORWARD LENGTH=1491
AT5G07870	6.60199	6.53524	14.7957	7.89304	-0.906521	9.16857e-06	| Symbols: | HXXXD-type acyl-transferase family protein | chr5:2513794-2515418 FORWARD LENGTH=1532
AT5G08975	#N/A	#N/A	#N/A	#N/A	#N/A	#N/A	#N/A
AT5G09170	#N/A	#N/A	#N/A	#N/A	#N/A	#N/A	#N/A
AT5G09205	#N/A	#N/A	#N/A	#N/A	#N/A	#N/A	#N/A
AT5G09915	#N/A	#N/A	#N/A	#N/A	#N/A	#N/A	#N/A
AT5G11070	20.5883	55.6324	30.5344	69.9477	1.19584	1.78369e-19	| Symbols: | unknown protein; Has 1807 Blast hits to 1807 proteins in 277 species: Archae - 0; Bacteria - 0; Metazoa - 736; Fungi - 347; Plants - 385; Viruses - 0; Other Eukaryotes - 339 (source: NCBI BLink). | chr5:3516217-3516995 REVERSE LENGTH=779
AT5G11940	0.001	0.001	0.183381	0.001	-7.5187	0.263162	| Symbols: | Subtilase family protein | chr5:3849283-3852417 FORWARD LENGTH=2289
AT5G13730	61.7889	63.2446	27.068	58.1942	1.10429	6.60671e-25	| Symbols: SIG4, SIGD | sigma factor 4 | chr5:4429110-4430837 REVERSE LENGTH=1375
AT5G13760	12.063	10.7535	13.2949	11.6371	-0.192142	0.347474	| Symbols: | Plasma-membrane choline transporter family protein | chr5:4442014-4444935 FORWARD LENGTH=2168
AT5G14470	0.001	0.107783	0.10544	0.337496	1.67844	0.505834	| Symbols: | GHMP kinase family protein | chr5:4662803-4664657 REVERSE LENGTH=1327
AT5G16970	50.074	72.9619	111.596	136.11	0.286491	2.06369e-05	| Symbols: AT-AER, AER | alkenal reductase | chr5:5576168-5578075 REVERSE LENGTH=1235
AT5G17290	12.2617	13.778	22.785	13.6959	-0.73434	2.30988e-05	| Symbols: ATG5, APG5, ATATG5 | autophagy protein Apg5 family | chr5:5686945-5689900 REVERSE LENGTH=1308
AT5G18270	0.001	0.001	0.642253	0.195784	-1.71388	0.251899	| Symbols: ANAC087 | Arabidopsis NAC domain containing protein 87 | chr5:6040919-6042938 REVERSE LENGTH=1525
AT5G19110	#N/A	#N/A	#N/A	#N/A	#N/A	#N/A	#N/A
AT5G22210	3.89759	5.23611	0.597946	1.91392	1.67844	0.271484	| Symbols: | unknown protein; FUNCTIONS IN: molecular_function unknown; INVOLVED IN: N-terminal protein myristoylation; LOCATED IN: cellular_component unknown; Has 30201 Blast hits to 17322 proteins in 780 species: Archae - 12; Bacteria - 1396; Metazoa - 17338; Fungi - 3422; Plants - 5037; Viruses - 0; Other Eukaryotes - 2996 (source: NCBI BLink). | chr5:7358820-7359952 FORWARD LENGTH=468
AT5G22630	22.4002	35.934	30.3838	24.621	-0.303411	0.0160433	| Symbols: ADT5 | arogenate dehydratase 5 | chr5:7524342-7526160 FORWARD LENGTH=1819
AT5G22740	20.4954	18.3921	8.71791	14.381	0.722112	1.14024e-05	| Symbols: ATCSLA02, CSLA02, ATCSLA2, CSLA2 | cellulose synthase-like A02 | chr5:7554928-7560073 REVERSE LENGTH=2263
AT5G23930	0.736117	1.14506	1.12017	1.52111	0.441403	0.638147	| Symbols: | Mitochondrial transcription termination factor family protein | chr5:8074625-8075998 REVERSE LENGTH=1374
AT5G23950	0.335631	0.166119	0.162508	0.001	-7.34437	0.647225	| Symbols: | Calcium-dependent lipid-binding (CaLB domain) family protein | chr5:8082744-8083604 FORWARD LENGTH=861
AT5G35100	8.66377	10.9277	12.1787	12.1277	-0.00605626	0.983599	| Symbols: | Cyclophilin-like peptidyl-prolyl cis-trans isomerase family protein | chr5:13360283-13361389 REVERSE LENGTH=1034
AT5G42960	42.1878	48.0331	63.4501	45.8235	-0.469534	6.83498e-05	| Symbols: | unknown protein; FUNCTIONS IN: molecular_function unknown; INVOLVED IN: biological_process unknown; LOCATED IN: mitochondrion, chloroplast, plastid, chloroplast envelope; EXPRESSED IN: 24 plant structures; EXPRESSED DURING: 13 growth stages; BEST Arabidopsis thaliana protein match is: unknown protein (TAIR:AT1G45170.1); Has 30201 Blast hits to 17322 proteins in 780 species: Archae - …
AT5G43210	7.08464	7.19756	6.49948	8.28294	0.349819	0.441875	| Symbols: | Excinuclease ABC, C subunit, N-terminal | chr5:17347567-17348641 FORWARD LENGTH=775
AT5G44400	19.6146	10.8198	19.4292	10.2102	-0.928216	2.78744e-09	| Symbols: | FAD-binding Berberine family protein | chr5:17886194-17888480 REVERSE LENGTH=1930
AT5G44930	0.330942	0.131038	0.064095	0.273542	2.09348	0.333065	| Symbols: ARAD2 | Exostosin family protein | chr5:18138775-18142147 REVERSE LENGTH=2183
AT5G45180	#N/A	#N/A	#N/A	#N/A	#N/A	#N/A	#N/A
AT5G46830	15.3332	19.834	3.27936	11.6629	1.83045	2.25388e-12	| Symbols: ATNIG1, NIG1 | NACL-inducible gene 1 | chr5:19002719-19004254 FORWARD LENGTH=1536
AT5G46920	3.64259	4.62739	4.29164	4.64165	0.113108	0.729417	| Symbols: | Intron maturase, type II family protein | chr5:19053628-19056007 FORWARD LENGTH=2380
AT5G49440	28.9191	34.8362	53.8468	38.8868	-0.469582	7.86664e-06	| Symbols: | unknown protein; Has 30201 Blast hits to 17322 proteins in 780 species: Archae - 12; Bacteria - 1396; Metazoa - 17338; Fungi - 3422; Plants - 5037; Viruses - 0; Other Eukaryotes - 2996 (source: NCBI BLink). | chr5:20048239-20049597 FORWARD LENGTH=1359
AT5G50375	0.428434	0.318076	0.622325	0.663983	0.0934794	0.956082	| Symbols: CPI1 | cyclopropyl isomerase | chr5:20511667-20514248 FORWARD LENGTH=1349
AT5G51990	#N/A	#N/A	#N/A	#N/A	#N/A	#N/A	#N/A
AT5G52510	30.5774	25.2552	34.7626	19.1409	-0.860878	2.48419e-16	| Symbols: SCL8 | SCARECROW-like 8 | chr5:21307049-21309302 FORWARD LENGTH=2254
AT5G54380	13.0035	15.0772	13.1943	16.0044	0.278562	0.0532557	| Symbols: THE1 | protein kinase family protein | chr5:22077092-22079880 REVERSE LENGTH=2789
AT5G57350	5.2851	4.96565	1.12978	1.25177	0.147927	0.78714	| Symbols: HA3 | H(+)-ATPase 3 | chr5:23230879-23236572 REVERSE LENGTH=3220
AT5G57440	17.8241	20.1466	14.6897	28.6033	0.961376	1.0309e-08	| Symbols: GS1, GPP2 | Haloacid dehalogenase-like hydrolase (HAD) superfamily protein | chr5:23271127-23272929 REVERSE LENGTH=1143
AT5G60250	0.332159	5.98418	1.22228	4.94187	2.01548	1.05101e-08	| Symbols: | zinc finger (C3HC4-type RING finger) family protein | chr5:24252158-24254849 FORWARD LENGTH=2175
AT5G60400	11.369	11.8679	0.841199	2.39336	1.50852	0.223771	| Symbols: | unknown protein; Has 35333 Blast hits to 34131 proteins in 2444 species: Archae - 798; Bacteria - 22429; Metazoa - 974; Fungi - 991; Plants - 531; Viruses - 0; Other Eukaryotes - 9610 (source: NCBI BLink). | chr5:24291140-24291638 REVERSE LENGTH=499
AT5G60966	#N/A	#N/A	#N/A	#N/A	#N/A	#N/A	#N/A
AT5G61510	34.0589	34.8522	72.4384	36.7007	-0.980945	1.85709e-25	| Symbols: | GroES-like zinc-binding alcohol dehydrogenase family protein | chr5:24736945-24738998 REVERSE LENGTH=1383
AT5G61820	114.53	163.788	258.619	390.018	0.592712	9.10818e-69	| Symbols: | FUNCTIONS IN: molecular_function unknown; INVOLVED IN: biological_process unknown; LOCATED IN: vacuole; EXPRESSED IN: 24 plant structures; EXPRESSED DURING: 15 growth stages; CONTAINS InterPro DOMAIN/s: Stress up-regulated Nod 19 (InterPro:IPR011692); Has 30201 Blast hits to 17322 proteins in 780 species: Archae - 12; Bacteria - 1396; Metazoa - 17338; Fungi - 3422; Plants - 5037; Vir…
AT5G62820	3.23098	4.3497	3.50424	3.33823	-0.0700193	0.924253	| Symbols: | Uncharacterised protein family (UPF0497) | chr5:25223727-25225021 REVERSE LENGTH=1118
AT5G63520	9.25343	8.31951	8.22088	6.92924	-0.246596	0.418564	| Symbols: | CONTAINS InterPro DOMAIN/s: F-box domain, Skp2-like (InterPro:IPR022364), FIST C domain (InterPro:IPR019494), FIST domain, N-terminal (InterPro:IPR013702); Has 137 Blast hits to 137 proteins in 56 species: Archae - 0; Bacteria - 88; Metazoa - 6; Fungi - 0; Plants - 32; Viruses - 0; Other Eukaryotes - 11 (source: NCBI BLink). | chr5:25426177-25429112 REVERSE LENGTH=1702
AT5G63770	0.605402	0.519377	0.977091	0.750598	-0.380452	0.588377	| Symbols: ATDGK2, DGK2 | diacylglycerol kinase 2 | chr5:25518641-25523621 FORWARD LENGTH=3580
AT5G63790	27.9763	67.7674	171.898	135.91	-0.338901	3.24462e-09	| Symbols: ANAC102, NAC102 | NAC domain containing protein 102 | chr5:25526509-25528013 REVERSE LENGTH=1317
AT5G64550	#N/A	#N/A	#N/A	#N/A	#N/A	#N/A	#N/A
AT5G64910	#N/A	#N/A	#N/A	#N/A	#N/A	#N/A	#N/A
AT5G65260	35.898	37.3118	37.6595	40.644	0.110031	0.565763	| Symbols: | RNA-binding (RRM/RBD/RNP motifs) family protein | chr5:26080231-26083017 REVERSE LENGTH=966
AT5G66780	#N/A	#N/A	#N/A	#N/A	#N/A	#N/A	#N/A

## Sheet: GO_NPR+INA (rep1&2)
Supplementary Dataset S5. List and GO enrichment analyses of NPR1+INA targets not showing NPR1-dependent activation in the presence of INA.
GO enrichment option: FDR < 0.05.
NPR1+INA targets (the rep1&2 dataset) that are not downregulated in npr1-1+INA (237).
Category	Term	Count	Gene ratio	Fold Enrichment	FDR	GeneID	Gene symbols
MF	Transcription regulatory region sequence-specific DNA binding (GO:0000976)	18	8.61244	3.01435	0.0176299	AT1G80590, AT5G46830, AT1G66560, AT3G16280, AT5G63790, AT3G04730, AT4G24240, AT3G61910, AT1G03800, AT5G51990, AT4G18020, AT3G04070, AT2G44840, AT1G77450, AT1G01720, AT1G53170, AT2G45680, AT5G18270	WRKY66, BHLH28, WRKY64, AT3G16280, ANAC102, IAA16, WRKY7, NAC066, ERF10, DREB1D, APRR2, NAC047, ERF13, NAC032, NAC002, ERF8, TCP9, ANAC087

## Sheet: List_NPR1+INA (rep3&4)
Supplementary Dataset S5. List and GO enrichment analyses of NPR1+INA targets not showing NPR1-dependent activation in the presence of INA.
NPR1+INA targets (the rep3&4 dataset) that are not downregulated in npr1-1+INA (743).
GeneID	Col (RPKM)	npr1-1 (RPKM)	Col+INA (RPKM)	npr1-1+INA (RPKM)	Log2 Ratio(npr1-1+INA/Col+INA)	FDR	Description
AT1G01040	0.531636	0.503379	0.223835	0.358228	0.678442	0.409347	| Symbols: DCL1, CAF, SUS1, SIN1, ASU1, EMB76, EMB60, ATDCL1 | dicer-like 1 | chr1:23146-31227 FORWARD LENGTH=6251
AT1G01420	27.8522	27.7588	23.0131	21.2143	-0.117417	0.565207	| Symbols: UGT72B3 | UDP-glucosyl transferase 72B3 | chr1:154492-156011 REVERSE LENGTH=1520
AT1G01480	0.001	0.001	0.218624	0.0777529	-1.49148	0.60026	| Symbols: ACS2, AT-ACC2 | 1-amino-cyclopropane-1-carboxylate synthase 2 | chr1:175782-178400 FORWARD LENGTH=1920
AT1G01720	25.5821	50.5381	73.2557	118.544	0.694406	3.24231e-22	| Symbols: ATAF1, ANAC002 | NAC (No Apical Meristem) domain transcriptional regulator superfamily protein | chr1:268330-269819 FORWARD LENGTH=1316
AT1G02065	#N/A	#N/A	#N/A	#N/A	#N/A	#N/A	#N/A
AT1G02210	#N/A	#N/A	#N/A	#N/A	#N/A	#N/A	#N/A
AT1G02228	#N/A	#N/A	#N/A	#N/A	#N/A	#N/A	#N/A
AT1G02230	0.133663	0.264622	10.2254	6.21448	-0.718448	0.0186521	| Symbols: ANAC004, NAC004 | NAC domain containing protein 4 | chr1:435174-436776 REVERSE LENGTH=1081
AT1G02350	2.73266	3.04316	1.65389	2.82337	0.771551	0.532916	| Symbols: | protoporphyrinogen oxidase-related | chr1:469818-470693 FORWARD LENGTH=423
AT1G02410	25.1873	18.8515	44.0223	22.9768	-0.938056	1.11782e-12	| Symbols: | cytochrome c oxidase assembly protein CtaG / Cox11 family | chr1:490925-492926 FORWARD LENGTH=1176
AT1G02510	#N/A	#N/A	#N/A	#N/A	#N/A	#N/A	#N/A
AT1G02690	0.0745944	0.001	0.0722351	0.0770705	0.0934794	0.960727	| Symbols: IMPA-6 | importin alpha isoform 6 | chr1:584260-587219 FORWARD LENGTH=1937
AT1G02990	0.0659919	0.001	0.001	0.0681825	6.09133	0.384536	| Symbols: | FUNCTIONS IN: molecular_function unknown; INVOLVED IN: biological_process unknown; LOCATED IN: cellular_component unknown; BEST Arabidopsis thaliana protein match is: CW-type Zinc Finger (TAIR:AT3G62900.1). | chr1:681396-687315 REVERSE LENGTH=4379
AT1G03330	26.0718	27.5812	42.5925	30.0216	-0.504599	0.00297431	| Symbols: | Small nuclear ribonucleoprotein family protein | chr1:817983-819563 REVERSE LENGTH=726
AT1G03800	0.39157	0.581416	0.189593	0.809136	2.09348	0.332249	| Symbols: ERF10, ATERF10 | ERF domain protein 10 | chr1:957261-957998 REVERSE LENGTH=738
AT1G03820	10.5847	11.6418	4.55551	6.94352	0.608053	0.173887	| Symbols: | unknown protein; FUNCTIONS IN: molecular_function unknown; INVOLVED IN: biological_process unknown; LOCATED IN: endomembrane system; EXPRESSED IN: 21 plant structures; EXPRESSED DURING: 13 growth stages; Has 1345 Blast hits to 1122 proteins in 102 species: Archae - 2; Bacteria - 28; Metazoa - 28; Fungi - 30; Plants - 109; Viruses - 0; Other Eukaryotes - 1148 (source: NCBI BLink). | c…
AT1G03870	216.804	136.395	86.1146	163.998	0.929346	3.25158e-39	| Symbols: FLA9 | FASCICLIN-like arabinoogalactan 9 | chr1:982506-983540 REVERSE LENGTH=1035
AT1G03990	2.85552	2.6382	2.70376	2.95031	0.125901	0.762186	| Symbols: | Long-chain fatty alcohol dehydrogenase family protein | chr1:1024847-1027616 FORWARD LENGTH=2277
AT1G04000	38.901	29.4802	33.9449	34.0089	0.00271395	0.984939	| Symbols: | unknown protein; BEST Arabidopsis thaliana protein match is: unknown protein (TAIR:AT5G44060.1); Has 62 Blast hits to 62 proteins in 10 species: Archae - 0; Bacteria - 0; Metazoa - 0; Fungi - 0; Plants - 62; Viruses - 0; Other Eukaryotes - 0 (source: NCBI BLink). | chr1:1028106-1029119 REVERSE LENGTH=1014
AT1G04040	88.7597	70.236	25.404	68.3933	1.4288	1.42674e-33	| Symbols: | HAD superfamily, subfamily IIIB acid phosphatase | chr1:1042362-1043864 REVERSE LENGTH=1063
AT1G04313	#N/A	#N/A	#N/A	#N/A	#N/A	#N/A	#N/A
AT1G04350	123.476	139.165	97.7691	125.714	0.362696	1.68441e-08	| Symbols: | 2-oxoglutarate (2OG) and Fe(II)-dependent oxygenase superfamily protein | chr1:1165165-1166768 FORWARD LENGTH=1444
AT1G04427	#N/A	#N/A	#N/A	#N/A	#N/A	#N/A	#N/A
AT1G04523	#N/A	#N/A	#N/A	#N/A	#N/A	#N/A	#N/A
AT1G04680	87.3097	64.1136	23.5746	47.3553	1.00629	2.28377e-24	| Symbols: | Pectin lyase-like superfamily protein | chr1:1303529-1307884 REVERSE LENGTH=1923
AT1G04717	#N/A	#N/A	#N/A	#N/A	#N/A	#N/A	#N/A
AT1G05030	8.93413	10.7734	8.33696	9.98594	0.260377	0.313822	| Symbols: | Major facilitator superfamily protein | chr1:1438152-1441417 REVERSE LENGTH=1779
AT1G05037	#N/A	#N/A	#N/A	#N/A	#N/A	#N/A	#N/A
AT1G05127	#N/A	#N/A	#N/A	#N/A	#N/A	#N/A	#N/A
AT1G05177	#N/A	#N/A	#N/A	#N/A	#N/A	#N/A	#N/A
AT1G05197	#N/A	#N/A	#N/A	#N/A	#N/A	#N/A	#N/A
AT1G05527	#N/A	#N/A	#N/A	#N/A	#N/A	#N/A	#N/A
AT1G05560	8.23151	16.6433	11.1936	34.019	1.60367	7.98401e-31	| Symbols: UGT1, UGT75B1 | UDP-glucosyltransferase 75B1 | chr1:1645498-1647147 REVERSE LENGTH=1650
AT1G05570	0.0231888	0.0459086	0.224554	0.287502	0.356514	0.679059	| Symbols: CALS1, GSL06, ATGSL6, ATGSL06, GSL6 | callose synthase 1 | chr1:1647706-1659437 REVERSE LENGTH=6231
AT1G05680	0.285552	2.92087	8.57214	16.9151	0.980585	3.04617e-07	| Symbols: UGT74E2 | Uridine diphosphate glycosyltransferase 74E2 | chr1:1703092-1704691 REVERSE LENGTH=1518
AT1G05737	#N/A	#N/A	#N/A	#N/A	#N/A	#N/A	#N/A
AT1G05863	#N/A	#N/A	#N/A	#N/A	#N/A	#N/A	#N/A
AT1G05870	2.13936	2.11773	0.217943	1.04639	2.2634	0.0678582	| Symbols: | Protein of unknown function (DUF1685) | chr1:1771457-1773261 REVERSE LENGTH=1284
AT1G06148	0.0901931	0.178562	0.001	0.186374	7.54206	0.379814	| Symbols: | Unknown gene | chr1:1875840-1877528 REVERSE LENGTH=1602
AT1G06373	#N/A	#N/A	#N/A	#N/A	#N/A	#N/A	#N/A
AT1G06617	#N/A	#N/A	#N/A	#N/A	#N/A	#N/A	#N/A
AT1G06677	#N/A	#N/A	#N/A	#N/A	#N/A	#N/A	#N/A
AT1G06740	1.61721	1.38005	1.99808	2.3623	0.241578	0.648785	| Symbols: | transposable element gene | chr1:2070737-2073535 FORWARD LENGTH=2591
AT1G06850	0.101041	0.20004	0.195691	0.104396	-0.906521	0.761049	| Symbols: AtbZIP52, bZIP52 | basic leucine-zipper 52 | chr1:2105048-2106749 FORWARD LENGTH=1430
AT1G07180	290.756	136.629	167.074	124.739	-0.421577	2.25594e-17	| Symbols: ATNDI1, NDA1 | alternative NAD(P)H dehydrogenase 1 | chr1:2204320-2206934 FORWARD LENGTH=1788
AT1G07513	#N/A	#N/A	#N/A	#N/A	#N/A	#N/A	#N/A
AT1G07873	#N/A	#N/A	#N/A	#N/A	#N/A	#N/A	#N/A
AT1G07890	0.554023	0.438737	0.751101	1.25931	0.745556	0.450438	| Symbols: APX1, MEE6, CS1, ATAPX1, ATAPX01 | ascorbate peroxidase 1 | chr1:2437330-2439665 FORWARD LENGTH=1304
AT1G08210	6.59135	6.0096	8.23055	6.1829	-0.412706	0.143276	| Symbols: | Eukaryotic aspartyl protease family protein | chr1:2577020-2580669 REVERSE LENGTH=1666
AT1G08247	#N/A	#N/A	#N/A	#N/A	#N/A	#N/A	#N/A
AT1G08667	#N/A	#N/A	#N/A	#N/A	#N/A	#N/A	#N/A
AT1G08673	#N/A	#N/A	#N/A	#N/A	#N/A	#N/A	#N/A
AT1G08843	#N/A	#N/A	#N/A	#N/A	#N/A	#N/A	#N/A
AT1G08975	#N/A	#N/A	#N/A	#N/A	#N/A	#N/A	#N/A
AT1G09035	#N/A	#N/A	#N/A	#N/A	#N/A	#N/A	#N/A
AT1G09097	#N/A	#N/A	#N/A	#N/A	#N/A	#N/A	#N/A
AT1G09200	43.7991	36.2873	133.696	72.7983	-0.876976	2.15785e-17	| Symbols: | Histone superfamily protein | chr1:2971593-2972199 REVERSE LENGTH=607
AT1G09273	#N/A	#N/A	#N/A	#N/A	#N/A	#N/A	#N/A
AT1G09307	#N/A	#N/A	#N/A	#N/A	#N/A	#N/A	#N/A
AT1G09577	#N/A	#N/A	#N/A	#N/A	#N/A	#N/A	#N/A
AT1G09685	#N/A	#N/A	#N/A	#N/A	#N/A	#N/A	#N/A
AT1G09733	#N/A	#N/A	#N/A	#N/A	#N/A	#N/A	#N/A
AT1G09750	95.5937	136.774	26.246	163.855	2.64225	2.88682e-265	| Symbols: | Eukaryotic aspartyl protease family protein | chr1:3157501-3159148 FORWARD LENGTH=1578
AT1G09923	#N/A	#N/A	#N/A	#N/A	#N/A	#N/A	#N/A
AT1G09950	0.422072	0.417804	0.544963	1.16289	1.09348	0.375739	| Symbols: RAS1 | RESPONSE TO ABA AND SALT 1 | chr1:3240606-3241632 REVERSE LENGTH=1027
AT1G09965	#N/A	#N/A	#N/A	#N/A	#N/A	#N/A	#N/A
AT1G10020	6.2885	7.38304	8.14308	7.17719	-0.182155	0.543395	| Symbols: | Protein of unknown function (DUF1005) | chr1:3269604-3271987 REVERSE LENGTH=1976
AT1G11220	0.528781	0.392576	1.15213	0.40975	-1.49148	0.223354	| Symbols: | Protein of unknown function (DUF761) | chr1:3759862-3761165 REVERSE LENGTH=1093
AT1G11330	0.001	0.001	0.19535	0.0521067	-1.90652	0.409966	| Symbols: | S-locus lectin protein kinase family protein | chr1:3810221-3813607 FORWARD LENGTH=2865
AT1G11840	0.0990331	0.0980318	0.001	0.204641	7.67695	0.381155	| Symbols: GLX1 | glyoxalase I homolog | chr1:3995393-3997907 FORWARD LENGTH=1459
AT1G12050	25.5336	33.2167	44.6907	27.9855	-0.675295	1.36864e-10	| Symbols: | fumarylacetoacetase, putative | chr1:4072752-4076207 FORWARD LENGTH=1675
AT1G12370	1.50684	0.994404	0.648525	1.47037	1.18094	0.113163	| Symbols: PHR1, UVR2 | photolyase 1 | chr1:4206374-4208951 REVERSE LENGTH=1726
AT1G12440	2.08756	3.39489	1.52973	0.761661	-1.00606	0.240856	| Symbols: | A20/AN1-like zinc finger family protein | chr1:4241592-4242963 REVERSE LENGTH=1372
AT1G12460	7.42435	8.43646	2.21216	11.1658	2.33555	2.96486e-33	| Symbols: | Leucine-rich repeat protein kinase family protein | chr1:4247249-4250630 FORWARD LENGTH=3289
AT1G13240	#N/A	#N/A	#N/A	#N/A	#N/A	#N/A	#N/A
AT1G13605	#N/A	#N/A	#N/A	#N/A	#N/A	#N/A	#N/A
AT1G14620	0.288979	0.85817	0.419758	1.64214	1.96795	0.0604359	| Symbols: DECOY | decoy | chr1:5014753-5016604 REVERSE LENGTH=1000
AT1G14640	1.43966	1.74899	0.760431	2.434	1.67844	0.000675677	| Symbols: | SWAP (Suppressor-of-White-APricot)/surp domain-containing protein | chr1:5023656-5025955 FORWARD LENGTH=2208
AT1G14720	28.512	36.9242	37.6786	39.3148	0.0613289	0.680223	| Symbols: XTR2, EXGT-A2, ATXTH28, XTH28 | xyloglucan endotransglucosylase/hydrolase 28 | chr1:5066636-5068645 REVERSE LENGTH=1348
AT1G14860	0.128093	0.001	0.496168	0.132345	-1.90652	0.410519	| Symbols: atnudt18, NUDT18 | nudix hydrolase homolog 18 | chr1:5124742-5126151 FORWARD LENGTH=1128
AT1G14920	11.8089	14.2424	15.3786	14.585	-0.0764456	0.679951	| Symbols: GAI, RGA2 | GRAS family transcription factor family protein | chr1:5149226-5151354 FORWARD LENGTH=2129
AT1G15250	20.5271	32.1946	22.4594	29.1961	0.378456	0.145163	| Symbols: | Zinc-binding ribosomal protein family protein | chr1:5248664-5249474 REVERSE LENGTH=542
AT1G16130	0.452413	0.11196	0.657156	0.350573	-0.906521	0.369328	| Symbols: WAKL2 | wall associated kinase-like 2 | chr1:5525491-5528212 FORWARD LENGTH=2555
AT1G16150	0.001	0.001	0.001	0.0637973	5.99542	0.620897	| Symbols: WAKL4 | wall associated kinase-like 4 | chr1:5532415-5534877 FORWARD LENGTH=2340
AT1G16880	8.15665	9.08346	279.728	347.622	0.313497	8.16979e-15	| Symbols: | uridylyltransferase-related | chr1:5773592-5776308 FORWARD LENGTH=1260
AT1G17120	10.9647	9.56855	16.6255	9.98716	-0.735249	6.69754e-06	| Symbols: CAT8 | cationic amino acid transporter 8 | chr1:5851953-5853955 FORWARD LENGTH=2003
AT1G17360	63.0759	59.1562	8.64091	59.7142	2.78882	1.5068e-229	| Symbols: | BEST Arabidopsis thaliana protein match is: COP1-interacting protein-related (TAIR:AT1G72410.1); Has 9949 Blast hits to 7480 proteins in 576 species: Archae - 12; Bacteria - 1007; Metazoa - 3636; Fungi - 982; Plants - 444; Viruses - 50; Other Eukaryotes - 3818 (source: NCBI BLink). | chr1:5946764-5951473 FORWARD LENGTH=3530
AT1G17450	0.365734	0.265493	0.472222	0.478641	0.0194788	0.967278	| Symbols: | B-block binding subunit of TFIIIC | chr1:5988280-5996785 REVERSE LENGTH=5926
AT1G17495	#N/A	#N/A	#N/A	#N/A	#N/A	#N/A	#N/A
AT1G17550	27.4062	27.3049	45.6844	28.5606	-0.677678	2.01838e-15	| Symbols: HAB2 | homology to ABI2 | chr1:6034362-6037289 FORWARD LENGTH=2441
AT1G18335	6.88663	6.04526	4.15228	6.84673	0.721511	0.057174	| Symbols: | Acyl-CoA N-acyltransferases (NAT) superfamily protein | chr1:6309041-6311326 REVERSE LENGTH=1112
AT1G18560	3.68629	2.73676	2.74102	2.04035	-0.425895	0.372266	| Symbols: | BED zinc finger ;hAT family dimerisation domain | chr1:6385449-6388080 FORWARD LENGTH=2195
AT1G19110	34.2674	33.7527	24.7917	26.2172	0.0806554	0.588761	| Symbols: | inter-alpha-trypsin inhibitor heavy chain-related | chr1:6602126-6605908 FORWARD LENGTH=2551
AT1G19200	2.96085	3.51709	3.44064	2.03942	-0.754517	0.330807	| Symbols: | Protein of unknown function (DUF581) | chr1:6625020-6625856 REVERSE LENGTH=732
AT1G19835	0.167816	0.249178	0.121881	0.216733	0.830445	0.633356	| Symbols: | Plant protein of unknown function (DUF869) | chr1:6855952-6860332 REVERSE LENGTH=3444
AT1G20030	0.001	0.090639	#N/A	#N/A	#N/A	#N/A	| Symbols: | Pathogenesis-related thaumatin superfamily protein | chr1:6945425-6947344 FORWARD LENGTH=1578
AT1G20100	7.32283	8.76346	17.2518	10.8407	-0.670286	0.000853731	| Symbols: | unknown protein; BEST Arabidopsis thaliana protein match is: unknown protein (TAIR:AT1G75860.1); Has 471 Blast hits to 438 proteins in 92 species: Archae - 0; Bacteria - 14; Metazoa - 217; Fungi - 43; Plants - 91; Viruses - 1; Other Eukaryotes - 105 (source: NCBI BLink). | chr1:6969107-6970956 REVERSE LENGTH=1322
AT1G21380	37.7475	35.1721	62.8063	33.5053	-0.906521	2.63548e-27	| Symbols: | Target of Myb protein 1 | chr1:7485636-7488713 REVERSE LENGTH=1956
AT1G21420	#N/A	#N/A	#N/A	#N/A	#N/A	#N/A	#N/A
AT1G21590	67.6473	58.2616	49.5589	60.184	0.280238	2.48993e-05	| Symbols: | Protein kinase protein with adenine nucleotide alpha hydrolases-like domain | chr1:7566232-7569902 REVERSE LENGTH=2860
AT1G21680	52.2884	48.5745	98.4529	94.75	-0.0553076	0.443954	| Symbols: | DPP6 N-terminal domain-like protein | chr1:7613005-7615339 FORWARD LENGTH=2335
AT1G21910	13.4062	6.51246	8.29419	4.61708	-0.84512	0.0105781	| Symbols: DREB26 | Integrase-type DNA-binding superfamily protein | chr1:7696536-7697699 FORWARD LENGTH=1164
AT1G22330	5.25416	3.03394	2.96799	3.61905	0.286124	0.631188	| Symbols: | RNA-binding (RRM/RBD/RNP motifs) family protein | chr1:7886542-7889534 FORWARD LENGTH=1320
AT1G22770	29.2053	25.8323	25.9473	25.1577	-0.0445885	0.666704	| Symbols: GI, FB | gigantea protein (GI) | chr1:8061844-8067716 FORWARD LENGTH=4136
AT1G22830	#N/A	#N/A	#N/A	#N/A	#N/A	#N/A	#N/A
AT1G23080	0.103688	0.359239	0.100409	0.21426	1.09348	0.587795	| Symbols: PIN7 | Auxin efflux carrier family protein | chr1:8180605-8183570 REVERSE LENGTH=2787
AT1G24120	22.6369	18.5762	16.4611	16.4327	-0.00248965	0.989459	| Symbols: ARL1 | ARG1-like 1 | chr1:8529143-8532212 REVERSE LENGTH=1717
AT1G24170	17.7819	19.6366	10.9028	16.1565	0.567411	0.00223179	| Symbols: GATL8, LGT9 | Nucleotide-diphospho-sugar transferases superfamily protein | chr1:8557216-8558832 REVERSE LENGTH=1617
AT1G25340	#N/A	#N/A	#N/A	#N/A	#N/A	#N/A	#N/A
AT1G25375	4.90499	5.34916	5.3939	3.86528	-0.480757	0.169511	| Symbols: | Metallo-hydrolase/oxidoreductase superfamily protein | chr1:8900153-8903257 REVERSE LENGTH=1738
AT1G26090	10.0011	10.7684	14.5271	16.4966	0.183422	0.384972	| Symbols: | P-loop containing nucleoside triphosphate hydrolases superfamily protein | chr1:9020380-9022769 FORWARD LENGTH=1647
AT1G26270	22.2974	24.8721	29.3267	26.9344	-0.122761	0.314181	| Symbols: | Phosphatidylinositol 3- and 4-kinase family protein | chr1:9089524-9092457 REVERSE LENGTH=2605
AT1G26900	1.34487	1.66409	1.13954	1.30267	0.193015	0.794616	| Symbols: | Pentatricopeptide repeat (PPR) superfamily protein | chr1:9319756-9321474 REVERSE LENGTH=1719
AT1G27050	11.4814	20.9822	15.0525	23.5426	0.645275	0.00341661	| Symbols: ATHB54, HB54 | homeobox protein 54 | chr1:9393690-9394592 FORWARD LENGTH=818
AT1G28360	0.161802	1.28133	0.156685	0.501519	1.67844	0.507374	| Symbols: ERF12, ATERF12 | ERF domain protein 12 | chr1:9951848-9952740 FORWARD LENGTH=893
AT1G28490	0.001	0.001	0.137042	0.001	-7.09847	0.667401	| Symbols: SYP61, ATSYP61, OSM1 | syntaxin of plants 61 | chr1:10015978-10018047 FORWARD LENGTH=1021
AT1G29410	0.143201	0.001	0.427104	0.820251	0.941476	0.40581	| Symbols: PAI3 | phosphoribosylanthranilate isomerase 3 | chr1:10297877-10300005 REVERSE LENGTH=1638
AT1G29660	399.081	332.253	133.715	313.136	1.22763	1.01236e-151	| Symbols: | GDSL-like Lipase/Acylhydrolase superfamily protein | chr1:10371839-10373766 FORWARD LENGTH=1353
AT1G30330	0.0739643	0.001	0.001	0.0764196	6.25587	0.383251	| Symbols: ARF6 | auxin response factor 6 | chr1:10685822-10690838 REVERSE LENGTH=3907
AT1G30825	6.86463	6.79522	13.1878	8.12205	-0.699288	0.00305639	| Symbols: ARPC2A, DIS2 | Arp2/3 complex, 34 kD subunit p34-Arc | chr1:10960941-10963182 FORWARD LENGTH=1305
AT1G31350	26.4698	23.7396	20.5254	11.8236	-0.79574	4.96644e-06	| Symbols: KUF1 | KAR-UP F-box 1 | chr1:11221335-11222786 REVERSE LENGTH=1452
AT1G31360	0.0634839	0.062842	0.001	0.128418	7.0047	0.380102	| Symbols: RECQL2, ATRECQ2, MED34 | RECQ helicase L2 | chr1:11232333-11237530 FORWARD LENGTH=2325
AT1G31760	0.493981	1.71145	0.956714	1.27595	0.415408	0.759015	| Symbols: | SWIB/MDM2 domain superfamily protein | chr1:11372425-11373483 REVERSE LENGTH=585
AT1G31880	1.56056	1.63565	1.77788	1.23298	-0.528009	0.478727	| Symbols: NLM9, BRX | DZC (Disease resistance/zinc finger/chromosome condensation-like region) domain containing protein | chr1:11445490-11450189 FORWARD LENGTH=1574
AT1G32450	81.6908	48.3495	58.0713	33.0537	-0.813015	1.13825e-23	| Symbols: NRT1.5 | nitrate transporter 1.5 | chr1:11715150-11719970 REVERSE LENGTH=2195
AT1G33102	2.9163	4.98631	9.75585	5.75229	-0.762131	0.109908	| Symbols: | unknown protein; FUNCTIONS IN: molecular_function unknown; INVOLVED IN: biological_process unknown; LOCATED IN: cellular_component unknown; Has 30201 Blast hits to 17322 proteins in 780 species: Archae - 12; Bacteria - 1396; Metazoa - 17338; Fungi - 3422; Plants - 5037; Viruses - 0; Other Eukaryotes - 2996 (source: NCBI BLink). | chr1:12002333-12002877 REVERSE LENGTH=545
AT1G34245	0.237647	0.235244	0.001	0.245536	7.93979	0.627298	| Symbols: EPF2 | Putative membrane lipoprotein | chr1:12472868-12473754 FORWARD LENGTH=608
AT1G41830	198.708	133.484	114.953	111.748	-0.040801	0.602658	| Symbols: SKS6 | SKU5-similar 6 | chr1:15603617-15607966 REVERSE LENGTH=2068
AT1G45760	#N/A	#N/A	#N/A	#N/A	#N/A	#N/A	#N/A
AT1G48745	17.6685	13.7976	28.136	14.604	-0.946049	1.13982e-05	| Symbols: | unknown protein; Has 7 Blast hits to 7 proteins in 3 species: Archae - 0; Bacteria - 0; Metazoa - 0; Fungi - 0; Plants - 7; Viruses - 0; Other Eukaryotes - 0 (source: NCBI BLink). | chr1:18030704-18031439 FORWARD LENGTH=736
AT1G50055	8.43859	4.94377	10.1729	8.36284	-0.282669	0.484747	| Symbols: TAS1B | TAS1B; other RNA | chr1:18549204-18550042 REVERSE LENGTH=839
AT1G50450	72.3965	94.9179	39.3186	111.624	1.50537	2.27201e-78	| Symbols: | Saccharopine dehydrogenase | chr1:18687785-18690371 REVERSE LENGTH=1427
AT1G50590	4.64596	2.45279	0.749836	1.28005	0.771551	0.532522	| Symbols: | RmlC-like cupins superfamily protein | chr1:18732378-18734053 REVERSE LENGTH=933
AT1G51070	2.85983	5.1226	0.001	0.125767	6.97461	0.623244	| Symbols: bHLH115 | basic helix-loop-helix (bHLH) DNA-binding superfamily protein | chr1:18927877-18929680 FORWARD LENGTH=1187
AT1G52330	#N/A	#N/A	#N/A	#N/A	#N/A	#N/A	#N/A
AT1G52590	67.0311	82.7574	135.772	106.77	-0.346683	6.12963e-05	| Symbols: | Putative thiol-disulphide oxidoreductase DCC | chr1:19589009-19590273 REVERSE LENGTH=776
AT1G52890	3.04782	7.82187	7.43322	4.7818	-0.636431	0.0584834	| Symbols: ANAC019, NAC019 | NAC domain containing protein 19 | chr1:19697004-19698482 REVERSE LENGTH=1280
AT1G53170	21.9258	26.5446	39.7151	21.6757	-0.873606	3.04116e-08	| Symbols: ATERF-8, ATERF8, ERF8 | ethylene response factor 8 | chr1:19821337-19822252 REVERSE LENGTH=916
AT1G54040	0.001	0.001	0.001	0.108968	6.76776	0.628928	| Symbols: ESP, TASTY | epithiospecifier protein | chr1:20170715-20173949 REVERSE LENGTH=1370
AT1G54210	0.001	0.001	0.245473	0.261905	0.0934794	0.96663	| Symbols: ATG12A | Ubiquitin-like superfamily protein | chr1:20241226-20242615 FORWARD LENGTH=570
AT1G54740	10.5579	28.7701	8.7306	18.1398	1.05501	4.69981e-07	| Symbols: | Protein of unknown function (DUF3049) | chr1:20430769-20431986 FORWARD LENGTH=1218
AT1G55850	19.507	55.7012	53.0374	99.0931	0.901775	4.9872e-50	| Symbols: ATCSLE1, CSLE1 | cellulose synthase like E1 | chr1:20876699-20879482 FORWARD LENGTH=2311
AT1G55920	83.7431	83.5406	104.519	97.7305	-0.096889	0.269008	| Symbols: ATSERAT2;1, SAT5, SAT1, SERAT2;1 | serine acetyltransferase 2;1 | chr1:20912116-20913447 FORWARD LENGTH=1332
AT1G56590	13.0923	10.7999	16.0774	10.1942	-0.657292	0.000663274	| Symbols: ZIP4 | Clathrin adaptor complexes medium subunit family protein | chr1:21202020-21204742 REVERSE LENGTH=1523
AT1G57680	0.621125	0.53799	0.0813012	0.001	-6.3452	0.663299	| Symbols: | FUNCTIONS IN: molecular_function unknown; INVOLVED IN: biological_process unknown; LOCATED IN: endomembrane system; EXPRESSED IN: 24 plant structures; EXPRESSED DURING: 15 growth stages; CONTAINS InterPro DOMAIN/s: Uncharacterised conserved protein UCP031277 (InterPro:IPR016971); Has 35333 Blast hits to 34131 proteins in 2444 species: Archae - 798; Bacteria - 22429; Metazoa - 974; Fu…
AT1G59910	11.488	9.56377	13.7778	8.29365	-0.73227	4.44035e-07	| Symbols: | Actin-binding FH2 (formin homology 2) family protein | chr1:22053951-22057052 REVERSE LENGTH=3006
AT1G61460	0.503058	0.387311	1.13668	0.577507	-0.97691	0.155278	| Symbols: | S-locus protein kinase, putative | chr1:22674198-22677713 REVERSE LENGTH=2585
AT1G61667	1.41656	2.0032	3.52738	2.09083	-0.754517	0.330759	| Symbols: | Protein of unknown function, DUF538 | chr1:22767663-22768501 FORWARD LENGTH=714
AT1G62580	0.0967131	0.001	#N/A	#N/A	#N/A	#N/A	| Symbols: | Flavin-binding monooxygenase family protein | chr1:23173333-23176931 FORWARD LENGTH=1494
AT1G63690	0.001	0.069804	0.682867	0.364289	-0.906521	0.424	| Symbols: ATSPPL2, SPPL2 | SIGNAL PEPTIDE PEPTIDASE-LIKE 2 | chr1:23618378-23622396 FORWARD LENGTH=2049
AT1G63700	26.5596	26.5094	22.558	23.5666	0.0631058	0.626959	| Symbols: EMB71, YDA, MAPKKK4 | Protein kinase superfamily protein | chr1:23624666-23629112 REVERSE LENGTH=3275
AT1G63710	0.245591	0.001	0.001	0.0845811	6.40226	0.65274	| Symbols: CYP86A7 | cytochrome P450, family 86, subfamily A, polypeptide 7 | chr1:23632178-23633942 REVERSE LENGTH=1765
AT1G63850	18.2476	17.1078	11.8086	13.3242	0.174211	0.472403	| Symbols: | BTB/POZ domain-containing protein | chr1:23696962-23698708 FORWARD LENGTH=1647
AT1G63860	0.001	0.0870267	0.127703	0.045417	-1.49148	0.598063	| Symbols: | Disease resistance protein (TIR-NBS-LRR class) family | chr1:23701485-23706005 REVERSE LENGTH=3287
AT1G64390	122.925	97.6464	21.4613	89.5152	2.06039	9.33439e-181	| Symbols: AtGH9C2, GH9C2 | glycosyl hydrolase 9C2 | chr1:23911119-23915229 FORWARD LENGTH=2660
AT1G64780	286.028	242.172	187.887	211.695	0.17212	7.22218e-05	| Symbols: ATAMT1;2, AMT1;2 | ammonium transporter 1;2 | chr1:24060770-24062630 REVERSE LENGTH=1861
AT1G64950	57.5521	59.0802	134.39	87.5421	-0.618382	3.91051e-29	| Symbols: CYP89A5 | cytochrome P450, family 89, subfamily A, polypeptide 5 | chr1:24127561-24129458 FORWARD LENGTH=1898
AT1G66390	2.19811	21.1786	15.042	10.7498	-0.484694	0.0650815	| Symbols: ATMYB90, PAP2, MYB90 | myb domain protein 90 | chr1:24763957-24765541 FORWARD LENGTH=986
AT1G66550	#N/A	#N/A	#N/A	#N/A	#N/A	#N/A	#N/A
AT1G66560	0.001	0.001	0.373118	0.001	-8.54349	0.440113	| Symbols: WRKY64, ATWRKY64 | WRKY DNA-binding protein 64 | chr1:24833579-24834631 FORWARD LENGTH=750
AT1G66580	59.7943	90.3252	180.214	139.976	-0.364524	1.33911e-07	| Symbols: SAG24, RPL10C | senescence associated gene 24 | chr1:24839165-24840612 FORWARD LENGTH=882
AT1G67140	0.02133	0.0211143	0.0206554	0.0661141	1.67844	0.506776	| Symbols: SWEETIE | HEAT repeat-containing protein | chr1:25100908-25117372 REVERSE LENGTH=6774
AT1G67540	#N/A	#N/A	#N/A	#N/A	#N/A	#N/A	#N/A
AT1G67560	20.9727	25.8897	19.6881	21.9748	0.158523	0.212677	| Symbols: LOX6 | PLAT/LH2 domain-containing lipoxygenase family protein | chr1:25319899-25324264 FORWARD LENGTH=2928
AT1G67900	0.117902	0.0583551	0.174536	0.186219	0.0934794	0.970725	| Symbols: | Phototropic-responsive NPH3 family protein | chr1:25464726-25470017 FORWARD LENGTH=2405
AT1G68190	4.96008	5.33688	4.1767	7.6871	0.880076	0.00540749	| Symbols: | B-box zinc finger family protein | chr1:25559246-25561212 FORWARD LENGTH=1340
AT1G68440	184.425	182.33	310.393	161.315	-0.944216	1.30504e-89	| Symbols: | unknown protein; BEST Arabidopsis thaliana protein match is: unknown protein (TAIR:AT1G25400.2); Has 86 Blast hits to 86 proteins in 29 species: Archae - 0; Bacteria - 6; Metazoa - 27; Fungi - 11; Plants - 24; Viruses - 0; Other Eukaryotes - 18 (source: NCBI BLink). | chr1:25658033-25659273 FORWARD LENGTH=1241
AT1G68520	99.0422	154.768	108.709	92.5084	-0.232818	0.00051567	| Symbols: | B-box type zinc finger protein with CCT domain | chr1:25709114-25710907 REVERSE LENGTH=1596
AT1G68670	38.6096	34.4244	87.4165	49.8876	-0.809223	2.01257e-25	| Symbols: | myb-like transcription factor family protein | chr1:25782029-25784076 FORWARD LENGTH=1583
AT1G69130	#N/A	#N/A	#N/A	#N/A	#N/A	#N/A	#N/A
AT1G69500	0.165794	0.001	#N/A	#N/A	#N/A	#N/A	| Symbols: CYP704B1 | cytochrome P450, family 704, subfamily B, polypeptide 1 | chr1:26123940-26126057 FORWARD LENGTH=1743
AT1G69910	4.96619	5.18171	3.63933	3.53626	-0.0414502	0.941313	| Symbols: | Protein kinase superfamily protein | chr1:26330114-26332266 FORWARD LENGTH=2153
AT1G70310	52.9163	67.5994	39.6996	51.5651	0.377272	0.00066151	| Symbols: SPDS2 | spermidine synthase 2 | chr1:26485306-26487435 REVERSE LENGTH=1297
AT1G71440	7.22447	6.91566	10.0711	7.87441	-0.354981	0.140182	| Symbols: PFI, TFC E | tubulin folding cofactor E / Pfifferling (PFI) | chr1:26921060-26924386 REVERSE LENGTH=1820
AT1G71520	0.001	0.001	0.240411	0.001	-7.90936	0.663775	| Symbols: | Integrase-type DNA-binding superfamily protein | chr1:26938525-26939106 FORWARD LENGTH=582
AT1G72620	#N/A	#N/A	#N/A	#N/A	#N/A	#N/A	#N/A
AT1G72800	20.2397	14.4698	24.3906	12.547	-0.958988	2.70238e-08	| Symbols: | RNA-binding (RRM/RBD/RNP motifs) family protein | chr1:27397216-27398500 FORWARD LENGTH=1285
AT1G73390	0.0773912	0.0766087	0.001	0.0799602	6.32121	0.644714	| Symbols: | Endosomal targeting BRO1-like domain-containing protein | chr1:27590810-27595142 REVERSE LENGTH=1867
AT1G73670	33.5696	29.1342	39.1645	24.8235	-0.657841	2.2292e-11	| Symbols: ATMPK15, MPK15 | MAP kinase 15 | chr1:27700050-27703440 FORWARD LENGTH=2165
AT1G73970	6.2293	5.76525	6.57175	6.12212	-0.102245	0.678225	| Symbols: | unknown protein; Has 34 Blast hits to 33 proteins in 15 species: Archae - 0; Bacteria - 0; Metazoa - 0; Fungi - 0; Plants - 32; Viruses - 0; Other Eukaryotes - 2 (source: NCBI BLink). | chr1:27816814-27820078 FORWARD LENGTH=2853
AT1G73990	73.9309	70.1068	61.1547	81.9875	0.422941	6.98114e-11	| Symbols: SPPA, SPPA1 | signal peptide peptidase | chr1:27824433-27828926 FORWARD LENGTH=2185
AT1G75060	0.125316	0.001	0.121352	0.129476	0.0934794	0.969426	| Symbols: | unknown protein; BEST Arabidopsis thaliana protein match is: unknown protein (TAIR:AT1G19330.2); Has 104 Blast hits to 104 proteins in 22 species: Archae - 0; Bacteria - 0; Metazoa - 0; Fungi - 0; Plants - 104; Viruses - 0; Other Eukaryotes - 0 (source: NCBI BLink). | chr1:28181275-28183503 REVERSE LENGTH=1153
AT1G75100	80.7086	83.0933	88.3475	71.1383	-0.312563	2.9566e-07	| Symbols: JAC1 | J-domain protein required for chloroplast accumulation response 1 | chr1:28190816-28193800 REVERSE LENGTH=2279
AT1G75710	10.5899	8.70608	3.65007	8.34516	1.19302	1.88754e-05	| Symbols: | C2H2-like zinc finger protein | chr1:28428706-28431249 FORWARD LENGTH=1610
AT1G75790	#N/A	#N/A	#N/A	#N/A	#N/A	#N/A	#N/A
AT1G76240	22.984	26.9696	13.7544	20.2783	0.560047	0.00538664	| Symbols: | Arabidopsis protein of unknown function (DUF241) | chr1:28602811-28603929 REVERSE LENGTH=1119
AT1G76420	0.523512	0.388664	0.126739	0.54089	2.09348	0.33201	| Symbols: CUC3, NAC368, ANAC031 | NAC (No Apical Meristem) domain transcriptional regulator superfamily protein | chr1:28672029-28673934 REVERSE LENGTH=1104
AT1G76610	0.334466	0.331084	0.001	0.518353	9.01779	0.212136	| Symbols: | Protein of unknown function, DUF617 | chr1:28750988-28751851 FORWARD LENGTH=864
AT1G76680	0.095625	0.0946581	0.0926005	0.0987992	0.0934794	0.97445	| Symbols: OPR1 | 12-oxophytodienoate reductase 1 | chr1:28776861-28778467 FORWARD LENGTH=1511
AT1G76890	7.92526	4.43105	4.47685	4.09417	-0.128913	0.730166	| Symbols: GT2, AT-GT2 | Duplicated homeodomain-like superfamily protein | chr1:28873059-28875292 REVERSE LENGTH=1969
AT1G77040	#N/A	#N/A	#N/A	#N/A	#N/A	#N/A	#N/A
AT1G77280	5.99767	9.23538	7.39197	12.018	0.701162	6.92561e-05	| Symbols: | Protein kinase protein with adenine nucleotide alpha hydrolases-like domain | chr1:29031468-29035882 REVERSE LENGTH=2385
AT1G77450	11.1245	28.8106	48.8528	74.4423	0.607683	7.09206e-10	| Symbols: anac032, NAC032 | NAC domain containing protein 32 | chr1:29099954-29101261 FORWARD LENGTH=1117
AT1G78230	60.1252	57.2114	59.0771	72.9841	0.304984	5.80461e-06	| Symbols: | Outer arm dynein light chain 1 protein | chr1:29430225-29432764 FORWARD LENGTH=2295
AT1G78510	0.0900806	0.001	2.53604	2.6125	0.0428533	0.956409	| Symbols: SPS1 | solanesyl diphosphate synthase 1 | chr1:29535285-29537417 REVERSE LENGTH=1600
AT1G78670	33.1457	46.2958	59.6241	41.2281	-0.532269	1.06303e-07	| Symbols: ATGGH3, GGH3 | gamma-glutamyl hydrolase 3 | chr1:29590945-29593499 FORWARD LENGTH=1347
AT1G79410	7.66106	6.76816	13.7207	26.1292	0.929309	3.0154e-11	| Symbols: AtOCT5, 5-Oct | organic cation/carnitine transporter5 | chr1:29867880-29869633 REVERSE LENGTH=1754
AT1G79420	1.75493	2.21974	0.566475	2.21612	1.96795	0.0039419	| Symbols: | Protein of unknown function (DUF620) | chr1:29871458-29874315 FORWARD LENGTH=1482
AT1G79710	1.11791	1.21726	1.67795	2.59878	0.631136	0.126685	| Symbols: | Major facilitator superfamily protein | chr1:29995116-29998058 FORWARD LENGTH=2585
AT1G80530	16.4015	19.047	18.9768	15.9923	-0.246861	0.124897	| Symbols: | Major facilitator superfamily protein | chr1:30277952-30280324 REVERSE LENGTH=2035
AT1G80580	#N/A	#N/A	#N/A	#N/A	#N/A	#N/A	#N/A
AT1G80590	#N/A	#N/A	#N/A	#N/A	#N/A	#N/A	#N/A
AT1G80600	82.8769	81.1394	123.023	120.367	-0.0314887	0.685063	| Symbols: WIN1 | HOPW1-1-interacting 1 | chr1:30298499-30300553 REVERSE LENGTH=1590
AT1G80630	3.90512	5.17849	3.06809	4.56764	0.574105	0.100582	| Symbols: | RNI-like superfamily protein | chr1:30308696-30310656 REVERSE LENGTH=1961
AT2G00570	#N/A	#N/A	#N/A	#N/A	#N/A	#N/A	#N/A
AT2G00750	#N/A	#N/A	#N/A	#N/A	#N/A	#N/A	#N/A
AT2G01590	108.55	128.566	66.3521	130.87	0.979923	7.95727e-33	| Symbols: CRR3 | chlororespiratory reduction 3 | chr2:266630-267798 FORWARD LENGTH=989
AT2G01640	0.001	0.001	0.001	0.220837	7.78684	0.65507	| Symbols: | unknown protein; Has 51 Blast hits to 51 proteins in 21 species: Archae - 0; Bacteria - 0; Metazoa - 1; Fungi - 2; Plants - 41; Viruses - 0; Other Eukaryotes - 7 (source: NCBI BLink). | chr2:283004-284158 FORWARD LENGTH=676
AT2G01830	0.118499	0.0782003	0.001	0.0816214	6.35088	0.383038	| Symbols: WOL, CRE1, WOL1, AHK4, ATCRE1 | CHASE domain containing histidine kinase protein | chr2:362983-368082 REVERSE LENGTH=3658
AT2G01905	0.0554874	0.001	0.001	0.114659	6.8412	0.38537	| Symbols: CYCJ18 | cyclin J18 | chr2:410327-415330 FORWARD LENGTH=2604
AT2G01913	3.16128	2.76117	1.44061	6.53245	2.18094	6.40013e-05	| Symbols: | unknown protein; Has 35333 Blast hits to 34131 proteins in 2444 species: Archae - 798; Bacteria - 22429; Metazoa - 974; Fungi - 991; Plants - 531; Viruses - 0; Other Eukaryotes - 9610 (source: NCBI BLink). | chr2:421624-422626 REVERSE LENGTH=777
AT2G01990	12.2665	14.3501	9.71877	16.4593	0.760056	0.00286691	| Symbols: | unknown protein; BEST Arabidopsis thaliana protein match is: unknown protein (TAIR:AT1G14630.1); Has 118 Blast hits to 118 proteins in 14 species: Archae - 0; Bacteria - 0; Metazoa - 0; Fungi - 0; Plants - 118; Viruses - 0; Other Eukaryotes - 0 (source: NCBI BLink). | chr2:465001-466724 REVERSE LENGTH=907
AT2G02070	56.1296	47.4508	39.2779	42.6127	0.117565	0.284855	| Symbols: AtIDD5, IDD5 | indeterminate(ID)-domain 5 | chr2:505487-509425 FORWARD LENGTH=2116
AT2G02440	#N/A	#N/A	#N/A	#N/A	#N/A	#N/A	#N/A
AT2G02800	0.77267	1.10479	1.08078	1.24183	0.200395	0.794623	| Symbols: APK2B | protein kinase 2B | chr2:796680-799443 REVERSE LENGTH=1683
AT2G02860	0.001	0.001	0.261776	0.2793	0.0934794	0.966415	| Symbols: SUT2, ATSUC3, SUC3, ATSUT2 | sucrose transporter 2 | chr2:828352-832455 REVERSE LENGTH=2138
AT2G03300	#N/A	#N/A	#N/A	#N/A	#N/A	#N/A	#N/A
AT2G03730	0.88299	1.03298	0.286134	0.534253	0.900834	0.500695	| Symbols: ACR5 | ACT domain repeat 5 | chr2:1137611-1140185 REVERSE LENGTH=1956
AT2G04335	#N/A	#N/A	#N/A	#N/A	#N/A	#N/A	#N/A
AT2G04510	0.001	0.001	0.210247	0.001	-7.71594	0.43692	| Symbols: | pseudogene, hypothetical protein | chr2:1570497-1571827 REVERSE LENGTH=1331
AT2G04575	#N/A	#N/A	#N/A	#N/A	#N/A	#N/A	#N/A
AT2G05380	3.83388	3.55792	0.249411	0.001	-7.96238	0.66947	| Symbols: GRP3S | glycine-rich protein 3 short isoform | chr2:1966816-1968037 FORWARD LENGTH=561
AT2G05800	#N/A	#N/A	#N/A	#N/A	#N/A	#N/A	#N/A
AT2G05920	144.545	141.71	124.761	140.109	0.167387	0.000224393	| Symbols: | Subtilase family protein | chr2:2269515-2272229 REVERSE LENGTH=2603
AT2G07555	#N/A	#N/A	#N/A	#N/A	#N/A	#N/A	#N/A
AT2G08735	#N/A	#N/A	#N/A	#N/A	#N/A	#N/A	#N/A
AT2G08775	#N/A	#N/A	#N/A	#N/A	#N/A	#N/A	#N/A
AT2G08790	#N/A	#N/A	#N/A	#N/A	#N/A	#N/A	#N/A
AT2G09105	#N/A	#N/A	#N/A	#N/A	#N/A	#N/A	#N/A
AT2G09210	#N/A	#N/A	#N/A	#N/A	#N/A	#N/A	#N/A
AT2G09295	#N/A	#N/A	#N/A	#N/A	#N/A	#N/A	#N/A
AT2G09380	#N/A	#N/A	#N/A	#N/A	#N/A	#N/A	#N/A
AT2G09780	#N/A	#N/A	#N/A	#N/A	#N/A	#N/A	#N/A
AT2G09825	#N/A	#N/A	#N/A	#N/A	#N/A	#N/A	#N/A
AT2G14210	0.131833	0.391501	0.382991	0.272419	-0.491483	0.820455	| Symbols: ANR1, AGL44 | AGAMOUS-like 44 | chr2:6018558-6023863 FORWARD LENGTH=1096
AT2G14247	2.36868	5.27564	0.86016	2.14139	1.31587	0.329981	| Symbols: | Expressed protein | chr2:6034348-6034835 FORWARD LENGTH=488
AT2G14605	#N/A	#N/A	#N/A	#N/A	#N/A	#N/A	#N/A
AT2G15490	#N/A	#N/A	#N/A	#N/A	#N/A	#N/A	#N/A
AT2G15580	9.26698	9.17329	20.6604	14.3372	-0.527107	0.027082	| Symbols: | RING/U-box superfamily protein | chr2:6797560-6798925 FORWARD LENGTH=833
AT2G17500	0.001	0.175387	0.001	0.091139	6.51	0.622221	| Symbols: | Auxin efflux carrier family protein | chr2:7606784-7609278 FORWARD LENGTH=1638
AT2G17723	#N/A	#N/A	#N/A	#N/A	#N/A	#N/A	#N/A
AT2G18190	0.001	0.001	0.0942218	0.001	-6.55799	0.650508	| Symbols: | P-loop containing nucleoside triphosphate hydrolases superfamily protein | chr2:7914305-7915872 REVERSE LENGTH=1485
AT2G18193	0.085144	0.758548	1.64902	2.28723	0.471991	0.437991	| Symbols: | P-loop containing nucleoside triphosphate hydrolases superfamily protein | chr2:7917505-7919277 REVERSE LENGTH=1697
AT2G20060	11.8341	17.7391	16.9169	23.7553	0.48978	0.00417024	| Symbols: | Ribosomal protein L4/L1 family | chr2:8659043-8661489 FORWARD LENGTH=1282
AT2G20370	21.171	18.5298	33.8216	20.7616	-0.704028	2.81449e-12	| Symbols: KAM1, MUR3 | Exostosin family protein | chr2:8791986-8794401 FORWARD LENGTH=2416
AT2G20635	2.10599	3.35364	1.15269	1.22986	0.0934794	0.923329	| Symbols: | ATP binding;protein kinases;protein serine/threonine kinases | chr2:8900410-8903384 FORWARD LENGTH=1578
AT2G20724	24.83	19.6108	24.5562	25.1084	0.0320789	0.933252	| Symbols: | pseudogene of unknown protein | chr2:8932716-8933262 REVERSE LENGTH=547
AT2G20940	7.11664	8.11206	10.2329	8.91257	-0.199302	0.671301	| Symbols: | Protein of unknown function (DUF1279) | chr2:9002032-9002701 REVERSE LENGTH=670
AT2G20980	0.755006	0.280265	1.46225	1.46263	0.000370005	0.994279	| Symbols: MCM10 | minichromosome maintenance 10 | chr2:9011389-9013931 REVERSE LENGTH=1531
AT2G21780	0.001	0.001	0.882772	0.235466	-1.90652	0.410242	| Symbols: | unknown protein; BEST Arabidopsis thaliana protein match is: unknown protein (TAIR:AT4G39360.1); Has 13 Blast hits to 13 proteins in 2 species: Archae - 0; Bacteria - 0; Metazoa - 0; Fungi - 0; Plants - 13; Viruses - 0; Other Eukaryotes - 0 (source: NCBI BLink). | chr2:9291036-9291669 FORWARD LENGTH=634
AT2G21905	#N/A	#N/A	#N/A	#N/A	#N/A	#N/A	#N/A
AT2G21910	0.001	0.001	0.273815	0.001	-8.09706	0.262462	| Symbols: CYP96A5 | cytochrome P450, family 96, subfamily A, polypeptide 5 | chr2:9341498-9343030 FORWARD LENGTH=1533
AT2G22010	0.860055	0.654892	0.136029	0.261243	0.941476	0.40548	| Symbols: RKP | related to KPC1 | chr2:9363109-9369461 REVERSE LENGTH=5143
AT2G22420	5.83921	2.45965	4.33112	4.74941	0.133008	0.773693	| Symbols: | Peroxidase superfamily protein | chr2:9513219-9514535 FORWARD LENGTH=1163
AT2G22790	1.18192	0.731229	2.43214	1.22115	-0.993983	0.209223	| Symbols: | unknown protein; BEST Arabidopsis thaliana protein match is: unknown protein (TAIR:AT5G67020.1); Has 111 Blast hits to 111 proteins in 33 species: Archae - 0; Bacteria - 44; Metazoa - 0; Fungi - 0; Plants - 67; Viruses - 0; Other Eukaryotes - 0 (source: NCBI BLink). | chr2:9695932-9696909 FORWARD LENGTH=978
AT2G23430	69.507	70.7614	67.1613	61.9142	-0.117359	0.393101	| Symbols: ICK1, KRP1 | Cyclin-dependent kinase inhibitor family protein | chr2:9976746-9978021 REVERSE LENGTH=950
AT2G23808	#N/A	#N/A	#N/A	#N/A	#N/A	#N/A	#N/A
AT2G23890	4.09598	5.03326	10.8051	5.69124	-0.924899	8.32213e-06	| Symbols: | HAD-superfamily hydrolase, subfamily IG, 5'-nucleotidase | chr2:10170601-10173927 FORWARD LENGTH=2046
AT2G25310	26.3076	22.4358	45.2027	26.0657	-0.794254	3.28685e-09	| Symbols: | Protein of unknown function (DUF2012) | chr2:10777101-10779226 REVERSE LENGTH=1071
AT2G25490	51.6367	51.8844	56.5802	41.0308	-0.463592	2.87928e-11	| Symbols: EBF1, FBL6 | EIN3-binding F box protein 1 | chr2:10847375-10850532 REVERSE LENGTH=2787
AT2G25737	2.44379	3.25065	6.80369	4.3397	-0.648723	0.0205654	| Symbols: | Sulfite exporter TauE/SafE family protein | chr2:10976936-10979900 FORWARD LENGTH=1892
AT2G26530	0.993054	1.47452	2.11562	1.64163	-0.365952	0.635402	| Symbols: AR781 | Protein of unknown function (DUF1645) | chr2:11282775-11284229 REVERSE LENGTH=1455
AT2G27229	0.170993	0.169264	0.33117	0.001	-8.37143	0.440055	| Symbols: | Pentatricopeptide repeat (PPR) superfamily protein | chr2:11649154-11649998 FORWARD LENGTH=845
AT2G27250	#N/A	#N/A	#N/A	#N/A	#N/A	#N/A	#N/A
AT2G27400	7.14678	6.15176	7.82345	6.26036	-0.321558	0.457774	| Symbols: TAS1A | TAS1A; other RNA | chr2:11721539-11722468 REVERSE LENGTH=930
AT2G27500	0.001	0.001	0.001	0.214491	7.74477	0.383652	| Symbols: | Glycosyl hydrolase superfamily protein | chr2:11752170-11753767 REVERSE LENGTH=1392
AT2G28405	#N/A	#N/A	#N/A	#N/A	#N/A	#N/A	#N/A
AT2G28710	0.001	2.95775	4.54686	2.64613	-0.78099	0.248511	| Symbols: | C2H2-type zinc finger family protein | chr2:12322386-12323584 FORWARD LENGTH=677
AT2G28920	0.001	0.001	0.319451	0.001	-8.31945	0.680228	| Symbols: | RING/U-box superfamily protein | chr2:12418017-12418454 FORWARD LENGTH=438
AT2G29420	13.6833	12.9	27.6053	39.888	0.531012	0.000694143	| Symbols: ATGSTU7, GST25, GSTU7 | glutathione S-transferase tau 7 | chr2:12617936-12618899 REVERSE LENGTH=887
AT2G29500	2.02083	2.80056	9.58888	6.68131	-0.52123	0.21498	| Symbols: | HSP20-like chaperones superfamily protein | chr2:12633091-12633805 REVERSE LENGTH=715
AT2G30040	13.6572	18.1235	14.4711	18.7118	0.370775	0.0466383	| Symbols: MAPKKK14 | mitogen-activated protein kinase kinase kinase 14 | chr2:12821710-12823169 FORWARD LENGTH=1460
AT2G30490	352.769	551.33	281.391	571.889	1.02316	1.51277e-274	| Symbols: ATC4H, C4H, CYP73A5, REF3 | cinnamate-4-hydroxylase | chr2:12993663-12995770 REVERSE LENGTH=1803
AT2G30766	171.27	158.749	45.2326	107.782	1.25268	3.02808e-19	| Symbols: | unknown protein; FUNCTIONS IN: molecular_function unknown; INVOLVED IN: biological_process unknown; LOCATED IN: cellular_component unknown; Has 30201 Blast hits to 17322 proteins in 780 species: Archae - 12; Bacteria - 1396; Metazoa - 17338; Fungi - 3422; Plants - 5037; Viruses - 0; Other Eukaryotes - 2996 (source: NCBI BLink). | chr2:13108007-13108470 FORWARD LENGTH=464
AT2G31740	10.5125	13.6864	27.1651	16.2921	-0.737575	2.82147e-11	| Symbols: | S-adenosyl-L-methionine-dependent methyltransferases superfamily protein | chr2:13490908-13495110 REVERSE LENGTH=2529
AT2G33180	60.8149	77.0645	76.8512	127.895	0.734824	7.78152e-14	| Symbols: | unknown protein; FUNCTIONS IN: molecular_function unknown; INVOLVED IN: biological_process unknown; LOCATED IN: chloroplast stroma; EXPRESSED IN: 22 plant structures; EXPRESSED DURING: 13 growth stages; Has 57 Blast hits to 57 proteins in 22 species: Archae - 0; Bacteria - 8; Metazoa - 0; Fungi - 0; Plants - 35; Viruses - 0; Other Eukaryotes - 14 (source: NCBI BLink). | chr2:14066463…
AT2G33570	27.1998	26.5357	4.7198	18.681	1.98477	1.72785e-25	| Symbols: | Domain of unknown function (DUF23) | chr2:14217223-14219252 FORWARD LENGTH=1838
AT2G33710	0.001	0.001	0.001	0.0995237	6.63697	0.619612	| Symbols: | Integrase-type DNA-binding superfamily protein | chr2:14258509-14260733 REVERSE LENGTH=1500
AT2G34340	0.884268	0.700261	1.19882	1.46179	0.286124	0.783284	| Symbols: | Protein of unknown function, DUF584 | chr2:14488786-14489602 REVERSE LENGTH=817
AT2G34650	4.11148	3.4885	3.0064	3.8145	0.343458	0.445577	| Symbols: PID, ABR | Protein kinase superfamily protein | chr2:14589760-14591788 REVERSE LENGTH=1722
AT2G35230	0.944375	1.0016	1.56772	1.2545	-0.321558	0.631543	| Symbols: IKU1 | VQ motif-containing protein | chr2:14842293-14844434 FORWARD LENGTH=2142
AT2G35360	9.49626	7.80944	12.0254	7.24541	-0.730949	0.0124669	| Symbols: | ubiquitin family protein | chr2:14889048-14890847 REVERSE LENGTH=989
AT2G35935	#N/A	#N/A	#N/A	#N/A	#N/A	#N/A	#N/A
AT2G35950	4.03434	11.389	5.35369	13.4311	1.32697	4.27815e-06	| Symbols: EDA12 | embryo sac development arrest 12 | chr2:15104761-15106088 FORWARD LENGTH=967
AT2G36310	18.7986	17.9157	27.0156	17.0465	-0.66432	8.25806e-06	| Symbols: URH1 | uridine-ribohydrolase 1 | chr2:15224497-15226872 REVERSE LENGTH=1445
AT2G36740	13.0768	13.6738	6.59913	13.7012	1.05395	7.05419e-07	| Symbols: SWC2, ATSWC2 | sequence-specific DNA binding transcription factors;DNA binding;DNA binding | chr2:15406690-15409835 REVERSE LENGTH=1569
AT2G36770	0.001	0.351421	0.687564	0.458494	-0.584592	0.649825	| Symbols: | UDP-Glycosyltransferase superfamily protein | chr2:15415139-15416766 REVERSE LENGTH=1628
AT2G36780	0.001	0.429515	0.756321	0.448305	-0.754517	0.543273	| Symbols: | UDP-Glycosyltransferase superfamily protein | chr2:15417490-15419154 REVERSE LENGTH=1665
AT2G36800	22.1544	70.422	87.268	116.82	0.420767	1.87813e-11	| Symbols: DOGT1, UGT73C5 | don-glucosyltransferase 1 | chr2:15423380-15425016 REVERSE LENGTH=1637
AT2G36950	39.7574	49.7227	31.0166	52.8435	0.768686	3.68494e-13	| Symbols: | Heavy metal transport/detoxification superfamily protein | chr2:15515133-15516931 FORWARD LENGTH=1421
AT2G37240	195.713	178.983	219.027	183.789	-0.253056	6.3129e-06	| Symbols: | Thioredoxin superfamily protein | chr2:15639939-15641763 REVERSE LENGTH=1086
AT2G37590	2.13476	3.11415	2.28484	2.66996	0.224724	0.706103	| Symbols: ATDOF2.4, DOF2.4 | DNA binding with one finger 2.4 | chr2:15769121-15770619 FORWARD LENGTH=1286
AT2G38860	0.001	0.001	0.0925393	0.0987339	0.0934794	0.97816	| Symbols: YLS5 | Class I glutamine amidotransferase-like superfamily protein | chr2:16233315-16235235 REVERSE LENGTH=1512
AT2G39681	9.5022	9.68277	8.52507	15.7371	0.884384	0.000288199	| Symbols: TAS2 | TAS2; other RNA | chr2:16539384-16540417 REVERSE LENGTH=1034
AT2G40008	0.001	0.110361	#N/A	#N/A	#N/A	#N/A	| Symbols: | other RNA | chr2:16708056-16709436 FORWARD LENGTH=1296
AT2G40113	0.001	0.001	0.154266	0.001	-7.26928	0.664627	| Symbols: | Pollen Ole e 1 allergen and extensin family protein | chr2:16750035-16751084 FORWARD LENGTH=907
AT2G40340	0.001	0.001	0.101171	0.001	-6.66065	0.680407	| Symbols: DREB2C, AtERF48 | Integrase-type DNA-binding superfamily protein | chr2:16848438-16850487 REVERSE LENGTH=1383
AT2G41710	0.0856995	0.001	0.082989	0.0885443	0.0934794	0.973138	| Symbols: | Integrase-type DNA-binding superfamily protein | chr2:17400022-17403050 REVERSE LENGTH=1686
AT2G42580	8.88086	7.17166	5.31841	4.88966	-0.121259	0.682772	| Symbols: TTL3, VIT | tetratricopetide-repeat thioredoxin-like 3 | chr2:17728715-17731718 FORWARD LENGTH=2473
AT2G42880	44.0935	45.6424	31.852	42.4956	0.415927	1.67103e-06	| Symbols: ATMPK20, MPK20 | MAP kinase 20 | chr2:17840388-17844380 REVERSE LENGTH=2438
AT2G42955	0.001	0.445571	#N/A	#N/A	#N/A	#N/A	| Symbols: | unknown protein; BEST Arabidopsis thaliana protein match is: unknown protein (TAIR:AT2G30615.1); Has 60 Blast hits to 45 proteins in 3 species: Archae - 0; Bacteria - 0; Metazoa - 0; Fungi - 0; Plants - 60; Viruses - 0; Other Eukaryotes - 0 (source: NCBI BLink). | chr2:17866686-17867572 REVERSE LENGTH=642
AT2G42970	#N/A	#N/A	#N/A	#N/A	#N/A	#N/A	#N/A
AT2G43020	#N/A	#N/A	#N/A	#N/A	#N/A	#N/A	#N/A
AT2G43050	0.0781023	0.001	0.605057	0.242085	-1.32156	0.319062	| Symbols: ATPMEPCRD | Plant invertase/pectin methylesterase inhibitor superfamily | chr2:17902484-17904443 FORWARD LENGTH=1850
AT2G43120	15.6509	7.31254	4.48615	6.98564	0.638914	0.0835822	| Symbols: | RmlC-like cupins superfamily protein | chr2:17927264-17928984 FORWARD LENGTH=1154
AT2G43340	36.9737	51.2077	35.1761	58.3068	0.729068	1.21539e-08	| Symbols: | Protein of unknown function (DUF1685) | chr2:18007697-18008665 FORWARD LENGTH=891
AT2G43500	0.001	0.0882075	0.043145	0.0460332	0.0934794	0.967398	| Symbols: | Plant regulator RWP-RK family protein | chr2:18061925-18066639 FORWARD LENGTH=3243
AT2G43820	7.24711	17.6656	65.5296	45.0197	-0.541592	5.02689e-10	| Symbols: GT, UGT74F2, ATSAGT1, SGT1, SAGT1 | UDP-glucosyltransferase 74F2 | chr2:18152227-18153908 FORWARD LENGTH=1595
AT2G44070	0.134284	0.132926	#N/A	#N/A	#N/A	#N/A	| Symbols: | NagB/RpiA/CoA transferase-like superfamily protein | chr2:18231047-18232493 REVERSE LENGTH=1076
AT2G44310	46.5185	45.583	82.5866	51.2183	-0.689247	1.01812e-07	| Symbols: | Calcium-binding EF-hand family protein | chr2:18309212-18309826 FORWARD LENGTH=615
AT2G44500	0.001	0.001	0.36327	0.129196	-1.49148	0.367845	| Symbols: | O-fucosyltransferase family protein | chr2:18374292-18376790 FORWARD LENGTH=2311
AT2G44810	#N/A	#N/A	#N/A	#N/A	#N/A	#N/A	#N/A
AT2G44840	0.310063	0.001	1.35115	0.480533	-1.49148	0.223442	| Symbols: ATERF13, EREBP, ERF13 | ethylene-responsive element binding factor 13 | chr2:18495341-18496272 FORWARD LENGTH=932
AT2G44940	23.8743	7.38529	11.1984	11.8195	0.0778826	0.790461	| Symbols: | Integrase-type DNA-binding superfamily protein | chr2:18537257-18538418 FORWARD LENGTH=1162
AT2G44980	0.0518813	0.30814	0.502404	0.536035	0.0934794	0.936367	| Symbols: | SNF2 domain-containing protein / helicase domain-containing protein | chr2:18552192-18556669 REVERSE LENGTH=2785
AT2G45420	0.435865	0.862916	0.10552	0.450334	2.09348	0.331819	| Symbols: LBD18 | LOB domain-containing protein 18 | chr2:18718348-18720729 FORWARD LENGTH=1326
AT2G45560	0.001	0.001	3.02677	8.29365	1.45423	1.15638e-08	| Symbols: CYP76C1 | cytochrome P450, family 76, subfamily C, polypeptide 1 | chr2:18776052-18778510 REVERSE LENGTH=2034
AT2G45590	21.943	20.1872	30.1928	19.2131	-0.652116	1.825e-09	| Symbols: | Protein kinase superfamily protein | chr2:18786658-18788988 FORWARD LENGTH=2331
AT2G45680	2.89329	3.38477	8.66006	4.5293	-0.93509	0.000418613	| Symbols: | TCP family transcription factor | chr2:18820242-18821889 REVERSE LENGTH=1648
AT2G45685	0.001	0.001	0.0936542	0.199847	1.09348	0.678992	| Symbols: | other RNA | chr2:18820691-18822184 FORWARD LENGTH=1494
AT2G45770	7.63643	8.55385	10.3139	11.3158	0.133743	0.647013	| Symbols: CPFTSY, FRD4 | signal recognition particle receptor protein, chloroplast (FTSY) | chr2:18851218-18853709 FORWARD LENGTH=1438
AT2G45830	0.0676448	0.200883	0.131011	0.139781	0.0934794	0.971741	| Symbols: DTA2 | downstream target of AGL15 2 | chr2:18866061-18868542 FORWARD LENGTH=2136
AT2G46340	78.9576	69.3117	58.9289	66.4496	0.173284	0.00183117	| Symbols: SPA1 | SPA (suppressor of phyA-105) protein family | chr2:19022173-19027413 REVERSE LENGTH=3799
AT2G46520	15.1338	13.9764	21.4095	16.3349	-0.390293	0.000214465	| Symbols: | cellular apoptosis susceptibility protein, putative / importin-alpha re-exporter, putative | chr2:19096768-19100272 FORWARD LENGTH=3418
AT2G46660	9.3892	7.59769	10.4633	9.08494	-0.203787	0.415466	| Symbols: CYP78A6 | cytochrome P450, family 78, subfamily A, polypeptide 6 | chr2:19153328-19155489 REVERSE LENGTH=1939
AT2G46790	0.238825	0.0788035	0.384817	0.492692	0.356514	0.77044	| Symbols: APRR9, PRR9, TL1 | pseudo-response regulator 9 | chr2:19232649-19235087 FORWARD LENGTH=1818
AT2G46995	#N/A	#N/A	#N/A	#N/A	#N/A	#N/A	#N/A
AT2G47010	#N/A	#N/A	#N/A	#N/A	#N/A	#N/A	#N/A
AT2G47120	#N/A	#N/A	#N/A	#N/A	#N/A	#N/A	#N/A
AT2G47490	85.6682	70.13	87.6527	75.8949	-0.207796	0.00762393	| Symbols: ATNDT1, NDT1 | NAD+ transporter 1 | chr2:19487246-19489619 FORWARD LENGTH=1550
AT2G47730	252.231	341.157	832.335	434.598	-0.937481	0	| Symbols: ATGSTF8, ATGSTF5, GST6, GSTF8 | glutathione S-transferase phi 8 | chr2:19556326-19559463 FORWARD LENGTH=1734
AT2G47890	0.001	0.100937	0.001	0.100394	6.64953	0.647061	| Symbols: | B-box type zinc finger protein with CCT domain | chr2:19607996-19609632 FORWARD LENGTH=1487
AT2G48020	0.495109	1.06189	0.47945	0.852573	0.830445	0.435195	| Symbols: | Major facilitator superfamily protein | chr2:19644255-19647180 FORWARD LENGTH=1751
AT3G00250	#N/A	#N/A	#N/A	#N/A	#N/A	#N/A	#N/A
AT3G00330	#N/A	#N/A	#N/A	#N/A	#N/A	#N/A	#N/A
AT3G00960	#N/A	#N/A	#N/A	#N/A	#N/A	#N/A	#N/A
AT3G00995	#N/A	#N/A	#N/A	#N/A	#N/A	#N/A	#N/A
AT3G02010	0.466471	0.634912	0.395252	1.38562	1.80969	0.00548164	| Symbols: | Pentatricopeptide repeat (PPR) superfamily protein | chr3:337965-340442 FORWARD LENGTH=2478
AT3G02140	4.61136	6.78858	7.90052	7.3299	-0.108154	0.759415	| Symbols: TMAC2, AFP4 | AFP2 (ABI five-binding protein 2) family protein | chr3:385317-386538 REVERSE LENGTH=1222
AT3G02335	#N/A	#N/A	#N/A	#N/A	#N/A	#N/A	#N/A
AT3G02370	0.577188	0.190451	0.186311	0.397565	1.09348	0.677614	| Symbols: | unknown protein; FUNCTIONS IN: molecular_function unknown; INVOLVED IN: biological_process unknown; LOCATED IN: cellular_component unknown; BEST Arabidopsis thaliana protein match is: unknown protein (TAIR:AT3G57360.1). | chr3:484491-485614 FORWARD LENGTH=751
AT3G02470	0.0739833	0.14647	0.143287	0.001	-7.16276	0.436664	| Symbols: SAMDC | S-adenosylmethionine decarboxylase | chr3:509117-511561 FORWARD LENGTH=1953
AT3G02895	#N/A	#N/A	#N/A	#N/A	#N/A	#N/A	#N/A
AT3G03035	#N/A	#N/A	#N/A	#N/A	#N/A	#N/A	#N/A
AT3G03175	#N/A	#N/A	#N/A	#N/A	#N/A	#N/A	#N/A
AT3G03195	#N/A	#N/A	#N/A	#N/A	#N/A	#N/A	#N/A
AT3G03375	#N/A	#N/A	#N/A	#N/A	#N/A	#N/A	#N/A
AT3G03420	8.5562	12.8411	13.4975	16.2546	0.268158	0.3091	| Symbols: | Ku70-binding family protein | chr3:812448-814027 FORWARD LENGTH=1047
AT3G03685	#N/A	#N/A	#N/A	#N/A	#N/A	#N/A	#N/A
AT3G03790	#N/A	#N/A	#N/A	#N/A	#N/A	#N/A	#N/A
AT3G04070	0.001	0.001	0.111578	0.001	-6.80191	0.660526	| Symbols: anac047, NAC047 | NAC domain containing protein 47 | chr3:1061526-1063103 REVERSE LENGTH=1254
AT3G04245	#N/A	#N/A	#N/A	#N/A	#N/A	#N/A	#N/A
AT3G04270	#N/A	#N/A	#N/A	#N/A	#N/A	#N/A	#N/A
AT3G04460	14.5076	16.6023	19.6521	19.7546	0.00750619	0.960431	| Symbols: PEX12, ATPEX12, APM4 | peroxin-12 | chr3:1186484-1189478 FORWARD LENGTH=1723
AT3G04730	99.527	110.151	99.4423	151.737	0.609639	6.06142e-22	| Symbols: IAA16 | indoleacetic acid-induced protein 16 | chr3:1288612-1290602 REVERSE LENGTH=1279
AT3G05480	0.001	0.001	0.0900962	0.001	-6.49339	0.650018	| Symbols: RAD9 | cell cycle checkpoint control protein family | chr3:1585302-1588722 FORWARD LENGTH=1553
AT3G05490	29.838	32.3685	28.4984	18.3704	-0.633502	0.00333538	| Symbols: RALFL22 | ralf-like 22 | chr3:1591277-1591983 FORWARD LENGTH=707
AT3G05630	6.38968	5.75378	4.67063	2.34257	-0.995526	5.38418e-05	| Symbols: PLDP2, PDLZ2, PLDZETA2 | phospholipase D P2 | chr3:1635200-1640348 FORWARD LENGTH=3505
AT3G05820	1.16524	0.542802	0.597379	1.06228	0.830445	0.307513	| Symbols: INVH, At-A/N-InvH | invertase H | chr3:1732991-1735757 REVERSE LENGTH=2108
AT3G06070	54.5766	116.84	129.17	69.004	-0.904521	1.68618e-22	| Symbols: | unknown protein; BEST Arabidopsis thaliana protein match is: unknown protein (TAIR:AT5G19190.1); Has 33 Blast hits to 33 proteins in 12 species: Archae - 0; Bacteria - 0; Metazoa - 1; Fungi - 0; Plants - 32; Viruses - 0; Other Eukaryotes - 0 (source: NCBI BLink). | chr3:1831057-1831923 REVERSE LENGTH=781
AT3G06500	4.52447	3.54808	7.68162	5.46389	-0.491483	0.0302231	| Symbols: | Plant neutral invertase family protein | chr3:2012079-2015705 FORWARD LENGTH=2459
AT3G06665	#N/A	#N/A	#N/A	#N/A	#N/A	#N/A	#N/A
AT3G06870	#N/A	#N/A	#N/A	#N/A	#N/A	#N/A	#N/A
AT3G07060	1.56117	1.54539	2.24163	3.44848	0.621411	0.0675502	| Symbols: emb1974 | NHL domain-containing protein | chr3:2232606-2237118 FORWARD LENGTH=2684
AT3G07340	5.80467	4.9695	7.8999	7.05095	-0.164017	0.622296	| Symbols: | basic helix-loop-helix (bHLH) DNA-binding superfamily protein | chr3:2340899-2343470 REVERSE LENGTH=1842
AT3G07360	1.53626	1.60077	0.548089	1.58726	1.53405	0.0307764	| Symbols: PUB9, ATPUB9 | plant U-box 9 | chr3:2354721-2356854 FORWARD LENGTH=1787
AT3G07505	#N/A	#N/A	#N/A	#N/A	#N/A	#N/A	#N/A
AT3G07845	#N/A	#N/A	#N/A	#N/A	#N/A	#N/A	#N/A
AT3G07980	4.25722	3.7072	4.64951	5.42376	0.222213	0.307628	| Symbols: MAPKKK6, MAP3KE2 | mitogen-activated protein kinase kinase kinase 6 | chr3:2543616-2551225 REVERSE LENGTH=4514
AT3G08205	#N/A	#N/A	#N/A	#N/A	#N/A	#N/A	#N/A
AT3G08330	#N/A	#N/A	#N/A	#N/A	#N/A	#N/A	#N/A
AT3G08745	#N/A	#N/A	#N/A	#N/A	#N/A	#N/A	#N/A
AT3G08960	9.81771	10.9532	10.2475	11.1829	0.126023	0.481334	| Symbols: | ARM repeat superfamily protein | chr3:2729819-2736884 REVERSE LENGTH=3591
AT3G09095	#N/A	#N/A	#N/A	#N/A	#N/A	#N/A	#N/A
AT3G10910	#N/A	#N/A	#N/A	#N/A	#N/A	#N/A	#N/A
AT3G11100	9.52258	9.55198	18.6887	10.6258	-0.814598	0.000106324	| Symbols: | sequence-specific DNA binding transcription factors | chr3:3476187-3477405 REVERSE LENGTH=1138
AT3G11410	38.2601	65.6238	71.0268	40.8964	-0.796389	5.67956e-21	| Symbols: ATPP2CA, AHG3, PP2CA | protein phosphatase 2CA | chr3:3583883-3585790 REVERSE LENGTH=1639
AT3G11900	29.6884	29.649	44.485	29.4034	-0.597338	1.60635e-08	| Symbols: ANT1 | aromatic and neutral transporter 1 | chr3:3758452-3760378 FORWARD LENGTH=1645
AT3G12020	0.0401582	0.001	0.001	0.266502	8.058	0.0315296	| Symbols: | P-loop containing nucleoside triphosphate hydrolases superfamily protein | chr3:3826148-3834318 FORWARD LENGTH=3361
AT3G12130	19.4396	18.5678	32.6956	19.4976	-0.7458	2.66226e-07	| Symbols: | KH domain-containing protein / zinc finger (CCCH type) family protein | chr3:3864152-3866596 REVERSE LENGTH=1271
AT3G12280	0.12231	0.121074	0.0789613	0.001	-6.30307	0.437349	| Symbols: RBR1 | retinoblastoma-related 1 | chr3:3913463-3919170 REVERSE LENGTH=3544
AT3G12610	31.6872	20.3021	14.5977	19.0713	0.38566	0.0395776	| Symbols: DRT100 | Leucine-rich repeat (LRR) family protein | chr3:4006399-4007807 REVERSE LENGTH=1409
AT3G12630	74.4653	87.6342	108.81	76.9372	-0.500062	6.35557e-09	| Symbols: | A20/AN1-like zinc finger family protein | chr3:4012608-4013583 FORWARD LENGTH=976
AT3G13222	15.4557	19.5103	17.4384	16.628	-0.0686568	0.704468	| Symbols: GIP1 | GBF-interacting protein 1 | chr3:4251014-4254267 REVERSE LENGTH=2038
AT3G14067	345.11	415.927	579.473	437.816	-0.404416	2.06345e-77	| Symbols: | Subtilase family protein | chr3:4658198-4660784 REVERSE LENGTH=2587
AT3G14660	69.5093	73.3299	86.6939	97.6175	0.171209	0.00455809	| Symbols: CYP72A13 | cytochrome P450, family 72, subfamily A, polypeptide 13 | chr3:4924777-4927434 FORWARD LENGTH=2245
AT3G14690	188.637	190.651	177.111	234.496	0.40491	2.08885e-22	| Symbols: CYP72A15 | cytochrome P450, family 72, subfamily A, polypeptide 15 | chr3:4937317-4939465 FORWARD LENGTH=1787
AT3G14880	#N/A	#N/A	#N/A	#N/A	#N/A	#N/A	#N/A
AT3G14990	0.935206	2.12923	2.62632	4.15487	0.661763	0.118084	| Symbols: | Class I glutamine amidotransferase-like superfamily protein | chr3:5047400-5049877 FORWARD LENGTH=1545
AT3G15200	0.001	0.090985	0.178014	0.759723	2.09348	0.111536	| Symbols: | Tetratricopeptide repeat (TPR)-like superfamily protein | chr3:5117489-5119060 REVERSE LENGTH=1572
AT3G15860	0.001	0.001	0.001	0.291005	8.1849	0.617729	| Symbols: | FUNCTIONS IN: molecular_function unknown; INVOLVED IN: biological_process unknown; LOCATED IN: endomembrane system; EXPRESSED IN: pollen tube; CONTAINS InterPro DOMAIN/s: Plant self-incompatibility S1 (InterPro:IPR010264); BEST Arabidopsis thaliana protein match is: Plant self-incompatibility protein S1 family (TAIR:AT5G26090.1); Has 19 Blast hits to 16 proteins in 2 species: Archae …
AT3G16280	5.36314	5.6212	3.05501	5.05224	0.725748	0.159434	| Symbols: | Integrase-type DNA-binding superfamily protein | chr3:5518331-5519246 FORWARD LENGTH=916
AT3G16850	60.6439	56.3877	57.4088	56.1268	-0.0325826	0.766528	| Symbols: | Pectin lyase-like superfamily protein | chr3:5748570-5751297 FORWARD LENGTH=1806
AT3G17185	3.90512	4.63876	0.738751	0.788203	0.0934794	0.959705	| Symbols: TASIR-ARF, TAS3, ATTAS3 | TAS3/TASIR-ARF (TRANS-ACTING SIRNA3); other RNA | chr3:5861491-5862437 FORWARD LENGTH=947
AT3G18290	149.858	112.666	27.1343	64.6995	1.25363	6.27657e-106	| Symbols: EMB2454, BTS | zinc finger protein-related | chr3:6273995-6280510 FORWARD LENGTH=4414
AT3G19150	7.31994	7.71849	0.760431	0.202834	-1.90652	0.409223	| Symbols: KRP6, ICK4, ACK1 | KIP-related protein 6 | chr3:6616747-6617677 REVERSE LENGTH=736
AT3G19980	43.6016	41.1055	57.3934	35.2981	-0.701295	4.74221e-13	| Symbols: ATFYPP3, EMB2736, STPP, FYPP3 | flower-specific, phytochrome-associated protein phosphatase 3 | chr3:6961736-6965108 FORWARD LENGTH=1531
AT3G20010	5.31367	4.71291	1.93475	5.84142	1.59417	2.28591e-11	| Symbols: | SNF2 domain-containing protein / helicase domain-containing protein / zinc finger protein-related | chr3:6971352-6976595 FORWARD LENGTH=3399
AT3G20300	14.6546	16.6273	17.0127	15.1411	-0.168148	0.424239	| Symbols: | Protein of unknown function (DUF3537) | chr3:7079617-7081921 REVERSE LENGTH=1686
AT3G20640	7.00503	8.18737	6.12965	9.85355	0.68484	0.00395287	| Symbols: | basic helix-loop-helix (bHLH) DNA-binding superfamily protein | chr3:7210407-7213299 REVERSE LENGTH=1712
AT3G21781	#N/A	#N/A	#N/A	#N/A	#N/A	#N/A	#N/A
AT3G22230	111.745	126.482	190.698	183.591	-0.0548006	0.630918	| Symbols: | Ribosomal L27e protein family | chr3:7843967-7844597 REVERSE LENGTH=631
AT3G22380	0.0526661	0.001	2.60421	1.99623	-0.383568	0.164932	| Symbols: TIC | time for coffee | chr3:7912905-7919484 FORWARD LENGTH=5534
AT3G22410	2.01212	3.60416	2.96911	1.78192	-0.736596	0.167231	| Symbols: | Sec14p-like phosphatidylinositol transfer family protein | chr3:7933167-7935808 REVERSE LENGTH=1508
AT3G22780	11.248	13.9179	5.79376	12.3632	1.09348	1.0285e-09	| Symbols: TSO1, ATTSO1 | Tesmin/TSO1-like CXC domain-containing protein | chr3:8048802-8052260 FORWARD LENGTH=2415
AT3G22840	209.379	310.488	515.676	506.625	-0.0255447	0.633088	| Symbols: ELIP1, ELIP | Chlorophyll A-B binding family protein | chr3:8084447-8085560 REVERSE LENGTH=884
AT3G22990	14.8172	13.1919	17.1503	11.5044	-0.576047	0.00121898	| Symbols: LFR | ARM repeat superfamily protein | chr3:8163950-8166345 FORWARD LENGTH=1648
AT3G23910	6.98381	6.63293	4.29537	7.21563	0.748344	0.0136613	| Symbols: | BEST Arabidopsis thaliana protein match is: RNA-directed DNA polymerase (reverse transcriptase)-related family protein (TAIR:AT3G24255.2); Has 562 Blast hits to 532 proteins in 147 species: Archae - 28; Bacteria - 51; Metazoa - 157; Fungi - 82; Plants - 85; Viruses - 6; Other Eukaryotes - 153 (source: NCBI BLink). | chr3:8636427-8639442 REVERSE LENGTH=1531
AT3G24170	0.001	0.0790649	0.0773463	0.001	-6.27326	0.652967	| Symbols: ATGR1, GR1 | glutathione-disulfide reductase | chr3:8729510-8734562 REVERSE LENGTH=1809
AT3G24190	332.882	334.165	209.562	296.314	0.499753	3.22041e-60	| Symbols: | Protein kinase superfamily protein | chr3:8743253-8747901 FORWARD LENGTH=2646
AT3G24640	0.332159	0.001	#N/A	#N/A	#N/A	#N/A	| Symbols: | lyases | chr3:8992265-8992910 FORWARD LENGTH=435
AT3G25700	1.32483	1.88519	0.721647	1.19771	0.730909	0.393308	| Symbols: | Eukaryotic aspartyl protease family protein | chr3:9358719-9360463 FORWARD LENGTH=1745
AT3G25720	#N/A	#N/A	#N/A	#N/A	#N/A	#N/A	#N/A
AT3G26440	0.001	0.001	0.223513	0.001	-7.80422	0.261805	| Symbols: | Protein of unknown function (DUF707) | chr3:9676564-9679900 FORWARD LENGTH=1878
AT3G26670	0.427062	0.211372	0.001	0.0806513	6.33363	0.648203	| Symbols: | Protein of unknown function (DUF803) | chr3:9797986-9801043 REVERSE LENGTH=1851
AT3G27270	10.9884	17.5336	12.5467	18.1312	0.531166	0.0320659	| Symbols: | TRAM, LAG1 and CLN8 (TLC) lipid-sensing domain containing protein | chr3:10073280-10074160 FORWARD LENGTH=881
AT3G27540	9.21405	9.84733	28.3471	14.7432	-0.94315	1.96869e-12	| Symbols: | beta-1,4-N-acetylglucosaminyltransferase family protein | chr3:10205308-10207306 FORWARD LENGTH=1772
AT3G28740	0.0904755	0.985167	3.59217	33.9328	3.23975	4.60119e-69	| Symbols: CYP81D1 | Cytochrome P450 superfamily protein | chr3:10788698-10790553 REVERSE LENGTH=1597
AT3G29575	0.001	0.001	0.149646	0.001	-7.22541	0.664082	| Symbols: AFP3 | ABI five binding protein 3 | chr3:11382250-11383992 REVERSE LENGTH=935
AT3G29805	0.232298	0.001	#N/A	#N/A	#N/A	#N/A	| Symbols: | transposable element gene | chr3:11726640-11727261 REVERSE LENGTH=622
AT3G44190	12.7631	14.8968	32.7432	17.9103	-0.870401	7.23933e-11	| Symbols: | FAD/NAD(P)-binding oxidoreductase family protein | chr3:15901797-15903608 REVERSE LENGTH=1517
AT3G44310	0.862623	0.747163	0.626505	0.77985	0.315872	0.778261	| Symbols: NIT1, ATNIT1, NITI | nitrilase 1 | chr3:15986864-15989103 FORWARD LENGTH=1340
AT3G44450	126.893	66.7302	150.719	90.6468	-0.733536	4.81348e-14	| Symbols: | unknown protein; BEST Arabidopsis thaliana protein match is: unknown protein (TAIR:AT3G52740.1); Has 63 Blast hits to 63 proteins in 12 species: Archae - 0; Bacteria - 0; Metazoa - 0; Fungi - 0; Plants - 63; Viruses - 0; Other Eukaryotes - 0 (source: NCBI BLink). | chr3:16074096-16074678 REVERSE LENGTH=583
AT3G44680	5.70801	7.33695	11.3024	7.83397	-0.528819	0.0180269	| Symbols: HDA9, HDA09 | histone deacetylase 9 | chr3:16226556-16229954 REVERSE LENGTH=1696
AT3G44735	0.001	0.001	0.261532	0.558077	1.09348	0.679781	| Symbols: PSK3 | PHYTOSULFOKINE 3 PRECURSOR | chr3:16291180-16292464 REVERSE LENGTH=535
AT3G45256	#N/A	#N/A	#N/A	#N/A	#N/A	#N/A	#N/A
AT3G46990	2.9856	1.99319	0.605129	1.64996	1.44712	0.0210699	| Symbols: | Protein of unknown function (DUF740) | chr3:17311672-17313752 FORWARD LENGTH=2081
AT3G47610	14.6416	16.5913	16.3239	15.2271	-0.100344	0.682403	| Symbols: | transcription regulators;zinc ion binding | chr3:17549121-17551420 FORWARD LENGTH=1500
AT3G47830	4.58696	4.37842	6.82147	5.92403	-0.203502	0.65086	| Symbols: | DNA glycosylase superfamily protein | chr3:17647069-17648346 FORWARD LENGTH=882
AT3G47940	3.32834	3.5854	3.03348	3.33769	0.137874	0.779202	| Symbols: | DNAJ heat shock family protein | chr3:17687956-17689549 REVERSE LENGTH=1476
AT3G48050	0.210856	0.208724	0.127617	0.217856	0.771551	0.532785	| Symbols: | BAH domain ;TFIIS helical bundle-like domain | chr3:17733533-17739412 REVERSE LENGTH=5482
AT3G48240	10.8221	11.8708	16.8526	17.5275	0.0566426	0.831929	| Symbols: | Octicosapeptide/Phox/Bem1p family protein | chr3:17867316-17868387 FORWARD LENGTH=988
AT3G48515	#N/A	#N/A	#N/A	#N/A	#N/A	#N/A	#N/A
AT3G49115	#N/A	#N/A	#N/A	#N/A	#N/A	#N/A	#N/A
AT3G50070	3.75568	2.58174	2.4246	2.04796	-0.243556	0.691783	| Symbols: CYCD3;3 | CYCLIN D3;3 | chr3:18565134-18566780 REVERSE LENGTH=1385
AT3G50530	0.001	0.001	0.117382	0.814057	2.79392	0.00801977	| Symbols: CRK | CDPK-related kinase | chr3:18753541-18756773 FORWARD LENGTH=2384
AT3G50640	0.001	0.001	0.186808	0.199313	0.0934794	0.964332	| Symbols: | unknown protein; BEST Arabidopsis thaliana protein match is: unknown protein (TAIR:AT5G66800.1); Has 67 Blast hits to 67 proteins in 10 species: Archae - 0; Bacteria - 0; Metazoa - 0; Fungi - 0; Plants - 67; Viruses - 0; Other Eukaryotes - 0 (source: NCBI BLink). | chr3:18803803-18804663 REVERSE LENGTH=749
AT3G50665	#N/A	#N/A	#N/A	#N/A	#N/A	#N/A	#N/A
AT3G50820	2097.48	2063.5	1520.09	2000.88	0.396481	1.18274e-123	| Symbols: PSBO2, PSBO-2, OEC33 | photosystem II subunit O-2 | chr3:18890876-18892426 REVERSE LENGTH=1243
AT3G50910	56.2119	49.495	83.6058	53.1845	-0.652597	7.50128e-20	| Symbols: | unknown protein; BEST Arabidopsis thaliana protein match is: unknown protein (TAIR:AT5G66480.1); Has 76 Blast hits to 75 proteins in 28 species: Archae - 0; Bacteria - 10; Metazoa - 7; Fungi - 2; Plants - 49; Viruses - 0; Other Eukaryotes - 8 (source: NCBI BLink). | chr3:18919513-18922238 FORWARD LENGTH=1861
AT3G51550	41.0844	35.1732	50.9409	29.3504	-0.795442	2.80751e-28	| Symbols: FER | Malectin/receptor-like protein kinase family protein | chr3:19117584-19120881 REVERSE LENGTH=3123
AT3G51895	120.683	202.98	120.247	158.337	0.396999	9.82525e-19	| Symbols: SULTR3;1, AST12 | sulfate transporter 3;1 | chr3:19251287-19255760 REVERSE LENGTH=2276
AT3G52180	0.670262	0.568701	0.927232	1.08823	0.230983	0.792587	| Symbols: ATPTPKIS1, DSP4, SEX4, ATSEX4 | dual specificity protein phosphatase (DsPTP1) family protein | chr3:19349652-19353596 REVERSE LENGTH=1509
AT3G52470	97.4186	116.782	101.694	81.4145	-0.320876	0.000367087	| Symbols: | Late embryogenesis abundant (LEA) hydroxyproline-rich glycoprotein family | chr3:19450649-19451982 FORWARD LENGTH=970
AT3G52510	#N/A	#N/A	#N/A	#N/A	#N/A	#N/A	#N/A
AT3G52960	269.248	302.884	182.395	447.857	1.29597	3.70279e-166	| Symbols: | Thioredoxin superfamily protein | chr3:19639668-19640619 FORWARD LENGTH=952
AT3G53260	318.278	532.497	160.074	434.587	1.4409	0	| Symbols: PAL2, ATPAL2 | phenylalanine ammonia-lyase 2 | chr3:19744051-19746780 REVERSE LENGTH=2520
AT3G53390	14.7569	15.4333	17.3967	15.1805	-0.1966	0.238985	| Symbols: | Transducin/WD40 repeat-like superfamily protein | chr3:19792531-19796753 FORWARD LENGTH=2252
AT3G53420	1.0516	1.97783	0.611002	1.73841	1.50852	0.0558358	| Symbols: PIP2A, PIP2, PIP2;1 | plasma membrane intrinsic protein 2A | chr3:19803655-19805713 REVERSE LENGTH=1374
AT3G54200	36.1223	28.2545	29.9827	23.3259	-0.3622	0.0560921	| Symbols: | Late embryogenesis abundant (LEA) hydroxyproline-rich glycoprotein family | chr3:20065665-20066560 FORWARD LENGTH=896
AT3G54500	2.12138	0.991632	1.38118	2.62691	0.927469	0.0311591	| Symbols: | BEST Arabidopsis thaliana protein match is: dentin sialophosphoprotein-related (TAIR:AT5G64170.1); Has 183 Blast hits to 175 proteins in 44 species: Archae - 0; Bacteria - 4; Metazoa - 38; Fungi - 11; Plants - 120; Viruses - 0; Other Eukaryotes - 10 (source: NCBI BLink). | chr3:20175402-20178982 REVERSE LENGTH=2330
AT3G56408	0.183595	1.02985	0.237051	0.821988	1.79392	0.0521891	| Symbols: | other RNA | chr3:20915497-20921340 FORWARD LENGTH=2361
AT3G56980	0.342798	0.84833	0.995867	2.65633	1.41541	0.0828444	| Symbols: BHLH039, ORG3 | basic helix-loop-helix (bHLH) DNA-binding superfamily protein | chr3:21086546-21087494 REVERSE LENGTH=843
AT3G57020	12.4451	10.1268	0.738083	1.23748	0.745556	0.450351	| Symbols: | Calcium-dependent phosphotriesterase superfamily protein | chr3:21098315-21100359 REVERSE LENGTH=1327
AT3G57040	71.2842	63.6973	69.753	60.7506	-0.199356	0.0396514	| Symbols: ARR9, ATRR4 | response regulator 9 | chr3:21109614-21111432 FORWARD LENGTH=1354
AT3G57560	29.8106	36.6222	32.8171	35.0139	0.0934794	0.577691	| Symbols: NAGK | N-acetyl-l-glutamate kinase | chr3:21310825-21312312 REVERSE LENGTH=1488
AT3G57630	0.248008	0.5892	0.912622	0.666225	-0.454008	0.576976	| Symbols: | exostosin family protein | chr3:21339302-21343796 REVERSE LENGTH=2913
AT3G58620	3.83878	4.36062	2.62044	2.92589	0.159068	0.70469	| Symbols: TTL4 | tetratricopetide-repeat thioredoxin-like 4 | chr3:21680326-21683135 FORWARD LENGTH=2296
AT3G59020	0.476379	0.689206	0.001	0.0378898	5.24374	0.635851	| Symbols: | ARM repeat superfamily protein | chr3:21810260-21817555 REVERSE LENGTH=3940
AT3G59150	3.01987	2.52944	5.9237	4.00015	-0.566445	0.0673416	| Symbols: | F-box/RNI-like superfamily protein | chr3:21872706-21874735 FORWARD LENGTH=1866
AT3G59570	1.04344	1.25034	3.82904	1.92919	-0.988983	0.00229441	| Symbols: | Ypt/Rab-GAP domain of gyp1p superfamily protein | chr3:22000832-22006056 REVERSE LENGTH=2631
AT3G59580	0.0989992	0.0489991	#N/A	#N/A	#N/A	#N/A	| Symbols: | Plant regulator RWP-RK family protein | chr3:22009212-22012791 FORWARD LENGTH=2919
AT3G59765	2.9239	6.02986	3.30332	12.5873	1.92998	5.38244e-06	| Symbols: | other RNA | chr3:22076461-22078339 REVERSE LENGTH=593
AT3G60200	1.71467	2.48942	3.32087	2.59833	-0.35398	0.573387	| Symbols: | unknown protein; BEST Arabidopsis thaliana protein match is: unknown protein (TAIR:AT2G44600.1); Has 60 Blast hits to 60 proteins in 12 species: Archae - 0; Bacteria - 0; Metazoa - 8; Fungi - 0; Plants - 51; Viruses - 0; Other Eukaryotes - 1 (source: NCBI BLink). | chr3:22249257-22250520 FORWARD LENGTH=1264
AT3G60390	7.24044	11.2778	3.91815	7.15075	0.86792	0.00801368	| Symbols: HAT3 | homeobox-leucine zipper protein 3 | chr3:22320595-22322586 REVERSE LENGTH=1357
AT3G60480	5.81836	9.8392	19.0159	11.0211	-0.786939	0.00885092	| Symbols: | unknown protein; Has 17 Blast hits to 17 proteins in 8 species: Archae - 0; Bacteria - 0; Metazoa - 0; Fungi - 0; Plants - 17; Viruses - 0; Other Eukaryotes - 0 (source: NCBI BLink). | chr3:22347451-22348239 REVERSE LENGTH=596
AT3G60760	#N/A	#N/A	#N/A	#N/A	#N/A	#N/A	#N/A
AT3G61190	0.001	0.001	0.151592	0.001	-7.24405	0.675581	| Symbols: BAP1 | BON association protein 1 | chr3:22650527-22651449 REVERSE LENGTH=923
AT3G61270	0.001	0.001	0.235422	0.001	-7.87911	0.262163	| Symbols: | Arabidopsis thaliana protein of unknown function (DUF821) | chr3:22678151-22680379 FORWARD LENGTH=1783
AT3G61670	18.5075	13.4914	15.828	14.3934	-0.137074	0.405478	| Symbols: | Protein of unknown function (DUF3133) | chr3:22818589-22822020 FORWARD LENGTH=2873
AT3G61690	15.7104	13.9907	15.157	14.4217	-0.071743	0.614176	| Symbols: | nucleotidyltransferases | chr3:22827884-22834048 FORWARD LENGTH=4948
AT3G61880	1.58118	1.26706	2.04155	1.40028	-0.543951	0.369672	| Symbols: CYP78A9 | cytochrome p450 78a9 | chr3:22905868-22907958 REVERSE LENGTH=1919
AT3G61910	0.706549	1.16568	0.001	0.85167	9.73415	0.0162605	| Symbols: NST2, ANAC066, NAC066 | NAC domain protein 66 | chr3:22929006-22930442 REVERSE LENGTH=1227
AT3G62390	11.394	9.07209	2.39862	12.3694	2.3665	3.15463e-20	| Symbols: TBL6 | TRICHOME BIREFRINGENCE-LIKE 6 | chr3:23087017-23089206 REVERSE LENGTH=1750
AT3G62420	#N/A	#N/A	#N/A	#N/A	#N/A	#N/A	#N/A
AT3G62630	7.87761	5.62638	7.43533	6.59371	-0.173307	0.629324	| Symbols: | Protein of unknown function (DUF1645) | chr3:23163747-23165195 REVERSE LENGTH=1449
AT3G63500	4.33585	3.24801	4.38785	2.78473	-0.655977	0.00726619	| Symbols: | Protein of unknown function (DUF1423) | chr3:23446236-23450198 REVERSE LENGTH=3699
AT4G00305	0.379237	1.12621	0.367242	0.001	-8.52059	0.650475	| Symbols: | RING/U-box superfamily protein | chr4:131550-131930 FORWARD LENGTH=381
AT4G00370	141.23	176.299	124.468	164.369	0.401162	1.50373e-18	| Symbols: ANTR2, PHT4;4 | Major facilitator superfamily protein | chr4:162897-166357 REVERSE LENGTH=2128
AT4G00720	46.6348	44.283	40.8468	41.4156	0.0199504	0.87147	| Symbols: ATSK32, ASKTHETA, SK32 | shaggy-like protein kinase 32 | chr4:293641-297314 REVERSE LENGTH=2206
AT4G00905	2.39391	1.52338	1.98702	1.76669	-0.169555	0.864578	| Symbols: | NC domain-containing protein-related | chr4:387865-389113 FORWARD LENGTH=845
AT4G01026	8.42648	12.6346	11.5199	16.1321	0.485797	0.0319424	| Symbols: PYL7, RCAR2 | PYR1-like 7 | chr4:447052-448511 FORWARD LENGTH=1166
AT4G01120	8.16638	8.08381	14.2885	8.34159	-0.77646	0.000146949	| Symbols: GBF2, ATBZIP54 | G-box binding factor 2 | chr4:481597-484483 REVERSE LENGTH=1557
AT4G02090	0.353707	0.175065	0.001	0.182724	7.51352	0.62379	| Symbols: | unknown protein; FUNCTIONS IN: molecular_function unknown; INVOLVED IN: N-terminal protein myristoylation; LOCATED IN: cellular_component unknown; EXPRESSED IN: root; Has 132 Blast hits to 132 proteins in 12 species: Archae - 0; Bacteria - 0; Metazoa - 0; Fungi - 0; Plants - 132; Viruses - 0; Other Eukaryotes - 0 (source: NCBI BLink). | chr4:923100-923916 FORWARD LENGTH=817
AT4G02940	111.651	122.306	99.2421	119.103	0.26319	1.21141e-06	| Symbols: | oxidoreductase, 2OG-Fe(II) oxygenase family protein | chr4:1306503-1310946 FORWARD LENGTH=2112
AT4G03400	30.3632	24.9655	16.0999	16.5226	0.0373848	0.848072	| Symbols: DFL2, GH3-10 | Auxin-responsive GH3 family protein | chr4:1497536-1499865 REVERSE LENGTH=2051
AT4G04620	0.199296	0.394561	0.385984	0.617734	0.678442	0.725804	| Symbols: ATG8B | Ubiquitin-like superfamily protein | chr4:2328496-2330200 REVERSE LENGTH=725
AT4G04625	#N/A	#N/A	#N/A	#N/A	#N/A	#N/A	#N/A
AT4G05010	14.8868	10.4021	13.0026	15.6825	0.270357	0.530625	| Symbols: | F-box family protein | chr4:2567474-2568162 FORWARD LENGTH=495
AT4G06855	#N/A	#N/A	#N/A	#N/A	#N/A	#N/A	#N/A
AT4G06885	#N/A	#N/A	#N/A	#N/A	#N/A	#N/A	#N/A
AT4G07185	#N/A	#N/A	#N/A	#N/A	#N/A	#N/A	#N/A
AT4G08065	#N/A	#N/A	#N/A	#N/A	#N/A	#N/A	#N/A
AT4G08250	1.29364	0.985044	0.578179	1.54221	1.41541	0.0828367	| Symbols: | GRAS family transcription factor | chr4:5196787-5198238 FORWARD LENGTH=1452
AT4G08385	#N/A	#N/A	#N/A	#N/A	#N/A	#N/A	#N/A
AT4G08565	#N/A	#N/A	#N/A	#N/A	#N/A	#N/A	#N/A
AT4G08950	8.82467	5.70716	10.5965	8.63133	-0.295932	0.338113	| Symbols: EXO | Phosphate-responsive 1 family protein | chr4:5740297-5741524 FORWARD LENGTH=1228
AT4G09035	#N/A	#N/A	#N/A	#N/A	#N/A	#N/A	#N/A
AT4G09045	#N/A	#N/A	#N/A	#N/A	#N/A	#N/A	#N/A
AT4G09115	#N/A	#N/A	#N/A	#N/A	#N/A	#N/A	#N/A
AT4G09170	0.001	0.361639	#N/A	#N/A	#N/A	#N/A	| Symbols: | unknown protein; BEST Arabidopsis thaliana protein match is: unknown protein (TAIR:AT1G35430.1); Has 23 Blast hits to 23 proteins in 5 species: Archae - 0; Bacteria - 0; Metazoa - 0; Fungi - 0; Plants - 23; Viruses - 0; Other Eukaryotes - 0 (source: NCBI BLink). | chr4:5842993-5843783 REVERSE LENGTH=791
AT4G09235	#N/A	#N/A	#N/A	#N/A	#N/A	#N/A	#N/A
AT4G09335	#N/A	#N/A	#N/A	#N/A	#N/A	#N/A	#N/A
AT4G09515	#N/A	#N/A	#N/A	#N/A	#N/A	#N/A	#N/A
AT4G09630	12.7637	10.7203	7.4374	13.8153	0.893402	1.55637e-08	| Symbols: | Protein of unknown function (DUF616) | chr4:6083713-6088134 FORWARD LENGTH=2615
AT4G09855	#N/A	#N/A	#N/A	#N/A	#N/A	#N/A	#N/A
AT4G10930	6.5325	5.84376	2.67093	6.99933	1.38987	6.86616e-10	| Symbols: | unknown protein; LOCATED IN: cellular_component unknown; EXPRESSED IN: 23 plant structures; EXPRESSED DURING: 14 growth stages; Has 30201 Blast hits to 17322 proteins in 780 species: Archae - 12; Bacteria - 1396; Metazoa - 17338; Fungi - 3422; Plants - 5037; Viruses - 0; Other Eukaryotes - 2996 (source: NCBI BLink). | chr4:6705147-6708846 REVERSE LENGTH=2986
AT4G11330	27.7974	20.1911	24.5295	17.1536	-0.516005	0.000712657	| Symbols: ATMPK5, MPK5 | MAP kinase 5 | chr4:6892055-6894149 FORWARD LENGTH=1523
AT4G11820	1.08954	2.15704	1.62319	1.29889	-0.321558	0.673874	| Symbols: MVA1, FKP1 | hydroxymethylglutaryl-CoA synthase / HMG-CoA synthase / 3-hydroxy-3-methylglutaryl coenzyme A synthase | chr4:7108915-7112030 REVERSE LENGTH=1724
AT4G11990	2.4925	2.0187	0.731413	1.2486	0.771551	0.327139	| Symbols: | Cell cycle regulated microtubule associated protein | chr4:7186096-7189875 REVERSE LENGTH=1913
AT4G12115	#N/A	#N/A	#N/A	#N/A	#N/A	#N/A	#N/A
AT4G12830	85.7239	97.9121	38.9708	105.502	1.4368	3.42988e-72	| Symbols: | alpha/beta-Hydrolases superfamily protein | chr4:7531141-7533587 FORWARD LENGTH=1490
AT4G13180	19.3229	28.6913	124.419	124.554	0.00155692	0.984252	| Symbols: | NAD(P)-binding Rossmann-fold superfamily protein | chr4:7657196-7658197 REVERSE LENGTH=1002
AT4G14900	42.8836	39.9355	58.6735	34.3496	-0.772417	1.83896e-19	| Symbols: | FRIGIDA-like protein | chr4:8521522-8523705 REVERSE LENGTH=1934
AT4G15010	0.001	0.001	0.001	0.173689	7.44036	0.38163	| Symbols: | Mitochondrial substrate carrier family protein | chr4:8572905-8575226 REVERSE LENGTH=1719
AT4G15260	4.81339	8.8364	18.7294	11.3931	-0.717143	2.41342e-05	| Symbols: | UDP-Glycosyltransferase superfamily protein | chr4:8713689-8715339 FORWARD LENGTH=1651
AT4G15550	191.96	254.62	205.612	295.393	0.52271	4.67373e-43	| Symbols: IAGLU | indole-3-acetate beta-D-glucosyltransferase | chr4:8877590-8879327 REVERSE LENGTH=1738
AT4G15560	328.901	304.244	278.78	300.561	0.108529	0.000260859	| Symbols: CLA1, DEF, CLA, DXS, DXPS2 | Deoxyxylulose-5-phosphate synthase | chr4:8883907-8887565 FORWARD LENGTH=2776
AT4G16370	541.569	557.436	278.18	314.196	0.175645	6.02445e-09	| Symbols: ATOPT3, OPT3 | oligopeptide transporter | chr4:9247302-9250091 REVERSE LENGTH=2446
AT4G18020	0.422837	0.239178	0.467958	0.686514	0.552911	0.602277	| Symbols: APRR2 | CheY-like two-component responsive regulator family protein | chr4:10003261-10007626 REVERSE LENGTH=2392
AT4G18580	0.214058	0.211894	0.620944	0.001	-9.27832	0.26129	| Symbols: | unknown protein; Has 30201 Blast hits to 17322 proteins in 780 species: Archae - 12; Bacteria - 1396; Metazoa - 17338; Fungi - 3422; Plants - 5037; Viruses - 0; Other Eukaryotes - 2996 (source: NCBI BLink). | chr4:10234667-10236045 REVERSE LENGTH=676
AT4G18700	82.133	86.1096	80.762	73.8793	-0.128507	0.08413	| Symbols: CIPK12, SnRK3.9, ATWL4, WL4 | CBL-interacting protein kinase 12 | chr4:10288798-10290850 REVERSE LENGTH=2053
AT4G19040	0.112531	0.0556964	0.0544857	0.058133	0.0934794	0.977044	| Symbols: EDR2 | ENHANCED DISEASE RESISTANCE 2 | chr4:10431654-10437431 REVERSE LENGTH=2568
AT4G19390	6.03208	10.8313	16.9805	11.3051	-0.586903	0.012428	| Symbols: | Uncharacterised protein family (UPF0114) | chr4:10574768-10576428 REVERSE LENGTH=1030
AT4G19660	13.8207	21.6408	61.9701	36.4343	-0.766273	3.78375e-18	| Symbols: NPR4, ATNPR4 | NPR1-like protein 4 | chr4:10696266-10698243 REVERSE LENGTH=1725
AT4G19880	0.372635	0.461084	2.25531	1.15501	-0.965414	0.116191	| Symbols: | Glutathione S-transferase family protein | chr4:10784391-10786556 REVERSE LENGTH=1551
AT4G20040	0.262231	0.346106	0.001	0.632183	9.3042	0.016275	| Symbols: | Pectin lyase-like superfamily protein | chr4:10847299-10849115 REVERSE LENGTH=1653
AT4G20180	#N/A	#N/A	#N/A	#N/A	#N/A	#N/A	#N/A
AT4G20260	0.001	0.001	0.001	0.281671	8.13787	0.380707	| Symbols: ATPCAP1, PCAP1 | plasma-membrane associated cation-binding protein 1 | chr4:10940746-10943502 FORWARD LENGTH=1060
AT4G21902	#N/A	#N/A	#N/A	#N/A	#N/A	#N/A	#N/A
AT4G21990	15.7036	11.9391	12.6202	11.8759	-0.0876903	0.700662	| Symbols: APR3, PRH-26, PRH26, ATAPR3 | APS reductase 3 | chr4:11657008-11659105 REVERSE LENGTH=1785
AT4G22590	#N/A	#N/A	#N/A	#N/A	#N/A	#N/A	#N/A
AT4G22770	0.096262	0.001	0.838957	0.298372	-1.49148	0.223249	| Symbols: | AT hook motif DNA-binding family protein | chr4:11963628-11965684 REVERSE LENGTH=1501
AT4G23060	17.1486	25.4628	4.35707	16.753	1.94299	9.71114e-21	| Symbols: IQD22 | IQ-domain 22 | chr4:12087203-12090575 FORWARD LENGTH=1702
AT4G23100	0.066007	0.001	0.0639193	0.001	-5.99818	0.653692	| Symbols: GSH1 | glutamate-cysteine ligase | chr4:12102135-12107460 REVERSE LENGTH=2189
AT4G23530	9.10681	6.11714	12.2046	6.38475	-0.934717	8.47242e-06	| Symbols: | Protein of unknown function (DUF793) | chr4:12279075-12280851 FORWARD LENGTH=1777
AT4G23635	#N/A	#N/A	#N/A	#N/A	#N/A	#N/A	#N/A
AT4G24040	3.27919	2.16402	4.56475	2.32928	-0.970651	0.00348044	| Symbols: ATTRE1, TRE1 | trehalase 1 | chr4:12488183-12491235 FORWARD LENGTH=2115
AT4G24150	0.194992	0.482552	0.0944125	0.100733	0.0934794	0.976961	| Symbols: AtGRF8, GRF8 | growth-regulating factor 8 | chr4:12535972-12539387 FORWARD LENGTH=1482
AT4G24960	0.942322	0.777328	0.456259	0.001	-8.83371	0.264048	| Symbols: ATHVA22D | HVA22 homologue D | chr4:12827937-12829243 FORWARD LENGTH=920
AT4G25435	#N/A	#N/A	#N/A	#N/A	#N/A	#N/A	#N/A
AT4G25700	0.913526	0.753574	0.589755	1.41578	1.2634	0.262622	| Symbols: BETA-OHASE 1, B1, chy1, BCH1 | beta-hydroxylase 1 | chr4:13094760-13095935 REVERSE LENGTH=949
AT4G26000	28.1194	29.6436	40.3835	29.7094	-0.442848	2.42178e-05	| Symbols: PEP | RNA-binding KH domain-containing protein | chr4:13197246-13199836 FORWARD LENGTH=1819
AT4G26210	2.08854	2.25538	2.39021	1.9617	-0.285032	0.749297	| Symbols: | Mitochondrial ATP synthase subunit G protein | chr4:13281937-13283402 FORWARD LENGTH=761
AT4G26690	49.1747	49.2885	43.8338	59.0446	0.429763	2.0207e-10	| Symbols: SHV3, MRH5, GPDL2 | PLC-like phosphodiesterase family protein | chr4:13456434-13460060 REVERSE LENGTH=2809
AT4G26850	4476.88	3194.6	3624.81	2314.43	-0.64725	0	| Symbols: VTC2 | mannose-1-phosphate guanylyltransferase (GDP)s;GDP-galactose:mannose-1-phosphate guanylyltransferases;GDP-galactose:glucose-1-phosphate guanylyltransferases;GDP-galactose:myoinositol-1-phosphate guanylyltransferases;glucose-1-phosphate guanylyltransferase | chr4:13499010-13501648 REVERSE LENGTH=2084
AT4G27654	#N/A	#N/A	#N/A	#N/A	#N/A	#N/A	#N/A
AT4G27660	1.2456	0.176143	1.37852	0.551548	-1.32156	0.319225	| Symbols: | unknown protein; BEST Arabidopsis thaliana protein match is: unknown protein (TAIR:AT5G54150.1); Has 115 Blast hits to 109 proteins in 25 species: Archae - 0; Bacteria - 0; Metazoa - 10; Fungi - 0; Plants - 100; Viruses - 0; Other Eukaryotes - 5 (source: NCBI BLink). | chr4:13817095-13818136 REVERSE LENGTH=812
AT4G28290	103.507	173.975	98.7068	148.743	0.591599	2.56683e-09	| Symbols: | unknown protein; FUNCTIONS IN: molecular_function unknown; INVOLVED IN: biological_process unknown; LOCATED IN: chloroplast; EXPRESSED IN: 23 plant structures; EXPRESSED DURING: 15 growth stages; Has 45 Blast hits to 45 proteins in 11 species: Archae - 0; Bacteria - 0; Metazoa - 0; Fungi - 0; Plants - 45; Viruses - 0; Other Eukaryotes - 0 (source: NCBI BLink). | chr4:14011844-1401258…
AT4G29310	2.68817	1.82943	2.92855	1.4755	-0.988983	0.0432812	| Symbols: | Protein of unknown function (DUF1005) | chr4:14437561-14439723 REVERSE LENGTH=1720
AT4G29950	0.557694	0.506051	0.900092	0.576207	-0.643486	0.376271	| Symbols: | Ypt/Rab-GAP domain of gyp1p superfamily protein | chr4:14657045-14660573 FORWARD LENGTH=3109
AT4G30490	24.8608	46.5008	45.8493	52.1388	0.185458	0.0474642	| Symbols: | AFG1-like ATPase family protein | chr4:14899034-14902144 REVERSE LENGTH=1947
AT4G30810	36.3402	49.6027	53.7567	57.0851	0.0866689	0.442602	| Symbols: scpl29 | serine carboxypeptidase-like 29 | chr4:15003451-15006212 FORWARD LENGTH=1658
AT4G30950	556.99	626.224	361.847	651.934	0.849347	5.80456e-225	| Symbols: FAD6, FADC, SFD4 | fatty acid desaturase 6 | chr4:15056975-15059794 REVERSE LENGTH=1771
AT4G32160	13.0705	12.3947	17.2838	12.2561	-0.495929	0.000283291	| Symbols: | Phox (PX) domain-containing protein | chr4:15528805-15533100 FORWARD LENGTH=2631
AT4G33905	2.87337	3.38609	5.43248	2.96875	-0.871755	0.0537499	| Symbols: | Peroxisomal membrane 22 kDa (Mpv17/PMP22) family protein | chr4:16253815-16255612 REVERSE LENGTH=1056
AT4G34000	2.62046	1.08082	0.0770906	0.329004	2.09348	0.333378	| Symbols: ABF3, DPBF5 | abscisic acid responsive elements-binding factor 3 | chr4:16295431-16298243 FORWARD LENGTH=1815
AT4G34138	5.36062	19.1031	5.03135	40.6445	3.01404	1.90346e-84	| Symbols: UGT73B1 | UDP-glucosyl transferase 73B1 | chr4:16348106-16349982 REVERSE LENGTH=1752
AT4G34260	41.6299	45.0191	18.0478	40.3432	1.1605	2.55246e-38	| Symbols: FUC95A | 1,2-alpha-L-fucosidases | chr4:16398028-16401810 FORWARD LENGTH=2853
AT4G35490	42.244	48.663	50.6823	58.9031	0.216862	0.144854	| Symbols: MRPL11 | mitochondrial ribosomal protein L11 | chr4:16855902-16856674 FORWARD LENGTH=773
AT4G35780	24.9261	22.9794	33.952	24.763	-0.455309	1.84882e-05	| Symbols: | ACT-like protein tyrosine kinase family protein | chr4:16946521-16950594 REVERSE LENGTH=2110
AT4G36052	0.001	0.001	0.129077	0.275435	1.09348	0.682991	| Symbols: | other RNA | chr4:17052347-17053499 FORWARD LENGTH=1084
AT4G36180	1.8071	1.28329	0.760845	1.70473	1.16387	0.00665135	| Symbols: | Leucine-rich receptor-like protein kinase family protein | chr4:17120085-17123841 REVERSE LENGTH=3678
AT4G36550	5.50171	4.40087	10.763	5.39725	-0.995788	6.32118e-08	| Symbols: | ARM repeat superfamily protein | chr4:17245400-17248461 REVERSE LENGTH=2600
AT4G36790	1.34019	1.74122	3.73118	2.07702	-0.84512	0.0448371	| Symbols: | Major facilitator superfamily protein | chr4:17336172-17338371 FORWARD LENGTH=1725
AT4G36850	7.05597	2.39771	3.87532	3.37307	-0.200252	0.684253	| Symbols: | PQ-loop repeat family protein / transmembrane family protein | chr4:17353291-17355891 REVERSE LENGTH=1372
AT4G36920	0.791963	0.522637	0.426064	0.0909169	-2.22845	0.269015	| Symbols: AP2, FLO2, FL1 | Integrase-type DNA-binding superfamily protein | chr4:17400847-17403332 FORWARD LENGTH=1642
AT4G36930	0.860625	1.04124	0.0926005	0.889193	3.2634	0.0228246	| Symbols: SPT | basic helix-loop-helix (bHLH) DNA-binding superfamily protein | chr4:17414127-17416294 FORWARD LENGTH=1511
AT4G37000	81.1738	84.1028	85.681	88.3413	0.0441133	0.683252	| Symbols: ACD2, ATRCCR | accelerated cell death 2 (ACD2) | chr4:17442612-17443855 FORWARD LENGTH=1068
AT4G37070	#N/A	#N/A	#N/A	#N/A	#N/A	#N/A	#N/A
AT4G37235	0.225765	0.670446	0.437248	0.699776	0.678442	0.725356	| Symbols: | Uncharacterised protein family (UPF0497) | chr4:17517985-17519785 FORWARD LENGTH=640
AT4G37240	2.89392	2.66004	0.600512	0.854281	0.508517	0.753861	| Symbols: | unknown protein; FUNCTIONS IN: molecular_function unknown; INVOLVED IN: N-terminal protein myristoylation; LOCATED IN: cellular_component unknown; EXPRESSED IN: 22 plant structures; EXPRESSED DURING: 13 growth stages; BEST Arabidopsis thaliana protein match is: unknown protein (TAIR:AT2G23690.1); Has 30201 Blast hits to 17322 proteins in 780 species: Archae - 12; Bacteria - 1396; Met…
AT4G37780	0.001	0.001	0.126053	0.001	-6.97789	0.676074	| Symbols: MYB87, ATMYB87 | myb domain protein 87 | chr4:17758243-17759557 REVERSE LENGTH=1110
AT4G37800	248.532	253.447	171.081	181.613	0.0861904	0.221452	| Symbols: XTH7 | xyloglucan endotransglucosylase/hydrolase 7 | chr4:17775474-17777397 REVERSE LENGTH=1136
AT4G38620	63.0948	74.237	21.4173	62.4053	1.54289	2.22262e-41	| Symbols: ATMYB4, MYB4 | myb domain protein 4 | chr4:18053551-18054999 FORWARD LENGTH=1287
AT4G39070	0.706204	0.001	0.136774	0.001	-7.09565	0.658913	| Symbols: | B-box zinc finger family protein | chr4:18204855-18206509 REVERSE LENGTH=1023
AT4G39260	0.321802	0.159274	0.311624	0.332485	0.0934794	0.975186	| Symbols: CCR1, ATGRP8, GR-RBP8, GRP8 | cold, circadian rhythm, and RNA binding 1 | chr4:18273899-18275079 REVERSE LENGTH=898
AT4G39400	28.2666	23.0713	43.8298	22.4323	-0.966336	1.41427e-44	| Symbols: BRI1, CBB2, DWF2, BIN1, ATBRI1 | Leucine-rich receptor-like protein kinase family protein | chr4:18324661-18328826 FORWARD LENGTH=4166
AT4G39404	0.001	0.001	1.00301	0.001	-9.97011	0.43414	| Symbols: | other RNA | chr4:18329734-18330012 REVERSE LENGTH=279
AT4G39800	946.514	978.788	611.756	820.954	0.424346	3.36461e-89	| Symbols: MI-1-P SYNTHASE, MIPS1, ATMIPS1, ATIPS1 | myo-inositol-1-phosphate synthase 1 | chr4:18469348-18471967 REVERSE LENGTH=1921
AT4G40040	35.4091	29.2369	0.001	0.291289	8.18631	0.380733	| Symbols: | Histone superfamily protein | chr4:18557187-18558743 REVERSE LENGTH=1025
AT4G40060	82.3342	59.7365	69.038	55.5641	-0.313235	0.000326996	| Symbols: ATHB16, ATHB-16, HB16 | homeobox protein 16 | chr4:18571359-18573084 REVERSE LENGTH=1518
AT5G00350	#N/A	#N/A	#N/A	#N/A	#N/A	#N/A	#N/A
AT5G00355	#N/A	#N/A	#N/A	#N/A	#N/A	#N/A	#N/A
AT5G00365	#N/A	#N/A	#N/A	#N/A	#N/A	#N/A	#N/A
AT5G00560	#N/A	#N/A	#N/A	#N/A	#N/A	#N/A	#N/A
AT5G00850	#N/A	#N/A	#N/A	#N/A	#N/A	#N/A	#N/A
AT5G01030	0.001	0.001	0.197417	0.579239	1.55291	0.122557	| Symbols: | Protein of unknown function (DUF3527) | chr5:9869-13235 FORWARD LENGTH=2835
AT5G01810	0.001	0.068044	#N/A	#N/A	#N/A	#N/A	| Symbols: CIPK15, ATPK10, PKS3, SNRK3.1, SIP2 | CBL-interacting protein kinase 15 | chr5:309715-312097 FORWARD LENGTH=2102
AT5G01910	0.343205	0.001	0.151921	0.001	-7.24718	0.670892	| Symbols: | unknown protein; FUNCTIONS IN: molecular_function unknown; INVOLVED IN: biological_process unknown; EXPRESSED IN: 16 plant structures; EXPRESSED DURING: 11 growth stages; Has 30201 Blast hits to 17322 proteins in 780 species: Archae - 12; Bacteria - 1396; Metazoa - 17338; Fungi - 3422; Plants - 5037; Viruses - 0; Other Eukaryotes - 2996 (source: NCBI BLink). | chr5:357795-358799 REVE…
AT5G02025	#N/A	#N/A	#N/A	#N/A	#N/A	#N/A	#N/A
AT5G02060	2.40816	2.04326	2.8317	1.95493	-0.534552	0.520964	| Symbols: | Uncharacterised protein family (UPF0497) | chr5:404564-405811 FORWARD LENGTH=840
AT5G02145	#N/A	#N/A	#N/A	#N/A	#N/A	#N/A	#N/A
AT5G02580	#N/A	#N/A	#N/A	#N/A	#N/A	#N/A	#N/A
AT5G03005	#N/A	#N/A	#N/A	#N/A	#N/A	#N/A	#N/A
AT5G03285	31.1644	50.4806	87.7925	53.4208	-0.716696	0.00189527	| Symbols: | other RNA | chr5:793514-793717 FORWARD LENGTH=204
AT5G03370	17.3992	20.0315	36.445	25.7928	-0.498751	0.00571796	| Symbols: | acylphosphatase family | chr5:825573-827043 REVERSE LENGTH=764
AT5G03520	2.01029	3.10931	2.92006	1.68758	-0.791043	0.213321	| Symbols: ATRAB8C, ATRABE1D, ATRAB-E1D, RAB-E1D, RAB8C | RAB GTPase homolog 8C | chr5:883447-885425 FORWARD LENGTH=1150
AT5G03595	#N/A	#N/A	#N/A	#N/A	#N/A	#N/A	#N/A
AT5G03650	76.6475	65.7854	38.8278	61.1104	0.654329	1.62974e-20	| Symbols: SBE2.2 | starch branching enzyme 2.2 | chr5:931904-937641 FORWARD LENGTH=2609
AT5G03690	0.387631	0.191856	0.001	0.400498	8.64565	0.114416	| Symbols: | Aldolase superfamily protein | chr5:963148-965050 REVERSE LENGTH=1491
AT5G03955	#N/A	#N/A	#N/A	#N/A	#N/A	#N/A	#N/A
AT5G04740	19.7031	16.6826	22.9199	25.8625	0.174262	0.383271	| Symbols: | ACT domain-containing protein | chr5:1368542-1371480 REVERSE LENGTH=1166
AT5G05140	11.2403	11.0592	17.5476	11.4023	-0.621953	4.62029e-05	| Symbols: | Transcription elongation factor (TFIIS) family protein | chr5:1519913-1522667 FORWARD LENGTH=2121
AT5G05250	55.2724	53.9702	16.5809	29.4847	0.830445	3.41016e-06	| Symbols: | unknown protein; BEST Arabidopsis thaliana protein match is: unknown protein (TAIR:AT3G56360.1); Has 30201 Blast hits to 17322 proteins in 780 species: Archae - 12; Bacteria - 1396; Metazoa - 17338; Fungi - 3422; Plants - 5037; Viruses - 0; Other Eukaryotes - 2996 (source: NCBI BLink). | chr5:1557037-1557998 REVERSE LENGTH=962
AT5G05330	#N/A	#N/A	#N/A	#N/A	#N/A	#N/A	#N/A
AT5G05400	0.165131	0.217948	0.266513	0.341224	0.356514	0.770086	| Symbols: | LRR and NB-ARC domains-containing disease resistance protein | chr5:1597745-1600369 REVERSE LENGTH=2625
AT5G05598	#N/A	#N/A	#N/A	#N/A	#N/A	#N/A	#N/A
AT5G06075	#N/A	#N/A	#N/A	#N/A	#N/A	#N/A	#N/A
AT5G06180	0.001	0.0966408	0.275975	0.0981496	-1.49148	0.598629	| Symbols: | Protein of unknown function (DUF1022) | chr5:1873162-1875623 FORWARD LENGTH=1521
AT5G06860	0.370802	1.10116	2.51352	1.91556	-0.391947	0.614606	| Symbols: PGIP1, ATPGIP1 | polygalacturonase inhibiting protein 1 | chr5:2132350-2133587 FORWARD LENGTH=1169
AT5G06980	0.218427	0.540546	0.317277	0.451355	0.508517	0.753115	| Symbols: | unknown protein; FUNCTIONS IN: molecular_function unknown; INVOLVED IN: response to karrikin; LOCATED IN: cellular_component unknown; EXPRESSED IN: 21 plant structures; EXPRESSED DURING: 11 growth stages; BEST Arabidopsis thaliana protein match is: unknown protein (TAIR:AT3G12320.1). | chr5:2167468-2169348 FORWARD LENGTH=1323
AT5G07860	11.532	13.4299	19.9885	22.6281	0.178949	0.337547	| Symbols: | HXXXD-type acyl-transferase family protein | chr5:2511442-2513095 FORWARD LENGTH=1491
AT5G07870	6.60199	6.53524	14.7957	7.89304	-0.906521	9.16857e-06	| Symbols: | HXXXD-type acyl-transferase family protein | chr5:2513794-2515418 FORWARD LENGTH=1532
AT5G08175	#N/A	#N/A	#N/A	#N/A	#N/A	#N/A	#N/A
AT5G08715	#N/A	#N/A	#N/A	#N/A	#N/A	#N/A	#N/A
AT5G08915	#N/A	#N/A	#N/A	#N/A	#N/A	#N/A	#N/A
AT5G08975	#N/A	#N/A	#N/A	#N/A	#N/A	#N/A	#N/A
AT5G09035	#N/A	#N/A	#N/A	#N/A	#N/A	#N/A	#N/A
AT5G09170	#N/A	#N/A	#N/A	#N/A	#N/A	#N/A	#N/A
AT5G09205	#N/A	#N/A	#N/A	#N/A	#N/A	#N/A	#N/A
AT5G09265	#N/A	#N/A	#N/A	#N/A	#N/A	#N/A	#N/A
AT5G09690	0.001	0.001	0.192329	0.001	-7.58743	0.437406	| Symbols: ATMGT7, MGT7, MRS2-7 | magnesium transporter 7 | chr5:3000814-3003500 REVERSE LENGTH=1455
AT5G09705	#N/A	#N/A	#N/A	#N/A	#N/A	#N/A	#N/A
AT5G09915	#N/A	#N/A	#N/A	#N/A	#N/A	#N/A	#N/A
AT5G10030	0.188382	0.001	0.001	0.0973179	6.60463	0.655749	| Symbols: TGA4 | TGACG motif-binding factor 4 | chr5:3137310-3144269 REVERSE LENGTH=1534
AT5G10946	10.4074	12.1909	14.9494	9.85679	-0.600894	0.0362732	| Symbols: | unknown protein; FUNCTIONS IN: molecular_function unknown; INVOLVED IN: biological_process unknown; LOCATED IN: endomembrane system; Has 30201 Blast hits to 17322 proteins in 780 species: Archae - 12; Bacteria - 1396; Metazoa - 17338; Fungi - 3422; Plants - 5037; Viruses - 0; Other Eukaryotes - 2996 (source: NCBI BLink). | chr5:3455607-3457306 REVERSE LENGTH=833
AT5G11070	20.5883	55.6324	30.5344	69.9477	1.19584	1.78369e-19	| Symbols: | unknown protein; Has 1807 Blast hits to 1807 proteins in 277 species: Archae - 0; Bacteria - 0; Metazoa - 736; Fungi - 347; Plants - 385; Viruses - 0; Other Eukaryotes - 339 (source: NCBI BLink). | chr5:3516217-3516995 REVERSE LENGTH=779
AT5G11530	11.4979	12.2626	6.20485	10.9969	0.825628	3.80006e-09	| Symbols: EMF1 | embryonic flower 1 (EMF1) | chr5:3695862-3701548 FORWARD LENGTH=4059
AT5G11700	1.49386	1.09537	1.55377	1.34337	-0.209913	0.651569	| Symbols: | BEST Arabidopsis thaliana protein match is: glycine-rich protein (TAIR:AT4G32920.3); Has 8203 Blast hits to 3102 proteins in 389 species: Archae - 3; Bacteria - 5624; Metazoa - 852; Fungi - 139; Plants - 704; Viruses - 77; Other Eukaryotes - 804 (source: NCBI BLink). | chr5:3762462-3771416 REVERSE LENGTH=5223
AT5G11940	0.001	0.001	0.183381	0.001	-7.5187	0.263162	| Symbols: | Subtilase family protein | chr5:3849283-3852417 FORWARD LENGTH=2289
AT5G11950	0.626173	1.5496	0.320916	0.001	-8.32605	0.434846	| Symbols: | Putative lysine decarboxylase family protein | chr5:3854916-3856983 FORWARD LENGTH=872
AT5G12840	0.001	0.001	0.30155	0.428982	0.508517	0.752405	| Symbols: HAP2A, ATHAP2A, NF-YA1 | nuclear factor Y, subunit A1 | chr5:4050805-4053596 REVERSE LENGTH=1392
AT5G13100	50.6477	40.8653	62.3715	43.1467	-0.531636	7.29867e-09	| Symbols: | unknown protein; Has 1807 Blast hits to 1807 proteins in 277 species: Archae - 0; Bacteria - 0; Metazoa - 736; Fungi - 347; Plants - 385; Viruses - 0; Other Eukaryotes - 339 (source: NCBI BLink). | chr5:4156660-4158553 FORWARD LENGTH=1512
AT5G13180	283.336	235.653	346.685	341.282	-0.022659	0.682557	| Symbols: ANAC083, VNI2, NAC083 | NAC domain containing protein 83 | chr5:4196572-4197848 FORWARD LENGTH=1101
AT5G13730	61.7889	63.2446	27.068	58.1942	1.10429	6.60671e-25	| Symbols: SIG4, SIGD | sigma factor 4 | chr5:4429110-4430837 REVERSE LENGTH=1375
AT5G13740	110.861	119.539	25.7592	65.1953	1.33968	1.09933e-51	| Symbols: ZIF1 | zinc induced facilitator 1 | chr5:4432306-4436668 FORWARD LENGTH=1912
AT5G13760	12.063	10.7535	13.2949	11.6371	-0.192142	0.347474	| Symbols: | Plasma-membrane choline transporter family protein | chr5:4442014-4444935 FORWARD LENGTH=2168
AT5G14470	0.001	0.107783	0.10544	0.337496	1.67844	0.505834	| Symbols: | GHMP kinase family protein | chr5:4662803-4664657 REVERSE LENGTH=1327
AT5G15440	23.414	18.6028	25.6569	14.1116	-0.862465	4.97143e-08	| Symbols: EDL1 | EID1-like 1 | chr5:5012061-5014281 FORWARD LENGTH=1407
AT5G15580	7.95916	4.6464	1.58101	3.41586	1.1114	0.000150927	| Symbols: LNG1 | longifolia1 | chr5:5068301-5072492 REVERSE LENGTH=3540
AT5G16140	0.303868	0.601592	0.294257	0.470933	0.678442	0.726841	| Symbols: | Peptidyl-tRNA hydrolase family protein | chr5:5270170-5271921 REVERSE LENGTH=951
AT5G16375	#N/A	#N/A	#N/A	#N/A	#N/A	#N/A	#N/A
AT5G17000	25.3863	32.6574	49.5999	41.0189	-0.274049	0.0189802	| Symbols: | Zinc-binding dehydrogenase family protein | chr5:5584801-5587063 REVERSE LENGTH=1292
AT5G18140	48.2786	54.9933	41.4949	41.4086	-0.00300411	0.982169	| Symbols: | Chaperone DnaJ-domain superfamily protein | chr5:5998175-5999888 FORWARD LENGTH=1251
AT5G18270	0.001	0.001	0.642253	0.195784	-1.71388	0.251899	| Symbols: ANAC087 | Arabidopsis NAC domain containing protein 87 | chr5:6040919-6042938 REVERSE LENGTH=1525
AT5G18610	0.0694326	0.0687306	0.134473	0.28695	1.09348	0.588397	| Symbols: | Protein kinase superfamily protein | chr5:6192443-6195753 FORWARD LENGTH=2081
AT5G19160	0.379038	0.225123	0.29364	0.078324	-1.90652	0.408728	| Symbols: TBL11 | TRICHOME BIREFRINGENCE-LIKE 11 | chr5:6430486-6432728 FORWARD LENGTH=1906
AT5G19260	30.2227	32.2394	39.0224	28.3742	-0.459721	0.00157259	| Symbols: | Protein of unknown function (DUF3049) | chr5:6479400-6480446 REVERSE LENGTH=1047
AT5G20950	0.316308	0.438353	0.308464	0.197468	-0.643486	0.683918	| Symbols: | Glycosyl hydrolase family protein | chr5:7107376-7111311 REVERSE LENGTH=2268
AT5G21280	2.58677	2.68254	2.50495	3.05444	0.286124	0.658829	| Symbols: | hydroxyproline-rich glycoprotein family protein | chr5:7263994-7265678 REVERSE LENGTH=1173
AT5G22070	15.1165	17.8501	23.5552	18.4724	-0.350673	0.0130465	| Symbols: | Core-2/I-branching beta-1,6-N-acetylglucosaminyltransferase family protein | chr5:7307894-7310367 FORWARD LENGTH=1883
AT5G22090	7.10723	7.18043	9.64961	5.98051	-0.690203	0.00195342	| Symbols: | Protein of unknown function (DUF3049) | chr5:7314583-7316651 REVERSE LENGTH=1972
AT5G22140	0.191503	0.284351	0.001	0.0989302	6.62834	0.641479	| Symbols: | FAD/NAD(P)-binding oxidoreductase family protein | chr5:7340122-7341906 REVERSE LENGTH=1509
AT5G22210	3.89759	5.23611	0.597946	1.91392	1.67844	0.271484	| Symbols: | unknown protein; FUNCTIONS IN: molecular_function unknown; INVOLVED IN: N-terminal protein myristoylation; LOCATED IN: cellular_component unknown; Has 30201 Blast hits to 17322 proteins in 780 species: Archae - 12; Bacteria - 1396; Metazoa - 17338; Fungi - 3422; Plants - 5037; Viruses - 0; Other Eukaryotes - 2996 (source: NCBI BLink). | chr5:7358820-7359952 FORWARD LENGTH=468
AT5G22290	22.4014	24.1707	32.8648	27.3112	-0.267052	0.0749103	| Symbols: anac089, NAC089 | NAC domain containing protein 89 | chr5:7375923-7377644 REVERSE LENGTH=1290
AT5G22450	16.4472	16.2048	9.67528	17.3902	0.845899	1.73397e-13	| Symbols: | unknown protein; LOCATED IN: chloroplast; EXPRESSED IN: 22 plant structures; EXPRESSED DURING: 13 growth stages; BEST Arabidopsis thaliana protein match is: unknown protein (TAIR:AT2G19390.1); Has 30201 Blast hits to 17322 proteins in 780 species: Archae - 12; Bacteria - 1396; Metazoa - 17338; Fungi - 3422; Plants - 5037; Viruses - 0; Other Eukaryotes - 2996 (source: NCBI BLink). | c…
AT5G22608	#N/A	#N/A	#N/A	#N/A	#N/A	#N/A	#N/A
AT5G22630	22.4002	35.934	30.3838	24.621	-0.303411	0.0160433	| Symbols: ADT5 | arogenate dehydratase 5 | chr5:7524342-7526160 FORWARD LENGTH=1819
AT5G22740	20.4954	18.3921	8.71791	14.381	0.722112	1.14024e-05	| Symbols: ATCSLA02, CSLA02, ATCSLA2, CSLA2 | cellulose synthase-like A02 | chr5:7554928-7560073 REVERSE LENGTH=2263
AT5G22890	#N/A	#N/A	#N/A	#N/A	#N/A	#N/A	#N/A
AT5G23950	0.335631	0.166119	0.162508	0.001	-7.34437	0.647225	| Symbols: | Calcium-dependent lipid-binding (CaLB domain) family protein | chr5:8082744-8083604 FORWARD LENGTH=861
AT5G24215	#N/A	#N/A	#N/A	#N/A	#N/A	#N/A	#N/A
AT5G24850	54.7589	50.3677	46.0662	59.3304	0.365061	2.11216e-05	| Symbols: CRY3 | cryptochrome 3 | chr5:8535282-8538107 REVERSE LENGTH=1789
AT5G24870	1.59312	1.37132	0.001	0.0677339	6.08181	0.641986	| Symbols: | RING/U-box superfamily protein | chr5:8544785-8547423 REVERSE LENGTH=2204
AT5G25130	16.5606	30.3578	31.8191	30.1468	-0.077889	0.623352	| Symbols: CYP71B12 | cytochrome P450, family 71, subfamily B, polypeptide 12 | chr5:8668299-8670194 FORWARD LENGTH=1649
AT5G28300	35.7909	15.4838	8.66473	8.97083	0.0500868	0.845508	| Symbols: | Duplicated homeodomain-like superfamily protein | chr5:10292651-10295283 REVERSE LENGTH=2180
AT5G35100	0.001	0.001	12.1787	12.1277	-0.00605626	0.983599	| Symbols: | Cyclophilin-like peptidyl-prolyl cis-trans isomerase family protein | chr5:13360283-13361389 REVERSE LENGTH=1034
AT5G35690	15.4908	17.3018	23.7624	20.7499	-0.19558	0.173036	| Symbols: | CONTAINS InterPro DOMAIN/s: WLM (InterPro:IPR013536), PUB domain (InterPro:IPR018997), PUG domain (InterPro:IPR006567); BEST Arabidopsis thaliana protein match is: zinc ion binding (TAIR:AT1G55915.1); Has 30201 Blast hits to 17322 proteins in 780 species: Archae - 12; Bacteria - 1396; Metazoa - 17338; Fungi - 3422; Plants - 5037; Viruses - 0; Other Eukaryotes - 2996 (source: NCBI BLi…
AT5G37473	#N/A	#N/A	#N/A	#N/A	#N/A	#N/A	#N/A
AT5G38200	0.765394	0.0841839	0.41177	0.790801	0.941476	0.405617	| Symbols: | Class I glutamine amidotransferase-like superfamily protein | chr5:15256276-15258755 FORWARD LENGTH=1699
AT5G39580	#N/A	#N/A	#N/A	#N/A	#N/A	#N/A	#N/A
AT5G39770	0.001	0.001	0.0366377	0.001	-5.19526	0.657809	| Symbols: | Restriction endonuclease, type II-like superfamily protein | chr5:15919241-15927549 REVERSE LENGTH=3819
AT5G40390	20.5319	16.0269	23.6414	16.6225	-0.508179	4.18231e-06	| Symbols: SIP1 | Raffinose synthase family protein | chr5:16161515-16165357 FORWARD LENGTH=2829
AT5G40790	0.316863	0.470488	0.460261	0.818452	0.830445	0.634133	| Symbols: | unknown protein; BEST Arabidopsis thaliana protein match is: unknown protein (TAIR:AT3G27250.1); Has 1807 Blast hits to 1807 proteins in 277 species: Archae - 0; Bacteria - 0; Metazoa - 736; Fungi - 347; Plants - 385; Viruses - 0; Other Eukaryotes - 339 (source: NCBI BLink). | chr5:16330115-16331026 REVERSE LENGTH=912
AT5G40945	#N/A	#N/A	#N/A	#N/A	#N/A	#N/A	#N/A
AT5G42950	22.881	22.8594	28.466	25.8021	-0.141751	0.0620859	| Symbols: | GYF domain-containing protein | chr5:17224436-17231355 FORWARD LENGTH=5456
AT5G43150	328.064	227.647	332.095	227.967	-0.542772	1.444e-17	| Symbols: | unknown protein; FUNCTIONS IN: molecular_function unknown; INVOLVED IN: biological_process unknown; LOCATED IN: mitochondrion; EXPRESSED IN: 22 plant structures; EXPRESSED DURING: 13 growth stages; Has 1807 Blast hits to 1807 proteins in 277 species: Archae - 0; Bacteria - 0; Metazoa - 736; Fungi - 347; Plants - 385; Viruses - 0; Other Eukaryotes - 339 (source: NCBI BLink). | chr5:17…
AT5G44060	17.9609	17.1444	34.0093	23.0307	-0.562367	0.000953594	| Symbols: | unknown protein; BEST Arabidopsis thaliana protein match is: unknown protein (TAIR:AT1G04000.1); Has 1807 Blast hits to 1807 proteins in 277 species: Archae - 0; Bacteria - 0; Metazoa - 736; Fungi - 347; Plants - 385; Viruses - 0; Other Eukaryotes - 339 (source: NCBI BLink). | chr5:17731005-17731905 FORWARD LENGTH=901
AT5G44130	288.346	229.252	73.9399	201.879	1.44906	1.10791e-85	| Symbols: FLA13 | FASCICLIN-like arabinogalactan protein 13 precursor | chr5:17761090-17762003 FORWARD LENGTH=914
AT5G44360	#N/A	#N/A	#N/A	#N/A	#N/A	#N/A	#N/A
AT5G44400	19.6146	10.8198	19.4292	10.2102	-0.928216	2.78744e-09	| Symbols: | FAD-binding Berberine family protein | chr5:17886194-17888480 REVERSE LENGTH=1930
AT5G45105	#N/A	#N/A	#N/A	#N/A	#N/A	#N/A	#N/A
AT5G45180	#N/A	#N/A	#N/A	#N/A	#N/A	#N/A	#N/A
AT5G45430	0.001	0.162841	0.171051	0.182501	0.0934794	0.971017	| Symbols: | Protein kinase superfamily protein | chr5:18407336-18411750 FORWARD LENGTH=2454
AT5G45745	#N/A	#N/A	#N/A	#N/A	#N/A	#N/A	#N/A
AT5G46830	15.3332	19.834	3.27936	11.6629	1.83045	2.25388e-12	| Symbols: ATNIG1, NIG1 | NACL-inducible gene 1 | chr5:19002719-19004254 FORWARD LENGTH=1536
AT5G46920	3.64259	4.62739	4.29164	4.64165	0.113108	0.729417	| Symbols: | Intron maturase, type II family protein | chr5:19053628-19056007 FORWARD LENGTH=2380
AT5G48250	3.39177	3.69322	1.72436	7.09632	2.04101	7.79382e-10	| Symbols: | B-box type zinc finger protein with CCT domain | chr5:19561319-19563722 REVERSE LENGTH=1704
AT5G48860	#N/A	#N/A	#N/A	#N/A	#N/A	#N/A	#N/A
AT5G49440	28.9191	34.8362	53.8468	38.8868	-0.469582	7.86664e-06	| Symbols: | unknown protein; Has 30201 Blast hits to 17322 proteins in 780 species: Archae - 12; Bacteria - 1396; Metazoa - 17338; Fungi - 3422; Plants - 5037; Viruses - 0; Other Eukaryotes - 2996 (source: NCBI BLink). | chr5:20048239-20049597 FORWARD LENGTH=1359
AT5G49480	413.633	413.601	502.367	879.885	0.808575	1.96178e-141	| Symbols: ATCP1, CP1 | Ca2+-binding protein 1 | chr5:20070743-20071638 FORWARD LENGTH=896
AT5G50375	0.428434	0.318076	0.622325	0.663983	0.0934794	0.956082	| Symbols: CPI1 | cyclopropyl isomerase | chr5:20511667-20514248 FORWARD LENGTH=1349
AT5G51550	17.0048	13.9764	8.08379	8.199	0.0204159	0.969701	| Symbols: EXL3 | EXORDIUM like 3 | chr5:20939494-20940895 REVERSE LENGTH=1402
AT5G51990	#N/A	#N/A	#N/A	#N/A	#N/A	#N/A	#N/A
AT5G52280	11.6795	11.6624	0.987782	11.593	3.55291	1.10701e-45	| Symbols: | Myosin heavy chain-related protein | chr5:21226833-21230254 FORWARD LENGTH=2833
AT5G52510	30.5774	25.2552	34.7626	19.1409	-0.860878	2.48419e-16	| Symbols: SCL8 | SCARECROW-like 8 | chr5:21307049-21309302 FORWARD LENGTH=2254
AT5G53120	0.001	0.0896168	0.263006	0.001	-8.03895	0.263444	| Symbols: SPDS3 | spermidine synthase 3 | chr5:21534473-21537733 FORWARD LENGTH=1596
AT5G53190	#N/A	#N/A	#N/A	#N/A	#N/A	#N/A	#N/A
AT5G53450	1.0914	1.50051	0.0604926	0.001	-5.91869	0.64992	| Symbols: ORG1 | OBP3-responsive gene 1 | chr5:21688763-21692428 FORWARD LENGTH=2313
AT5G54365	#N/A	#N/A	#N/A	#N/A	#N/A	#N/A	#N/A
AT5G54380	13.0035	15.0772	13.1943	16.0044	0.278562	0.0532557	| Symbols: THE1 | protein kinase family protein | chr5:22077092-22079880 REVERSE LENGTH=2789
AT5G54700	0.001	0.001	0.290893	0.001	-8.18434	0.263564	| Symbols: | Ankyrin repeat family protein | chr5:22223096-22225509 REVERSE LENGTH=1443
AT5G54970	2.60341	4.12334	8.31953	7.80051	-0.0929337	0.871804	| Symbols: | unknown protein; BEST Arabidopsis thaliana protein match is: unknown protein (TAIR:AT4G26960.1); Has 1807 Blast hits to 1807 proteins in 277 species: Archae - 0; Bacteria - 0; Metazoa - 736; Fungi - 347; Plants - 385; Viruses - 0; Other Eukaryotes - 339 (source: NCBI BLink). | chr5:22313210-22313764 FORWARD LENGTH=555
AT5G55045	#N/A	#N/A	#N/A	#N/A	#N/A	#N/A	#N/A
AT5G57015	23.7297	20.5356	26.2217	18.8017	-0.479895	0.000153455	| Symbols: ckl12 | casein kinase I-like 12 | chr5:23071097-23074843 FORWARD LENGTH=1985
AT5G57350	2.37824	1.73233	1.12978	1.25177	0.147927	0.78714	| Symbols: HA3 | H(+)-ATPase 3 | chr5:23230879-23236572 REVERSE LENGTH=3220
AT5G57655	0.0775573	0.001	1.01077	0.924369	-0.128913	0.894793	| Symbols: | xylose isomerase family protein | chr5:23346760-23350039 FORWARD LENGTH=1938
AT5G58650	32.255	55.7127	45.2587	54.7494	0.274649	0.194387	| Symbols: PSY1 | plant peptide containing sulfated tyrosine 1 | chr5:23699708-23700226 REVERSE LENGTH=439
AT5G58900	11.8265	10.2648	10.1247	13.99	0.466523	0.0189181	| Symbols: | Homeodomain-like transcriptional regulator | chr5:23783123-23785334 REVERSE LENGTH=1686
AT5G59050	0.231851	0.321309	0.224518	0.479094	1.09348	0.297752	| Symbols: | unknown protein; Has 35333 Blast hits to 34131 proteins in 2444 species: Archae - 798; Bacteria - 22429; Metazoa - 974; Fungi - 991; Plants - 531; Viruses - 0; Other Eukaryotes - 9610 (source: NCBI BLink). | chr5:23839157-23842677 REVERSE LENGTH=3116
AT5G59730	0.692843	0.374093	0.609936	0.325383	-0.906521	0.424311	| Symbols: ATEXO70H7, EXO70H7 | exocyst subunit exo70 family protein H7 | chr5:24063877-24066170 REVERSE LENGTH=2294
AT5G60250	0.332159	5.98418	1.22228	4.94187	2.01548	1.05101e-08	| Symbols: | zinc finger (C3HC4-type RING finger) family protein | chr5:24252158-24254849 FORWARD LENGTH=2175
AT5G60400	0.001	0.001	0.841199	2.39336	1.50852	0.223771	| Symbols: | unknown protein; Has 35333 Blast hits to 34131 proteins in 2444 species: Archae - 798; Bacteria - 22429; Metazoa - 974; Fungi - 991; Plants - 531; Viruses - 0; Other Eukaryotes - 9610 (source: NCBI BLink). | chr5:24291140-24291638 REVERSE LENGTH=499
AT5G60966	#N/A	#N/A	#N/A	#N/A	#N/A	#N/A	#N/A
AT5G61270	8.92434	7.25659	3.18934	8.01312	1.32911	2.91164e-05	| Symbols: PIF7 | phytochrome-interacting factor7 | chr5:24638775-24640600 REVERSE LENGTH=1360
AT5G61510	34.0589	34.8522	72.4384	36.7007	-0.980945	1.85709e-25	| Symbols: | GroES-like zinc-binding alcohol dehydrogenase family protein | chr5:24736945-24738998 REVERSE LENGTH=1383
AT5G61820	114.53	163.788	258.619	390.018	0.592712	9.10818e-69	| Symbols: | FUNCTIONS IN: molecular_function unknown; INVOLVED IN: biological_process unknown; LOCATED IN: vacuole; EXPRESSED IN: 24 plant structures; EXPRESSED DURING: 15 growth stages; CONTAINS InterPro DOMAIN/s: Stress up-regulated Nod 19 (InterPro:IPR011692); Has 30201 Blast hits to 17322 proteins in 780 species: Archae - 12; Bacteria - 1396; Metazoa - 17338; Fungi - 3422; Plants - 5037; Vir…
AT5G61970	24.9427	25.0694	28.4163	27.4185	-0.0515709	0.699434	| Symbols: | signal recognition particle-related / SRP-related | chr5:24888617-24893328 FORWARD LENGTH=2265
AT5G61997	#N/A	#N/A	#N/A	#N/A	#N/A	#N/A	#N/A
AT5G62820	3.23098	4.3497	3.50424	3.33823	-0.0700193	0.924253	| Symbols: | Uncharacterised protein family (UPF0497) | chr5:25223727-25225021 REVERSE LENGTH=1118
AT5G63520	9.25343	8.31951	8.22088	6.92924	-0.246596	0.418564	| Symbols: | CONTAINS InterPro DOMAIN/s: F-box domain, Skp2-like (InterPro:IPR022364), FIST C domain (InterPro:IPR019494), FIST domain, N-terminal (InterPro:IPR013702); Has 137 Blast hits to 137 proteins in 56 species: Archae - 0; Bacteria - 88; Metazoa - 6; Fungi - 0; Plants - 32; Viruses - 0; Other Eukaryotes - 11 (source: NCBI BLink). | chr5:25426177-25429112 REVERSE LENGTH=1702
AT5G63530	12.0663	10.6284	0.234961	0.626724	1.41541	0.408227	| Symbols: ATFP3, FP3 | farnesylated protein 3 | chr5:25433341-25435700 FORWARD LENGTH=1191
AT5G63770	0.605402	0.519377	0.977091	0.750598	-0.380452	0.588377	| Symbols: ATDGK2, DGK2 | diacylglycerol kinase 2 | chr5:25518641-25523621 FORWARD LENGTH=3580
AT5G63790	27.9763	67.7674	171.898	135.91	-0.338901	3.24462e-09	| Symbols: ANAC102, NAC102 | NAC domain containing protein 102 | chr5:25526509-25528013 REVERSE LENGTH=1317
AT5G64170	3.34724	3.58952	1.82009	3.03426	0.737336	0.0545182	| Symbols: | dentin sialophosphoprotein-related | chr5:25672466-25676746 REVERSE LENGTH=2460
AT5G64260	7.70332	10.0985	10.0806	5.48528	-0.877951	0.00100954	| Symbols: EXL2 | EXORDIUM like 2 | chr5:25703929-25705316 FORWARD LENGTH=1388
AT5G64550	#N/A	#N/A	#N/A	#N/A	#N/A	#N/A	#N/A
AT5G64735	#N/A	#N/A	#N/A	#N/A	#N/A	#N/A	#N/A
AT5G64850	74.9077	82.1435	73.3703	96.9203	0.401602	4.96836e-05	| Symbols: | FUNCTIONS IN: molecular_function unknown; INVOLVED IN: biological_process unknown; LOCATED IN: plasma membrane; EXPRESSED IN: 22 plant structures; EXPRESSED DURING: 13 growth stages; CONTAINS InterPro DOMAIN/s: RPM1-interacting protein 4, defence response (InterPro:IPR008700); BEST Arabidopsis thaliana protein match is: unknown protein (TAIR:AT5G09960.1); Has 30201 Blast hits to 1732…
AT5G64910	#N/A	#N/A	#N/A	#N/A	#N/A	#N/A	#N/A
AT5G65130	0.173249	0.342994	1.17438	0.357999	-1.71388	0.251665	| Symbols: | Integrase-type DNA-binding superfamily protein | chr5:26017403-26018236 FORWARD LENGTH=834
AT5G65305	#N/A	#N/A	#N/A	#N/A	#N/A	#N/A	#N/A
AT5G65380	107.645	87.883	164.405	133.196	-0.303706	9.76523e-10	| Symbols: | MATE efflux family protein | chr5:26122989-26126439 REVERSE LENGTH=1800
AT5G65650	5.69564	4.45109	8.85382	5.42012	-0.707975	0.0473457	| Symbols: | Protein of unknown function (DUF1195) | chr5:26239502-26241515 FORWARD LENGTH=964
AT5G65660	24.6022	22.8072	39.8959	26.4276	-0.594197	0.000625625	| Symbols: | hydroxyproline-rich glycoprotein family protein | chr5:26245249-26246379 REVERSE LENGTH=740
AT5G66780	#N/A	#N/A	#N/A	#N/A	#N/A	#N/A	#N/A
AT5G66880	3.15178	5.16735	4.76889	3.35816	-0.505983	0.224601	| Symbols: SNRK2-3, SNRK2.3, SRK2I | sucrose nonfermenting 1(SNF1)-related protein kinase 2.3 | chr5:26710555-26712971 FORWARD LENGTH=1467
AT5G67130	18.8073	18.6981	13.1447	19.3471	0.557644	0.000472027	| Symbols: | PLC-like phosphodiesterases superfamily protein | chr5:26791346-26793882 FORWARD LENGTH=1767
AT5G67200	12.1453	10.585	5.68882	8.45656	0.571942	0.0114636	| Symbols: | Leucine-rich repeat protein kinase family protein | chr5:26813725-26816566 REVERSE LENGTH=2189
AT5G67280	36.4136	30.5666	11.7916	17.6976	0.585793	2.43937e-05	| Symbols: RLK | receptor-like kinase | chr5:26842270-26845190 REVERSE LENGTH=2480
AT5G67411	0.001	0.234858	#N/A	#N/A	#N/A	#N/A	| Symbols: | GRAS family transcription factor | chr5:26898401-26899097 REVERSE LENGTH=609
AT5G67480	0.0967131	0.0957352	0.180192	0.480636	1.41541	0.407511	| Symbols: BT4, ATBT4 | BTB and TAZ domain protein 4 | chr5:26930939-26933093 REVERSE LENGTH=1553

## Sheet: GO_NPR+INA (rep3&4)
Supplementary Dataset S5. List and GO enrichment analyses of NPR1+INA targets not showing NPR1-dependent activation in the presence of INA.
GO enrichment option: FDR < 0.05.
NPR1+INA targets (the rep3&4 dataset) that are not downregulated in npr1-1+INA (743).
Category	Term	Count	Gene ratio	Fold Enrichment	FDR	GeneID	Gene symbols
BP	Regulation of transcription, DNA-templated (GO:0006355)	76	11.7647	1.86237	0.000157	AT4G39070, AT3G07340, AT5G63790, AT1G71520, AT1G27050, AT1G68670, AT3G59580, AT5G65130, AT3G57040, AT4G08250, AT3G12130, AT1G25340, AT5G28300, AT2G43500, AT1G51070, AT1G76890, AT1G53170, AT2G45680, AT5G18270, AT4G01120, AT2G36740, AT3G54500, AT1G80590, AT2G33710, AT1G68520, AT2G37590, AT1G30330, AT5G12840, AT1G76420, AT4G36920, AT2G44840, AT1G01720, AT1G02210, AT1G06850, AT4G24150, AT1G80580, AT5…	BBX20, BHLH62, ANAC102, ERF020, ATHB54, HHO2, NLP9, AT5G65130, ARR9, SCL26, AT3G12130, MYB116, AT5G28300, AT2G43500, bHLH115, GT-2, ERF8, TCP9, ANAC087, GBF2, SWC2, AT3G54500, WRKY66, AT2G33710, COL6, DOF2.4, ARF6, NFYA1, NAC031, AP2, ERF13, NAC002, AT1G02210, AtbZIP52, GRF8, ERF084, BHLH28, SCL8, ERF12, WRKY67, AT3G16280, IAA16, BHLH72, MYB90, HAT3, GI, AT3G47610, TGA4, AT3G11100, APRR9, NAC083,…
BP	Lipid biosynthetic process (GO:0008610)	21	3.25077	3.97738	0.000157	AT4G19390, AT4G30810, AT5G43150, AT3G03790, AT3G05630, AT4G25700, AT3G62630, AT4G09630, AT3G44735, AT3G25700, AT5G60400, AT3G61270, AT4G36790, AT4G00905, AT1G19110, AT5G61970, AT5G02580, AT1G05870, AT2G25310, AT4G36850, AT5G52280	AT4G19390, SCPL29, AT5G43150, AT3G03790, PLPZETA2, BETA-OHASE 1, AT3G62630, AT4G09630, PSK6, AT3G25700, AT5G60400, AT3G61270, AT4G36790, AT4G00905, AT1G19110, AT5G61970, AT5G02580, AT1G05870, AT2G25310, AT4G36850, AT5G52280
BP	Response to karrikin (GO:0080167)	16	2.47678	4.80601	0.000341	AT2G34650, AT2G30490, AT4G39070, AT1G31350, AT4G02940, AT3G53260, AT3G22840, AT1G66390, AT2G47730, AT1G22770, AT3G14880, AT5G06980, AT3G44450, AT5G51550, AT1G80530, AT1G05680	PID, CYP73A5, BBX20, KUF1, ALKBH10B, PAL2, ELIP1, MYB90, GSTF8, GI, AT3G14880, AT5G06980, BIC2, EXL3, AT1G80530, UGT74E2
BP	Response to wounding (GO:0009611)	44	6.81115	2.16332	0.000756	AT3G29575, AT1G63860, AT2G30490, AT5G63770, AT4G05010, AT3G16280, AT1G67560, AT5G11700, AT3G53260, AT5G64260, AT5G05140, AT3G15200, AT2G28920, AT5G07860, AT5G13100, AT2G44070, AT2G44810, AT4G34138, AT1G03990, AT1G77280, AT4G36850, AT4G19390, AT5G65380, AT2G05380, AT4G27654, AT1G26270, AT1G59910, AT1G68440, AT2G36780, AT5G67480, AT3G25700, AT5G44060, AT2G02800, AT4G28290, AT1G50590, AT4G35490, AT2…	AFP3, AT1G63860, CYP73A5, DGK2, AT4G05010, AT3G16280, LOX6, AT5G11700, PAL2, EXL2, MED26B, AT3G15200, AT2G28920, AT5G07860, AT5G13100, AT2G44070, DAD1, UGT73B1, FAO1, AT1G77280, AT4G36850, AT4G19390, DTX27, GRP3S, AT4G27654, PI4KG5, FH7, AT1G68440, UGT73C3, BT4, AT3G25700, AT5G44060, PBL3, AT4G28290, AT1G50590, MRPL11, SUC3, AT4G15260, OPR1, OFUT20, AT2G22790, NAC002, LRK10L-1.5, BAP1
BP	Response to abscisic acid (GO:0009737)	47	7.27554	1.87066	0.00889638	AT3G29575, AT5G40390, AT5G23950, AT2G36950, AT3G10910, AT3G22380, AT5G22140, AT3G53420, AT4G05010, AT1G66550, AT1G68670, AT5G66880, AT2G36770, AT5G64260, AT3G14690, AT3G15200, AT2G23430, AT5G13100, AT4G02090, AT2G44070, AT1G19110, AT4G39260, AT5G42950, AT1G09950, AT4G30490, AT5G13180, AT5G18270, AT3G02140, AT3G03790, AT4G27654, AT1G80590, AT4G24960, AT3G60200, AT1G31880, AT1G14920, AT2G36780, AT3…	AFP3, RFS5, AT5G23950, HIPP05, ATL72, TIC, AT5G22140, PIP2-1, AT4G05010, WRKY67, HHO2, SRK2I, UGT73C4, EXL2, CYP72A15, AT3G15200, KRP1, AT5G13100, AT4G02090, AT2G44070, AT1G19110, RBG8, AT5G42950, RAS1, AT4G30490, NAC083, ANAC087, AFP4, AT3G03790, AT4G27654, WRKY66, HVA22D, AT3G60200, NLM9, GAI, UGT73C3, AT3G20300, ATJ16, AT2G27500, AT1G50590, CYP72A13, AT1G17360, OFUT20, AT3G44190, DREB2C, PP2CA…
BP	Cell growth (GO:0016049)	10	1.54799	5.65412	0.00889638	AT5G65380, AT1G57680, AT1G22330, AT5G24870, AT2G28405, AT5G61970, AT4G09630, AT3G50910, AT5G52280, AT5G67130	DTX27, AT1G57680, AT1G22330, AT5G24870, LCR32, AT5G61970, AT4G09630, AT3G50910, AT5G52280, AT5G67130
BP	Response to water deprivation (GO:0009414)	46	7.12074	1.85001	0.0112465	AT3G29575, AT5G40390, AT5G23950, AT2G36950, AT3G22380, AT3G53420, AT5G25130, AT3G57020, AT5G66880, AT4G33905, AT4G22770, AT5G05140, AT3G15200, AT4G02090, AT3G12630, AT3G48240, AT4G30490, AT5G18270, AT3G24190, AT3G54200, AT4G19390, AT4G27654, AT4G24960, AT3G27540, AT1G59910, AT2G36780, AT1G72800, AT4G20260, AT3G20300, AT2G01830, AT5G61820, AT2G27500, AT1G50590, AT1G01480, AT1G17360, AT1G52890, AT5…	AFP3, RFS5, AT5G23950, HIPP05, TIC, PIP2-1, CYP71B12, SSL9, SRK2I, AT4G33905, AHL2, MED26B, AT3G15200, AT4G02090, SAP5, AT3G48240, AT4G30490, ANAC087, AT3G24190, AT3G54200, AT4G19390, AT4G27654, HVA22D, AT3G27540, FH7, UGT73C3, AT1G72800, PCAP1, AT3G20300, AHK4, AT5G61820, AT2G27500, AT1G50590, ACS2, AT1G17360, NAC019, AT5G02580, AT4G15260, AT5G11070, OFUT20, AT1G02350, AT2G22790, AT3G44190, PP2C…
BP	Ethylene-activated signaling pathway (GO:0009873)	17	2.63158	3.15757	0.0113622	AT4G19040, AT4G27654, AT1G80580, AT1G21910, AT3G51550, AT2G33710, AT2G41710, AT1G28360, AT3G16280, AT1G71520, AT5G65130, AT1G03800, AT3G11100, AT2G44940, AT2G44840, AT2G25490, AT1G53170	EDR2, AT4G27654, ERF084, ERF012, FER, AT2G33710, AT2G41710, ERF12, AT3G16280, ERF020, AT5G65130, ERF10, AT3G11100, ERF034, ERF13, EBF1, ERF8
BP	Defense response to other organism (GO:0098542)	35	5.41796	1.97025	0.0230158	AT3G52470, AT1G57680, AT5G23950, AT2G36950, AT3G26440, AT5G48250, AT2G35360, AT5G11700, AT4G37000, AT4G00905, AT2G18193, AT3G15200, AT5G07860, AT5G13100, AT1G03990, AT1G77280, AT3G50910, AT4G36850, AT5G19260, AT1G61667, AT4G27654, AT1G80590, AT3G27540, AT1G68440, AT1G24170, AT5G64550, AT4G23530, AT3G20300, AT2G21780, AT4G34260, AT5G61820, AT5G64850, AT1G17360, AT5G11070, AT1G02230	AT3G52470, AT1G57680, AT5G23950, HIPP05, AT3G26440, COL10, AT2G35360, AT5G11700, RCCR, AT4G00905, AT2G18193, AT3G15200, AT5G07860, AT5G13100, FAO1, AT1G77280, AT3G50910, AT4G36850, FAF3, AT1G61667, AT4G27654, WRKY66, AT3G27540, AT1G68440, GATL8, AT5G64550, AT4G23530, AT3G20300, AT2G21780, FUC95A, AT5G61820, AT5G64850, AT1G17360, AT5G11070, NAC004
BP	Cellular lipid metabolic process (GO:0044255)	15	2.32198	3.16879	0.0238896	AT4G19390, AT4G30810, AT5G43150, AT3G03790, AT3G62630, AT2G37240, AT4G09630, AT3G25700, AT3G61270, AT4G00905, AT3G16850, AT1G22330, AT1G19110, AT2G25310, AT4G36850	AT4G19390, SCPL29, AT5G43150, AT3G03790, AT3G62630, AT2G37240, AT4G09630, AT3G25700, AT3G61270, AT4G00905, AT3G16850, AT1G22330, AT1G19110, AT2G25310, AT4G36850
BP	Response to salt stress (GO:0009651)	30	4.64396	2.07453	0.0238896	AT1G64950, AT3G29575, AT2G36950, AT5G46830, AT4G05010, AT5G11700, AT5G66880, AT2G36770, AT5G64260, AT3G14690, AT4G36550, AT5G13100, AT2G18190, AT1G09950, AT4G30490, AT5G13180, AT5G18270, AT3G02140, AT5G65380, AT5G14470, AT1G59910, AT1G14920, AT5G67480, AT3G59150, AT3G20300, AT5G61820, AT2G27500, AT2G44500, AT2G29500, AT4G34000	CYP89A5, AFP3, HIPP05, BHLH28, AT4G05010, AT5G11700, SRK2I, UGT73C4, EXL2, CYP72A15, PUB5, AT5G13100, AT2G18190, RAS1, AT4G30490, NAC083, ANAC087, AFP4, DTX27, GLCAK2, FH7, GAI, BT4, AT3G59150, AT3G20300, AT5G61820, AT2G27500, OFUT20, HSP17.6B, ABF3
BP	Glucosinolate metabolic process (GO:0019760)	13	2.01238	3.51989	0.0238896	AT4G19390, AT4G01120, AT3G27540, AT2G14247, AT3G16280, AT5G63790, AT1G64390, AT3G25700, AT5G51990, AT1G04680, AT2G44940, AT1G02230, AT1G41830	AT4G19390, GBF2, AT3G27540, AT2G14247, AT3G16280, ANAC102, AtGH9C2, AT3G25700, DREB1D, AT1G04680, ERF034, NAC004, SKS6
BP	Organic hydroxy compound biosynthetic process (GO:1901617)	7	1.08359	6.5643	0.038045	AT3G52470, AT5G61970, AT5G02580, AT1G05870, AT3G24190, AT3G25700, AT5G52280	AT3G52470, AT5G61970, AT5G02580, AT1G05870, AT3G24190, AT3G25700, AT5G52280
BP	Developmental growth (GO:0048589)	31	4.79876	1.96357	0.038045	AT3G52470, AT3G62630, AT4G09630, AT1G64390, AT1G76610, AT3G16850, AT1G54740, AT5G13100, AT4G02090, AT1G19110, AT1G04680, AT1G78230, AT1G76890, AT1G03990, AT3G48240, AT1G12440, AT1G10020, AT1G04040, AT1G24170, AT4G23530, AT4G29310, AT5G44060, AT3G20300, AT3G61270, AT2G43050, AT5G64850, AT5G59050, AT3G06070, AT5G11070, AT2G44500, AT1G06850	AT3G52470, AT3G62630, AT4G09630, AtGH9C2, AT1G76610, AT3G16850, AT1G54740, AT5G13100, AT4G02090, AT1G19110, AT1G04680, AT1G78230, GT-2, FAO1, AT3G48240, SAP1, AT1G10020, AT1G04040, GATL8, AT4G23530, AT4G29310, AT5G44060, AT3G20300, AT3G61270, PME16, AT5G64850, AT5G59050, AT3G06070, AT5G11070, OFUT20, AtbZIP52
BP	Abscisic acid-activated signaling pathway (GO:0009738)	18	2.78638	2.58233	0.0384699	AT1G64950, AT5G01810, AT3G29575, AT3G51550, AT4G01026, AT1G17550, AT1G28490, AT5G66880, AT5G66780, AT4G22770, AT5G61820, AT5G51990, AT1G09950, AT3G07360, AT2G40340, AT3G11410, AT1G73390, AT4G34000	CYP89A5, CIPK15, AFP3, FER, PYL7, HAB2, SYP61, SRK2I, AT5G66780, AHL2, AT5G61820, DREB1D, RAS1, PUB9, DREB2C, PP2CA, AT1G73390, ABF3
MF	Transcription regulatory region sequence-specific DNA binding (GO:0000976)	45	6.96594	2.46426	2.65e-05	AT4G39070, AT5G46830, AT3G07340, AT3G22780, AT1G66550, AT3G16280, AT4G40060, AT5G63790, AT1G68670, AT3G04730, AT5G10030, AT4G18020, AT4G36930, AT1G53170, AT2G45680, AT5G18270, AT2G02070, AT4G01120, AT1G80590, AT1G21910, AT1G68520, AT1G66560, AT5G22290, AT5G58900, AT2G37590, AT2G14210, AT1G14920, AT3G61910, AT5G12840, AT1G75710, AT1G03800, AT3G62420, AT1G76420, AT5G51990, AT4G36920, AT2G44940, AT2…	BBX20, BHLH28, BHLH62, TSO1, WRKY67, AT3G16280, ATHB-16, ANAC102, HHO2, IAA16, TGA4, APRR2, SPT, ERF8, TCP9, ANAC087, IDD5, GBF2, WRKY66, ERF012, COL6, WRKY64, NAC089, AT5G58900, DOF2.4, ANR1, GAI, NAC066, NFYA1, AT1G75710, ERF10, BZIP53, NAC031, DREB1D, AP2, ERF034, ERF13, NAC047, NAC032, NAC002, COL13, AtbZIP52, MYB4, DREB2C, ABF3
MF	Transcription factor activity, sequence-specific DNA binding (GO:0003700)	76	11.7647	1.86592	2.97e-05	AT4G39070, AT3G07340, AT3G22780, AT5G63790, AT4G40060, AT1G71520, AT1G27050, AT1G68670, AT3G59580, AT5G65130, AT3G20640, AT4G08250, AT3G12130, AT1G25340, AT5G28300, AT2G43500, AT1G51070, AT1G76890, AT1G53170, AT2G45680, AT5G18270, AT4G01120, AT1G80590, AT1G21910, AT2G33710, AT1G68520, AT2G37590, AT2G14210, AT1G30330, AT3G61910, AT5G12840, AT1G76420, AT4G36920, AT2G44840, AT1G01720, AT1G06850, AT4…	BBX20, BHLH62, TSO1, ANAC102, ATHB-16, ERF020, ATHB54, HHO2, NLP9, AT5G65130, BHLH123, SCL26, AT3G12130, MYB116, AT5G28300, AT2G43500, bHLH115, GT-2, ERF8, TCP9, ANAC087, GBF2, WRKY66, ERF012, AT2G33710, COL6, DOF2.4, ANR1, ARF6, NAC066, NFYA1, NAC031, AP2, ERF13, NAC002, AtbZIP52, MYB4, ERF084, BHLH28, SCL8, COL10, ERF12, WRKY67, AT3G16280, IAA16, BHLH72, MYB90, HAT3, MYB87, TGA4, AT3G11100, APR…
MF	Protein binding (GO:0005515)	142	21.9814	1.31552	0.0203346	AT3G57560, AT1G68670, AT3G57040, AT1G55920, AT4G37000, AT1G78510, AT3G13222, AT1G53170, AT2G27250, AT1G63700, AT1G80600, AT1G19835, AT3G54500, AT2G33710, AT2G14210, AT1G30330, AT4G26000, AT4G20260, AT2G01830, AT5G03690, AT1G01040, AT2G44840, AT2G46340, AT1G06850, AT4G38620, AT3G50820, AT4G15560, AT2G45770, AT3G02470, AT2G30490, AT1G56590, AT5G48250, AT1G28360, AT4G14900, AT5G66880, AT3G50070, AT1…	NAGK, HHO2, ARR9, SAT1, RCCR, SPS1, GIP1, ERF8, CLV3, YDA, WIN1, FPP4, AT3G54500, AT2G33710, ANR1, ARF6, PEP, PCAP1, AHK4, FBA4, DCL1, ERF13, SPA1, AtbZIP52, MYB4, PSBO2, DXS, CPFTSY, SAMDC1, CYP73A5, AP3M, COL10, ERF12, FRL4B, SRK2I, CYCD3-3, MYB90, HAT3, CIPK12, AT4G11990, GI, FYPP3, CYP78A9, AT3G11100, APRR2, APRR9, AT3G50910, EBF1, NAC083, CIPK15, LNK1, GRP3S, AT1G12460, ORG3, RECQL2, PYL7, A…
MF	DNA binding (GO:0003677)	63	9.75232	1.60494	0.0203346	AT3G07340, AT5G63790, AT1G71520, AT1G68670, AT3G59580, AT5G65130, AT3G20640, AT3G12130, AT2G43500, AT1G51070, AT1G76890, AT1G53170, AT1G02065, AT5G18270, AT1G12440, AT4G01120, AT5G24850, AT1G21910, AT2G33710, AT1G17450, AT1G30330, AT5G12840, AT5G13730, AT1G01040, AT1G76420, AT4G36920, AT2G44840, AT1G09200, AT1G01720, AT1G02210, AT4G38620, AT1G12370, AT1G80580, AT5G46830, AT4G40040, AT1G28360, AT3…	BHLH62, ANAC102, ERF020, HHO2, NLP9, AT5G65130, BHLH123, AT3G12130, AT2G43500, bHLH115, GT-2, ERF8, SPL8, ANAC087, SAP1, GBF2, CRYD, ERF012, AT2G33710, AT1G17450, ARF6, NFYA1, SIGD, DCL1, NAC031, AP2, ERF13, HTR2, NAC002, AT1G02210, MYB4, PHR1, ERF084, BHLH28, HTR8, ERF12, AT3G16280, MYB90, MYB87, CHR27, AT1G18560, TGA4, SAP5, AT5G39770, APRR9, NAC083, ORG3, RECQL2, AT2G41710, NAC089, RBR1, ERF10…
