# Supplementary material for: Genomic overview of INA-induced NPR1 targeting and transcriptional cascades in Arabidopsis
Source: Nucleic Acids Res. 2024 Jan 23;52(7):3572–88. doi: 10.1093/nar/gkae019 (PMC11039990; doi:10.1093/nar/gkae019)
Supplement: gkae019_Supplemental_Files [file gkae019_supplemental_files.zip › Yun_Supplementary Dataset S6.xlsx]

## Sheet: HAC1-INA (rep1&2)
Supplementary Dataset S6. Genomic regions of HAC1 peaks, and the list of HAC1-target genes annotated from the HAC1 peaks.
MACS2 bdgdiff options: Log10 likelihood ratio=0.5, minimum length of differential region=100 bp.
11,307 HAC1:mCherry peaks & 8,762 HAC1-target genes identified from the comparison between HAC1-INA and Col-INA ChIP-seq data of the rep1&2 dataset.
Chrom	Start	End	Annotation	GeneID	Primary Gene Symbol	All Gene Symbols	Gene Model Description	Gene Model Type
Chr1	3036	3236	Promoter (<=1kb)	AT1G01010	NAC DOMAIN CONTAINING PROTEIN 1 (NAC001)	NAC DOMAIN CONTAINING PROTEIN 1 (NAC001);NAC DOMAIN CONTAINING PROTEIN 1 (ANAC001); (NTL10)	NAC domain containing protein 1;(source:Araport11)	protein_coding
Chr1	13606	13840	Promoter (<=1kb)	AT1G01030	NGATHA3 (NGA3)	NGATHA3 (NGA3)	Member of the RAV family of DNA binding proteins. Contains B3 domain. Component of transcriptional regulatory complex directing stigma development	protein_coding
Chr1	16625	16791	Upstream (2-3kb)	AT1G01030	NGATHA3 (NGA3)	NGATHA3 (NGA3)	Member of the RAV family of DNA binding proteins. Contains B3 domain. Component of transcriptional regulatory complex directing stigma development	protein_coding
Chr1	20560	21335	Upstream (1-2kb)	AT1G01040	DICER-LIKE 1 (DCL1)	DICER-LIKE 1 (DCL1);CARPEL FACTORY (CAF);SUSPENSOR 1 (SUS1);DICER-LIKE 1 (ATDCL1);ABNORMAL SUSPENSOR 1 (ASU1);EMBRYO DEFECTIVE 76 (EMB76);EMBRYO DEFECTIVE 60 (EMB60);SHORT INTEGUMENTS 1 (SIN1)	Encodes a Dicer homolog. Dicer is a RNA helicase involved in microRNA processing. Mutations in this locus can result in embryo lethality. Embryo shape at seed maturity is globular-elongate. Other mutants convert the floral meristems to an indeterminate state, others yet show defects in ovule development. mRNA is expressed in all shoot tissues. DCL1 is able to produce miRNAs and siRNAs. The mRNA i…	protein_coding
Chr1	33455	33872	Promoter (<=1kb)	AT1G01050	PYROPHOSPHORYLASE 1 (PPa1)	PYROPHOSPHORYLASE 1 (PPa1);PYROPHOSPHORYLASE 1 (AtPPa1)	Encodes a soluble protein with inorganic pyrophosphatase activity that is highly specific for Mg-inorganic pyrophosphate.	protein_coding
Chr1	37315	38313	Promoter (<=1kb)	AT1G01060	LATE ELONGATED HYPOCOTYL (LHY)	LATE ELONGATED HYPOCOTYL 1 (LHY1);LATE ELONGATED HYPOCOTYL (LHY)	LHY encodes a myb-related putative transcription factor involved in circadian rhythm along with another myb transcription factor CCA1	protein_coding
Chr1	50926	52100	Promoter (<=1kb)	AT1G01100	60S ACIDIC RIBOSOMAL PROTEIN P1-1 (RPP1A)	RPP1 CO-ORTHOLOGOUS GENE 1 (RPP1.1);60S ACIDIC RIBOSOMAL PROTEIN P1-1 (RPP1A)	Co-orthologous gene of large ribosomal subunit protein RPP1.	protein_coding
Chr1	55366	57592	3' UTR	AT1G01120	3-KETOACYL-COA SYNTHASE 1 (KCS1)	3-KETOACYL-COA SYNTHASE 1 (KCS1)	Encodes a condensing enzyme KCS1 (3-ketoacyl-CoA synthase 1) which is involved in the critical fatty acid elongation process in wax biosynthesis.	protein_coding
Chr1	59581	60715	Promoter (<=1kb)	AT1G01120	3-KETOACYL-COA SYNTHASE 1 (KCS1)	3-KETOACYL-COA SYNTHASE 1 (KCS1)	Encodes a condensing enzyme KCS1 (3-ketoacyl-CoA synthase 1) which is involved in the critical fatty acid elongation process in wax biosynthesis.	protein_coding
Chr1	61189	61481	Upstream (1-2kb)	AT1G01120	3-KETOACYL-COA SYNTHASE 1 (KCS1)	3-KETOACYL-COA SYNTHASE 1 (KCS1)	Encodes a condensing enzyme KCS1 (3-ketoacyl-CoA synthase 1) which is involved in the critical fatty acid elongation process in wax biosynthesis.	protein_coding
Chr1	63385	64370	Promoter (<=1kb)	AT1G01130			CBL-interacting Serine/Threonine-kinase;(source:Araport11)	protein_coding
Chr1	67096	68882	Promoter (<=1kb)	AT1G01140	CBL-INTERACTING PROTEIN KINASE 9 (CIPK9)	CBL-INTERACTING PROTEIN KINASE 9 (CIPK9);PROTEIN KINASE 6 (PKS6)	Encodes a CBL-interacting protein kinase with similarity to SOS2	protein_coding
Chr1	74551	75089	Promoter (<=1kb)	AT1G01170			ozone-responsive stress-like protein (DUF1138);(source:Araport11)	protein_coding
Chr1	75359	75624	Promoter (<=1kb)	AT1G01180			S-adenosyl-L-methionine-dependent methyltransferases superfamily protein;(source:Araport11)	protein_coding
Chr1	76115	76405	Exon (AT1G01180.1/AT1G01180, exon 1 of 1)	AT1G01180			S-adenosyl-L-methionine-dependent methyltransferases superfamily protein;(source:Araport11)	protein_coding
Chr1	77682	77799	Promoter (<=1kb)	AT1G08765			novel transcribed region;(source:Araport11)	novel_transcribed_region
Chr1	88582	88691	Promoter (<=1kb)	AT1G01210			DNA-directed RNA polymerase, subunit M, archaeal;(source:Araport11)	protein_coding
Chr1	99298	99918	Promoter (<=1kb)	AT1G01240			transmembrane protein;(source:Araport11)	protein_coding
Chr1	107632	108649	Promoter (<=1kb)	AT1G01260	JASMONATE ASSOCIATED MYC2 LIKE 2 (JAM2)	JASMONATE ASSOCIATED MYC2 LIKE 2 (JAM2); (BHLH013); (BHLH13)	bHLH13 interacts with JAZ proteins, and functions redundantly with bHLH3, bHLH14 and bHLH17 to negatively regulate jasmonate responses.	protein_coding
Chr1	108838	109180	Promoter (<=1kb)	AT1G01260	JASMONATE ASSOCIATED MYC2 LIKE 2 (JAM2)	JASMONATE ASSOCIATED MYC2 LIKE 2 (JAM2); (BHLH013); (BHLH13)	bHLH13 interacts with JAZ proteins, and functions redundantly with bHLH3, bHLH14 and bHLH17 to negatively regulate jasmonate responses.	protein_coding
Chr1	115942	118967	Promoter (<=1kb)	AT1G01300			Eukaryotic aspartyl protease family protein;(source:Araport11)	protein_coding
Chr1	120476	120921	Exon (AT1G01310.1/AT1G01310, exon 1 of 1)	AT1G01310			CAP (Cysteine-rich secretory proteins, Antigen 5, and Pathogenesis-related 1 protein) superfamily protein;(source:Araport11)	protein_coding
Chr1	130466	131497	Promoter (<=1kb)	AT1G01320	REDUCED CHLOROPLAST COVERAGE (REC1)	REDUCED CHLOROPLAST COVERAGE (REC1);FLOURY ENDOSPERM LIKE 2 (FLL2)	Encodes REDUCED CHLOROPLAST COVERAGE 1 (REC1) a protein with similarity to the FLOURY locus in maize. Located in the nucleus and cytosol. Contributes to establishing the size of the chloroplast compartment.	protein_coding
Chr1	135757	136032	Promoter (<=1kb)	AT1G01340	CYCLIC NUCLEOTIDE GATED CHANNEL 10 (CNGC10)	CYCLIC NUCLEOTIDE GATED CHANNEL 10 (CNGC10)	member of Cyclic nucleotide gated channel family, regulated by Bacillus amyloliquefaciens under high calcium stress.	protein_coding
Chr1	140249	140573	Upstream (1-2kb)	AT1G01360	REGULATORY COMPONENT OF ABA RECEPTOR 1 (RCAR1)	REGULATORY COMPONENT OF ABA RECEPTOR 1 (RCAR1);PYRABACTIN RESISTANCE 1-LIKE 9 (PYL9)	Encodes RCAR1 (regulatory components of ABA receptor). Interacts with and regulates the type 2C protein phosphatases (PP2Cs) ABI1 and ABI2. Functions as abscisic acid sensor. The mRNA is cell-to-cell mobile.	protein_coding
Chr1	145894	146431	Promoter (<=1kb)	AT1G01380	ENHANCER OF TRY AND CPC 1 (ETC1)	ENHANCER OF TRY AND CPC 1 (ETC1)	ETC1 is involved in trichome and root hair patterning in Arabidopsis; acts redundantly with TRIPTYCHON and CAPRICE .	protein_coding
Chr1	156183	156939	Promoter (<=1kb)	AT1G01420			Phosphatidylinositol 4-phosphate 5-kinase (PIP5K) enzyme family member.	protein_coding
Chr1	158515	159772	Promoter (<=1kb)	AT1G01430	TRICHOME BIREFRINGENCE-LIKE 25 (TBL25)	TRICHOME BIREFRINGENCE-LIKE 25 (TBL25);MANNAN O-ACETYLTRANSFERASE 3 (MOAT3)	Encodes a member of the TBL (TRICHOME BIREFRINGENCE-LIKE) gene family containing a plant-specific DUF231 (domain of unknown function) domain. TBL gene family has 46 members, two of which (TBR/AT5G06700 and TBL3/AT5G01360) have been shown to be involved in the synthesis and deposition of secondary wall cellulose, presumably by influencing the esterification state of pectic polymers.Functions as a …	protein_coding
Chr1	172582	173894	Promoter (<=1kb)	AT1G01470	LATE EMBRYOGENESIS ABUNDANT 14 (LEA14)	(LEA1);LIGHT STRESS-REGULATED 3 (LSR3);LATE EMBRYOGENESIS ABUNDANT 14 (LEA14);ARABIDOPSIS THALIANA LATE EMBRYOGENESIS ABUNDANT 14 (ATLEA14)	Encodes late-embryogenesis abundant protein whose mRNA levels are induced in response to wounding and light stress. Might be involved in protection against desiccation.	protein_coding
Chr1	176797	177196	Exon (AT1G01480.1/AT1G01480, exon 4 of 4)	AT1G01480	1-AMINO-CYCLOPROPANE-1-CARBOXYLATE SYNTHASE 2 (ACS2)	1-AMINO-CYCLOPROPANE-1-CARBOXYLATE SYNTHASE 2 (ACS2); (AT-ACC2)	a member of the 1-aminocyclopropane-1-carboxylate (ACC) synthase (S-adenosyl-L-methionine methylthioadenosine-lyase, EC 4.4.1.14) gene family, isolated from a flower-specific cDNA library. Plays a key role in the establishment of stomatal density and cluster on the leaf epidermis in response to drought.	protein_coding
Chr1	180282	180647	3' UTR	AT1G01490	HEAVY METAL PROTEIN 1 (ATHMP01)	HEAVY METAL PROTEIN 1 (ATHMP01)	Heavy metal transport/detoxification superfamily protein;(source:Araport11)	protein_coding
Chr1	180881	181067	Intron (AT1G01490.3/AT1G01490, intron 2 of 2)	AT1G01490	HEAVY METAL PROTEIN 1 (ATHMP01)	HEAVY METAL PROTEIN 1 (ATHMP01)	Heavy metal transport/detoxification superfamily protein;(source:Araport11)	protein_coding
Chr1	181636	183691	Promoter (<=1kb)	AT1G01490	HEAVY METAL PROTEIN 1 (ATHMP01)	HEAVY METAL PROTEIN 1 (ATHMP01)	Heavy metal transport/detoxification superfamily protein;(source:Araport11)	protein_coding
Chr1	184855	185123	Promoter (<=1kb)	AT1G01500			Erythronate-4-phosphate dehydrogenase family protein;(source:Araport11)	protein_coding
Chr1	190236	190511	Promoter (<=1kb)	AT1G01520	ALTERED SEED GERMINATION 4 (ASG4)	ALTERED SEED GERMINATION 4 (ASG4);REVEILLE 3 (REV3)	RVE3 is one of eleven homologous MYB-like transcription factors in Arabidopsis and a member of the RVE8 clade. Plays a minor role in clock regulation.	protein_coding
Chr1	194807	195270	Promoter (<=1kb)	AT1G01540			Protein kinase superfamily protein;(source:Araport11)	protein_coding
Chr1	195575	196177	Promoter (<=1kb)	AT1G01540			Protein kinase superfamily protein;(source:Araport11)	protein_coding
Chr1	198430	200541	Promoter (<=1kb)	AT1G01550	BYPASS 1 (BPS1)	BYPASS 1 (BPS1)	Encodes a protein with no functionally characterized domains that to prevent the synthesis of a novel substance that moves from the root to the shoot, where it modifies shoot growth by interfering with auxin signaling. Synthesis and delivery of this substance requires neither phloem nor endodermis.	protein_coding
Chr1	201645	202325	Promoter (<=1kb)	AT1G01560	MAP KINASE 11 (MPK11)	MAP KINASE 11 (ATMPK11);MAP KINASE 11 (MPK11)	Member of MAP Kinase family. Flg22-induced activation is blocked by AvrRpt2.	protein_coding
Chr1	204945	205102	5' UTR	AT1G01570			transferring glycosyl group transferase (DUF604);(source:Araport11)	protein_coding
Chr1	206581	208132	Promoter (<=1kb)	AT1G01580			Encodes the low-iron-inducible ferric chelate reductase responsible for reduction of iron at the root surface. It is likely to be the major Fe(III) chelate reductase in Arabidopsis iron metabolism. Coordinately regulated with IRT1, the major transporter responsible for high-affinity iron uptake from the soil, at both transcriptional and posttranscriptional levels. Steady state mRNA levels are reg…	protein_coding
Chr1	210625	210835	Intron (AT1G01580.2/AT1G01580, intron 4 of 7)	AT1G01580			Encodes the low-iron-inducible ferric chelate reductase responsible for reduction of iron at the root surface. It is likely to be the major Fe(III) chelate reductase in Arabidopsis iron metabolism. Coordinately regulated with IRT1, the major transporter responsible for high-affinity iron uptake from the soil, at both transcriptional and posttranscriptional levels. Steady state mRNA levels are reg…	protein_coding
Chr1	218744	218955	Promoter (<=1kb)	AT1G01600	CYTOCHROME P450, FAMILY 86, SUBFAMILY A, POLYPEPTIDE 4 (CYP86A4)	CYTOCHROME P450, FAMILY 86, SUBFAMILY A, POLYPEPTIDE 4 (CYP86A4)	Encodes a member of the CYP86A subfamily of cytochrome p450 genes. Expressed significantly at highest level in mature stems and flowers.	protein_coding
Chr1	219725	220414	Exon (AT1G01600.1/AT1G01600, exon 2 of 2)	AT1G01600	CYTOCHROME P450, FAMILY 86, SUBFAMILY A, POLYPEPTIDE 4 (CYP86A4)	CYTOCHROME P450, FAMILY 86, SUBFAMILY A, POLYPEPTIDE 4 (CYP86A4)	Encodes a member of the CYP86A subfamily of cytochrome p450 genes. Expressed significantly at highest level in mature stems and flowers.	protein_coding
Chr1	224546	225134	Promoter (<=1kb)	AT1G01610	GLYCEROL-3-PHOSPHATE SN-2-ACYLTRANSFERASE 4 (GPAT4)	GLYCEROL-3-PHOSPHATE SN-2-ACYLTRANSFERASE 4 (ATGPAT4);GLYCEROL-3-PHOSPHATE SN-2-ACYLTRANSFERASE 4 (GPAT4)	bifunctional sn-glycerol-3-phosphate 2-O-acyltransferase/phosphatase. Involved in cutin assembly and is functionally redundant with GPAT8.	protein_coding
Chr1	225709	226411	3' UTR	AT1G01620	PLASMA MEMBRANE INTRINSIC PROTEIN 1C (PIP1C)	PLASMA MEMBRANE INTRINSIC PROTEIN 1C (PIP1C); (TMP-B);PLASMA MEMBRANE INTRINSIC PROTEIN 1;3 (PIP1;3)	a member of the plasma membrane intrinsic protein subfamily PIP1. localizes to the plasma membrane and exhibits water transport activity in Xenopus oocyte. expressed ubiquitously and protein level decreases slightly during leaf development. Involved redundantly with PIP1;1/2/4/5 in hydraulics and carbon fixation, regulates the expression of related genes that affect plant growth and development.	protein_coding
Chr1	227178	229023	Promoter (<=1kb)	AT1G01620	PLASMA MEMBRANE INTRINSIC PROTEIN 1C (PIP1C)	PLASMA MEMBRANE INTRINSIC PROTEIN 1C (PIP1C); (TMP-B);PLASMA MEMBRANE INTRINSIC PROTEIN 1;3 (PIP1;3)	a member of the plasma membrane intrinsic protein subfamily PIP1. localizes to the plasma membrane and exhibits water transport activity in Xenopus oocyte. expressed ubiquitously and protein level decreases slightly during leaf development. Involved redundantly with PIP1;1/2/4/5 in hydraulics and carbon fixation, regulates the expression of related genes that affect plant growth and development.	protein_coding
Chr1	237522	238119	Promoter (<=1kb)	AT1G01650	SIGNAL PEPTIDE PEPTIDASE-LIKE 4 (SPPL4)	ARABIDOPSIS THALIANA SIGNAL PEPTIDE PEPTIDASE-LIKE 4 (ATSPPL4);SIGNAL PEPTIDE PEPTIDASE-LIKE 4 (SPPL4)	SIGNAL PEPTIDE PEPTIDASE-LIKE 4;(source:Araport11)	protein_coding
Chr1	239429	239918	Upstream (1-2kb)	AT1G01650	SIGNAL PEPTIDE PEPTIDASE-LIKE 4 (SPPL4)	ARABIDOPSIS THALIANA SIGNAL PEPTIDE PEPTIDASE-LIKE 4 (ATSPPL4);SIGNAL PEPTIDE PEPTIDASE-LIKE 4 (SPPL4)	SIGNAL PEPTIDE PEPTIDASE-LIKE 4;(source:Araport11)	protein_coding
Chr1	267934	270242	Promoter (<=1kb)	AT1G01720	(ATAF1)	(ATAF1); (ANAC2);ARABIDOPSIS NAC DOMAIN CONTAINING PROTEIN 2 (ANAC002)	Belongs to a large family of putative transcriptional activators with NAC domain. Transcript level increases in response to wounding and abscisic acid. ATAF1 attentuates ABA signaling and sythesis. Mutants are hyposensitive to ABA. The mRNA is cell-to-cell mobile.	protein_coding
Chr1	270644	270888	Promoter (<=1kb)	AT1G01725			adenylosuccinate synthetase;(source:Araport11)	protein_coding
Chr1	298133	298211	5' UTR	AT1G01820	PEROXIN 11C (PEX11C)	PEROXIN 11C (PEX11C)	member of the peroxin11 (PEX11) gene family, integral to peroxisome membrane, controls peroxisome proliferation.	protein_coding
Chr1	300906	301288	Promoter (<=1kb)	AT1G01830			ARM repeat superfamily protein;(source:Araport11)	protein_coding
Chr1	302341	303115	Promoter (<=1kb)	AT1G01830			ARM repeat superfamily protein;(source:Araport11)	protein_coding
Chr1	325029	325433	Promoter (<=1kb)	AT1G01950	ARMADILLO REPEAT KINESIN 2 (ARK2)	ARMADILLO REPEAT KINESIN 2 (ARK2);ARABIDOPSIS THALIANA KINESIN UNGROUPED CLADE, GENE B (AtKINUb)	Encodes a member of the armadillo/beta-catenin repeat kinesin motor family. Mutants have twisted roots due to abnormal cell file rotation; the phenotype is dependent on microtubules.	protein_coding
Chr1	356862	356970	5' UTR	AT1G02030			C2H2-like zinc finger protein;(source:Araport11)	protein_coding
Chr1	363994	364957	Promoter (<=1kb)	AT1G02065	SQUAMOSA PROMOTER BINDING PROTEIN-LIKE 8 (SPL8)	SQUAMOSA PROMOTER BINDING PROTEIN-LIKE 8 (SPL8)	Encodes an SBP-box gene, a member of the SPL gene family. Mutants are affected in micro- and megasporogenesis, trichome formation on sepals, and stamen filament elongation.	protein_coding
Chr1	395479	395731	Promoter (<=1kb)	AT1G02120	VASCULAR ASSOCIATED DEATH1 (VAD1)	VASCULAR ASSOCIATED DEATH1 (VAD1)	Encodes VAD1 (Vascular Associated Death1), a regulator of cell death and defense responses in vascular tissues. VAD1 is a putative membrane associated protein and contains a GRAM domain. vad1 is a lesion mimic mutant that exhibits light conditional appearance of propagative HR (hypersensitive response)-like lesions along the vascular system. The mRNA is cell-to-cell mobile.	protein_coding
Chr1	414560	415044	Promoter (<=1kb)	AT1G02180			ferredoxin-like protein;(source:Araport11)	protein_coding
Chr1	420090	420344	5' UTR	AT1G02205	ECERIFERUM 1 (CER1)	ECERIFERUM 1 (CER1)	Expression of the CER1 gene associated with production of stem epicuticular wax and pollen fertility. Biochemical studies showed that cer1 mutants are blocked in the conversion of stem wax C30 aldehydes to C29 alkanes, and they also lack the secondary alcohols and ketones. These suggested the CER1 protein is an aldehyde decarbonylase, but the exact molecular function of this protein remains to be…	protein_coding
Chr1	426342	426837	Downstream (<1kb)	AT1G02210			NAC (No Apical Meristem) domain transcriptional regulator superfamily protein;(source:Araport11)	protein_coding
Chr1	430801	431352	Promoter (<=1kb)	AT1G02220	NAC DOMAIN CONTAINING PROTEIN 3 (NAC003)	NAC DOMAIN CONTAINING PROTEIN 3 (ANAC003); (XVP);NAC DOMAIN CONTAINING PROTEIN 3 (NAC003)	NAC domain transcription factor which functions as a negative regulator of the TDIF-PXY module and fine-tunes TDIF signaling in vascular development. Controls the balance of xylem formation and cambial cell divisions.	protein_coding
Chr1	434199	434409	Promoter (<=1kb)	AT1G02228			pseudogene of no apical meristem (NAM) family protein	transposable_element_gene
Chr1	436992	437120	Promoter (<=1kb)	AT1G02230	NAC DOMAIN CONTAINING PROTEIN 4 (NAC004)	NAC DOMAIN CONTAINING PROTEIN 4 (NAC004);NAC DOMAIN CONTAINING PROTEIN 4 (ANAC004)	NAC domain containing protein 4;(source:Araport11)	protein_coding
Chr1	446491	446854	Promoter (<=1kb)	AT1G02270			Calcium-binding endonuclease/exonuclease/phosphatase family;(source:Araport11)	protein_coding
Chr1	453011	453293	Promoter (<=1kb)	AT1G02300	(ATCATHB1)	(ATCATHB1)	Encodes a capase involved in stress induced cell death.	protein_coding
Chr1	467716	467952	Promoter (<=1kb)	AT1G02340	LONG HYPOCOTYL IN FAR-RED (HFR1)	LONG HYPOCOTYL IN FAR-RED (HFR1);REDUCED PHYTOCHROME SIGNALING 1 (REP1); (FBI1);REDUCED SENSITIVITY TO FAR-RED LIGHT 1 (RSF1)	Encodes a light-inducible, nuclear bHLH protein involved in phytochrome signaling. Mutants exhibit a long-hypocotyl phenotype only under far-red light but not under red light and are defective in other phytochrome A-related responses. Mutants also show blue light response defects. HFR1 interacts with COP1, co-localizes to the nuclear specks and is ubiquinated by COP1.	protein_coding
Chr1	468555	469707	Promoter (<=1kb)	AT1G02350			protoporphyrinogen oxidase-like protein;(source:Araport11)	protein_coding
Chr1	471204	472106	Promoter (<=1kb)	AT1G04107			novel transcribed region; detected in root, carpel, root apical meristem, receptacle, leaf, dark-grown seedling, light-grown seedling, aerial;(source:Araport11)	novel_transcribed_region
Chr1	476744	477248	Promoter (<=1kb)	AT1G02380			transmembrane protein;(source:Araport11)	protein_coding
Chr1	480646	480893	Promoter (<=1kb)	AT1G02390	GLYCEROL-3-PHOSPHATE SN-2-ACYLTRANSFERASE 2 (GPAT2)	GLYCEROL-3-PHOSPHATE SN-2-ACYLTRANSFERASE 2 (ATGPAT2);GLYCEROL-3-PHOSPHATE SN-2-ACYLTRANSFERASE 2 (GPAT2)	putative sn-glycerol-3-phosphate 2-O-acyltransferase	protein_coding
Chr1	483410	483535	Distal Intergenic	AT1G02390	GLYCEROL-3-PHOSPHATE SN-2-ACYLTRANSFERASE 2 (GPAT2)	GLYCEROL-3-PHOSPHATE SN-2-ACYLTRANSFERASE 2 (ATGPAT2);GLYCEROL-3-PHOSPHATE SN-2-ACYLTRANSFERASE 2 (GPAT2)	putative sn-glycerol-3-phosphate 2-O-acyltransferase	protein_coding
Chr1	485572	489124	Promoter (<=1kb)	AT1G02400	GIBBERELLIN 2-OXIDASE 6 (GA2OX6)	ARABIDOPSIS THALIANA GIBBERELLIN 2-OXIDASE 4 (ATGA2OX4);ARABIDOPSIS THALIANA GIBBERELLIN 2-OXIDASE 6 (ATGA2OX6);GIBBERELLIN 2-OXIDASE 6 (GA2OX6);DOWNSTREAM TARGET OF AGL15 1 (DTA1)	Encodes a gibberellin 2-oxidase that acts on C19 gibberellins but not C20 gibberellins.	protein_coding
Chr1	498591	499113	Promoter (<=1kb)	AT1G02450	NIM1-INTERACTING 1 (NIMIN1)	(NIMIN-1);NIM1-INTERACTING 1 (NIMIN1)	NIMIN1 modulates PR gene expression according the following model: NPR1 forms a ternary complex with NIMIN1 and TGA factors upon SAR induction that binds to a positive regulatory cis-element of the PR-1 promoter, termed LS7. This leads to PR-1 gene induction. NIMIN1 decreases transcriptional activation, possibly through its EAR motif, which results in fine-tuning of PR-1 gene expression.	protein_coding
Chr1	515244	515634	Promoter (<=1kb)	AT1G02475			Polyketide cyclase/dehydrase and lipid transport superfamily protein;(source:Araport11)	protein_coding
Chr1	518066	518246	Promoter (<=1kb)	AT1G02500	S-ADENOSYLMETHIONINE SYNTHETASE 1 (SAM1)	(MAT1); (AtSAM1); (METK1);S-ADENOSYLMETHIONINE SYNTHETASE-1 (SAM-1);S-ADENOSYLMETHIONINE SYNTHETASE 1 (SAM1)	encodes a S-adenosylmethionine synthetase. SAM1 is regulated by protein S-nitrosylation. The covalent binding of nitric oxide (NO) to the Cys114 residue inhibits the enzyme activity.	protein_coding
Chr1	537636	538010	Promoter (<=1kb)	AT1G02560	NUCLEAR ENCODED CLP PROTEASE 5 (CLPP5)	NUCLEAR ENCODED CLP PROTEASE 5 (CLPP5);NUCLEAR-ENCODED CLPP 1 (NCLPP1);NUCLEAR CLPP 5 (NCLPP5)	One of several nuclear-encoded ClpPs (caseinolytic protease). Contains a highly conserved catalytic triad of Ser-type proteases (Ser-His-Asp). The name reflects nomenclature described in Adam et. al (2001). The mRNA is cell-to-cell mobile.	protein_coding
Chr1	545182	545382	Intron (AT1G02580.2/AT1G02580, intron 2 of 13)	AT1G02580	MEDEA (MEA)	FERTILIZATION INDEPENDENT SEED 1 (FIS1);EMBRYO DEFECTIVE 173 (EMB173);MEDEA (MEA);SET DOMAIN-CONTAINING PROTEIN 5 (SDG5)	Encodes the imprinted gene MEA that belongs to Polycomb Repressive Complex 2 (PRC2) and has a SET domain for methyltransferase activity and is involved in the stable transcriptional silencing of target genes. It negatively regulates seed development in the absence of fertilization. Mutations in this locus result in embryo lethality. MEA is imprinted in the endosperm. The maternal allele is expres…	protein_coding
Chr1	552585	552767	Promoter (<=1kb)	AT1G02590			Aldehyde oxidase/xanthine dehydrogenase, molybdopterin binding protein;(source:Araport11)	protein_coding
Chr1	555070	555397	Promoter (<=1kb)	AT1G02610			RING/FYVE/PHD zinc finger superfamily protein;(source:Araport11)	protein_coding
Chr1	555553	557221	Promoter (<=1kb)	AT1G02610			RING/FYVE/PHD zinc finger superfamily protein;(source:Araport11)	protein_coding
Chr1	559596	560241	Promoter (<=1kb)	AT1G04137			None;(source:Araport11)	long_noncoding_rna
Chr1	563480	566092	Promoter (<=1kb)	AT1G02640	BETA-XYLOSIDASE 2 (BXL2)	BETA-XYLOSIDASE 2 (ATBXL2);BETA-XYLOSIDASE 2 (BXL2)	encodes a protein similar to a beta-xylosidase located in the extracellular matrix. This is a member of glycosyl hydrolase family 3 and has six other closely related members.	protein_coding
Chr1	567052	567414	Upstream (1-2kb)	AT1G02650			Tetratricopeptide repeat (TPR)-like superfamily protein;(source:Araport11)	protein_coding
Chr1	568557	568732	Promoter (<=1kb)	AT1G02650			Tetratricopeptide repeat (TPR)-like superfamily protein;(source:Araport11)	protein_coding
Chr1	569015	569296	Exon (AT1G02650.1/AT1G02650, exon 2 of 3)	AT1G02650			Tetratricopeptide repeat (TPR)-like superfamily protein;(source:Araport11)	protein_coding
Chr1	570835	572243	3' UTR	AT1G02650			Tetratricopeptide repeat (TPR)-like superfamily protein;(source:Araport11)	protein_coding
Chr1	574443	576446	Promoter (<=1kb)	AT1G02660	PLASTID LIPASE2 (PLIP2)	PLASTID LIPASE2 (PLIP2)	PLIP2 is a glycerolipid A1 lipase with substrate preference for monogalactosyldiacylglycerol. Expression is induced by ABA.	protein_coding
Chr1	584073	584150	Promoter (<=1kb)	AT1G02690	IMPORTIN ALPHA ISOFORM 6 (IMPA-6)	IMPORTIN ALPHA ISOFORM 6 (IMPA-6)	Putative importin alpha isoform. When overexpressed can rescue the impa-4 decreased transformation susceptibility phenotype.	protein_coding
Chr1	607549	607817	Promoter (<=1kb)	AT1G02770			hypothetical protein;(source:Araport11)	protein_coding
Chr1	609142	609536	Promoter (<=1kb)	AT1G02780	EMBRYO DEFECTIVE 2386 (emb2386)	EMBRYO DEFECTIVE 2386 (emb2386)	Ribosomal protein L19e family protein;(source:Araport11)	protein_coding
Chr1	621277	621761	Promoter (<=1kb)	AT1G02816			pectinesterase (Protein of unknown function, DUF538);(source:Araport11)	protein_coding
Chr1	630301	630418	Promoter (<=1kb)	AT1G02850	BETA GLUCOSIDASE 11 (BGLU11)	BETA GLUCOSIDASE 11 (BGLU11)	beta glucosidase 11;(source:Araport11)	protein_coding
Chr1	633539	633848	Upstream (1-2kb)	AT1G02860	NITROGEN LIMITATION ADAPTATION (NLA)	NITROGEN LIMITATION ADAPTATION (NLA); (SYG1);BENZOIC ACID HYPERSENSITIVE 1 (BAH1)	Encodes a ubiquitin E3 ligase with RING and SPX domains that is involved in mediating immune responses and mediates degradation of PHT1s at plasma membranes. Targeted by MIR827. Ubiquitinates PHT1;3, PHT1;2, PHT1;1/AtPT1 and PHT1;4/AtPT2.	protein_coding
Chr1	634841	635304	Promoter (<=1kb)	AT1G02860	NITROGEN LIMITATION ADAPTATION (NLA)	NITROGEN LIMITATION ADAPTATION (NLA); (SYG1);BENZOIC ACID HYPERSENSITIVE 1 (BAH1)	Encodes a ubiquitin E3 ligase with RING and SPX domains that is involved in mediating immune responses and mediates degradation of PHT1s at plasma membranes. Targeted by MIR827. Ubiquitinates PHT1;3, PHT1;2, PHT1;1/AtPT1 and PHT1;4/AtPT2.	protein_coding
Chr1	644537	644937	Promoter (<=1kb)	AT1G02880			Encodes a thiamine pyrophosphokinase capable of producing thiamine pyrophosphate from free thiamine.	protein_coding
Chr1	652768	653579	Promoter (<=1kb)	AT1G02890			AAA-type ATPase family protein;(source:Araport11)	protein_coding
Chr1	662291	662673	Promoter (<=1kb)	AT1G02930	GLUTATHIONE S-TRANSFERASE 6 (GSTF6)	ARABIDOPSIS GLUTATHIONE S-TRANSFERASE 1 (ATGST1);GLUTATHIONE S-TRANSFERASE (ATGSTF6);GLUTATHIONE S-TRANSFERASE 1 (GST1);EARLY RESPONSIVE TO DEHYDRATION 11 (ERD11);GLUTATHIONE S-TRANSFERASE 6 (GSTF6);ARABIDOPSIS THALIANA GLUATIONE S-TRANSFERASE F3 (ATGSTF3)	Encodes glutathione transferase belonging to the phi class of GSTs. Naming convention according to Wagner et al. (2002).	protein_coding
Chr1	673138	673331	Promoter (<=1kb)	AT1G02970	WEE1 KINASE HOMOLOG (WEE1)	WEE1 KINASE HOMOLOG (WEE1); (ATWEE1)	Protein kinase that negatively regulates the entry into mitosis.	protein_coding
Chr1	701214	701539	Promoter (<=1kb)	AT1G03030			P-loop containing nucleoside triphosphate hydrolases superfamily protein;(source:Araport11)	protein_coding
Chr1	706572	707171	Promoter (<=1kb)	AT1G03040	(BHLH007)	(BHLH007);PERICYCLE FACTOR TYPE-B 2 (PFB2)	Governs the competence of pericycle cells to initiate lateral root primordium formation.	protein_coding
Chr1	727275	727741	Promoter (<=1kb)	AT1G03060	SPIRRIG (SPI)	SPIRRIG (SPI);BEACH-DOMAIN HOMOLOG A1 (BCHA1)	Encodes a WD/BEACH domain protein involved in cell morphogenesis and ribonucleoprotein particle formation. It interacts with the P-body core component DCP2, associates to mRNA processing bodies (P-bodies), and regulates their assembly upon salt stress. It accumulates at the root hair apex via post-Golgi compartments and positively regulates tip growth by maintaining tip-focused vesicle secretion …	protein_coding
Chr1	728105	728410	Promoter (<=1kb)	AT1G03060	SPIRRIG (SPI)	SPIRRIG (SPI);BEACH-DOMAIN HOMOLOG A1 (BCHA1)	Encodes a WD/BEACH domain protein involved in cell morphogenesis and ribonucleoprotein particle formation. It interacts with the P-body core component DCP2, associates to mRNA processing bodies (P-bodies), and regulates their assembly upon salt stress. It accumulates at the root hair apex via post-Golgi compartments and positively regulates tip growth by maintaining tip-focused vesicle secretion …	protein_coding
Chr1	738044	738762	Promoter (<=1kb)	AT1G03080	NETWORKED 1D (NET1D)	NETWORKED 1D (NET1D)	kinase interacting (KIP1-like) family protein;(source:Araport11)	protein_coding
Chr1	739217	739379	Promoter (<=1kb)	AT1G03090	(MCCA)	(MCCA)	MCCA is the biotinylated subunit of the dimer MCCase, which is involved in leucine degradation. Both subunits are nuclear coded and the active enzyme is located in the mitochondrion.	protein_coding
Chr1	739495	739621	Promoter (<=1kb)	AT1G03090	(MCCA)	(MCCA)	MCCA is the biotinylated subunit of the dimer MCCase, which is involved in leucine degradation. Both subunits are nuclear coded and the active enzyme is located in the mitochondrion.	protein_coding
Chr1	749150	749250	Promoter (<=1kb)	AT1G03110	TRNA MODIFICATION 82 (TRM82)	TRNA MODIFICATION 82 (TRM82); (AtTRM82)	Encodes a gene involved in the modification of nucleosides in tRNA. Mutants have no 7-methylguanosine.	protein_coding
Chr1	753956	754467	Promoter (<=1kb)	AT1G03130	PHOTOSYSTEM I SUBUNIT D-2 (PSAD-2)	PHOTOSYSTEM I SUBUNIT D-2 (PSAD-2)	Encodes a protein predicted by sequence similarity with spinach PsaD to be photosystem I reaction center subunit II (PsaD2)	protein_coding
Chr1	767026	767240	Exon (AT1G03165.1/AT1G03165, exon 2 of 2)	AT1G04173			None;(source:Araport11)	long_noncoding_rna
Chr1	785557	786157	Promoter (<=1kb)	AT1G03220	SECRETED ASPARTIC PROTEASE 2 (SAP2)	SECRETED ASPARTIC PROTEASE 2 (SAP2)	Eukaryotic aspartyl protease family protein;(source:Araport11)	protein_coding
Chr1	786279	787198	Promoter (<=1kb)	AT1G03220	SECRETED ASPARTIC PROTEASE 2 (SAP2)	SECRETED ASPARTIC PROTEASE 2 (SAP2)	Eukaryotic aspartyl protease family protein;(source:Araport11)	protein_coding
Chr1	788141	788280	Exon (AT1G03220.1/AT1G03220, exon 1 of 1)	AT1G03220	SECRETED ASPARTIC PROTEASE 2 (SAP2)	SECRETED ASPARTIC PROTEASE 2 (SAP2)	Eukaryotic aspartyl protease family protein;(source:Araport11)	protein_coding
Chr1	807151	807325	Promoter (<=1kb)	AT1G03290			ELKS/Rab6-interacting/CAST family protein;(source:Araport11)	protein_coding
Chr1	812994	813456	Promoter (<=1kb)	AT1G03300	DOMAIN OF UNKNOWN FUNCTION 724 1 (ATDUF1)	DOMAIN OF UNKNOWN FUNCTION 724 1 (ATDUF1);DOMAIN OF UNKNOWN FUNCTION 724 1 (DUF1)	Member of the plant-specific DUF724 protein family. Arabidopsis has 10 DUF724 proteins. Loss of function mutant has a WT phenotype	protein_coding
Chr1	830356	830745	Promoter (<=1kb)	AT1G03370			C2 calcium/lipid-binding and GRAM domain containing protein;(source:Araport11)	protein_coding
Chr1	850721	851033	Upstream (1-2kb)	AT1G03440			Leucine-rich repeat (LRR) family protein;(source:Araport11)	protein_coding
Chr1	851666	852080	Promoter (<=1kb)	AT1G03440			Leucine-rich repeat (LRR) family protein;(source:Araport11)	protein_coding
Chr1	852330	852516	5' UTR	AT1G03440			Leucine-rich repeat (LRR) family protein;(source:Araport11)	protein_coding
Chr1	853512	853895	3' UTR	AT1G03440			Leucine-rich repeat (LRR) family protein;(source:Araport11)	protein_coding
Chr1	863827	864360	5' UTR	AT1G03457	BRUNO-LIKE 2 (BRN2)	(ATBRN2);BRUNO-LIKE 2 (BRN2)	RNA-binding (RRM/RBD/RNP motifs) family protein;(source:Araport11)	protein_coding
Chr1	864472	865579	Promoter (<=1kb)	AT1G03457	BRUNO-LIKE 2 (BRN2)	(ATBRN2);BRUNO-LIKE 2 (BRN2)	RNA-binding (RRM/RBD/RNP motifs) family protein;(source:Araport11)	protein_coding
Chr1	867595	868257	Promoter (<=1kb)	AT1G03470	NETWORKED 3A (NET3A)	NETWORKED 3A (NET3A)	Encodes a member of the NET superfamily of proteins that potentially couples different membranes to the actin cytoskeleton in plant cells. It colocalizes with filamentous actin and is localized to the nuclear membrane and the vacuolar membrane.	protein_coding
Chr1	875753	875965	Promoter (<=1kb)	AT1G04197			None;(source:Araport11)	small_nucleolar_rna
Chr1	877553	877851	Promoter (<=1kb)	AT1G03510			Tetratricopeptide repeat (TPR)-like superfamily protein;(source:Araport11)	protein_coding
Chr1	879812	880168	Promoter (<=1kb)	AT1G03520			Core-2/I-branching beta-1,6-N-acetylglucosaminyltransferase family protein;(source:Araport11)	protein_coding
Chr1	892489	892669	Promoter (<=1kb)	AT1G03560			Pentatricopeptide repeat (PPR-like) superfamily protein;(source:Araport11)	protein_coding
Chr1	896973	899480	Promoter (<=1kb)	AT1G03590			Protein phosphatase 2C family protein;(source:Araport11)	protein_coding
Chr1	899620	901258	Promoter (<=1kb)	AT1G03610			plant/protein (DUF789);(source:Araport11)	protein_coding
Chr1	903448	904030	Downstream (<1kb)	AT1G03620	(ELMOD_F)	(ELMOD_F)	Member of the ELMOD family.	protein_coding
Chr1	907348	907629	Promoter (<=1kb)	AT1G03620	(ELMOD_F)	(ELMOD_F)	Member of the ELMOD family.	protein_coding
Chr1	930716	932391	Promoter (<=1kb)	AT1G03730			pyrroline-5-carboxylate reductase;(source:Araport11)	protein_coding
Chr1	932874	933089	Promoter (<=1kb)	AT1G03740			Protein kinase superfamily protein;(source:Araport11)	protein_coding
Chr1	933414	933830	Promoter (<=1kb)	AT1G03740			Protein kinase superfamily protein;(source:Araport11)	protein_coding
Chr1	937246	937771	Promoter (<=1kb)	AT1G03743			snoRNA;(source:Araport11)	small_nucleolar_rna
Chr1	956562	957619	3' UTR	AT1G03800	ERF DOMAIN PROTEIN 10 (ERF10)	ERF DOMAIN PROTEIN 10 (ERF10);ARABIDOPSIS THALIANA RF DOMAIN PROTEIN 10 (ATERF10)	encodes a member of the ERF (ethylene response factor) subfamily B-1 of ERF/AP2 transcription factor family (ATERF-10). The protein contains one AP2 domain. There are 15 members in this subfamily including ATERF-3, ATERF-4, ATERF-7, and leafy petiole.	protein_coding
Chr1	957822	958250	5' UTR	AT1G03800	ERF DOMAIN PROTEIN 10 (ERF10)	ERF DOMAIN PROTEIN 10 (ERF10);ARABIDOPSIS THALIANA RF DOMAIN PROTEIN 10 (ATERF10)	encodes a member of the ERF (ethylene response factor) subfamily B-1 of ERF/AP2 transcription factor family (ATERF-10). The protein contains one AP2 domain. There are 15 members in this subfamily including ATERF-3, ATERF-4, ATERF-7, and leafy petiole.	protein_coding
Chr1	961711	961985	Promoter (<=1kb)	AT1G03820			E6-like protein;(source:Araport11)	protein_coding
Chr1	977399	977534	Exon (AT1G03850.3/AT1G03850, exon 1 of 2)	AT1G03850	GLUTAREDOXIN 13 (GRXS13)	GLUTAREDOXIN 13 (GRXS13);GLUTAREDOXIN 13 (ATGRXS13); (ROXY18)	Encodes glutaredoxin ATGRXS13, required to facilitate Botrytis cinerea infection of Arabidopsis thaliana plants. Sylvain La Camera et al (2011, PMID:21756272) reported a third splice variant in addition to the two annotated in TAIR10. It is a member of the CC-type glutaredoxin (ROXY) family that has been shown to interact with the transcription factor TGA2 and suppress ORA59 promoter activity.	protein_coding
Chr1	978155	979294	Promoter (<=1kb)	AT1G03850	GLUTAREDOXIN 13 (GRXS13)	GLUTAREDOXIN 13 (GRXS13);GLUTAREDOXIN 13 (ATGRXS13); (ROXY18)	Encodes glutaredoxin ATGRXS13, required to facilitate Botrytis cinerea infection of Arabidopsis thaliana plants. Sylvain La Camera et al (2011, PMID:21756272) reported a third splice variant in addition to the two annotated in TAIR10. It is a member of the CC-type glutaredoxin (ROXY) family that has been shown to interact with the transcription factor TGA2 and suppress ORA59 promoter activity.	protein_coding
Chr1	981991	982614	Promoter (<=1kb)	AT1G03860	PROHIBITIN 2 (PHB2)	PROHIBITIN 2 (ATPHB2);PROHIBITIN 2 (PHB2)	prohibitin 2	protein_coding
Chr1	982726	984526	Promoter (<=1kb)	AT1G03870	FASCICLIN-LIKE ARABINOOGALACTAN 9 (FLA9)	FASCICLIN-LIKE ARABINOOGALACTAN 9 (FLA9)	fasciclin-like arabinogalactan-protein 9 (Fla9). Possibly involved in embryogenesis and seed development.	protein_coding
Chr1	1005032	1005164	5' UTR	AT1G03930	DUAL SPECIFICITY KINASE 1 (ADK1)	DUAL SPECIFICITY KINASE 1 (ADK1);CASEIN KINASE I-LIKE 9 ALPHA (CKL9ALPHA);CASEIN KINASE I-LIKE 9 BETA (CKL9BETA)	Phosphorylates serine, threonine, and tyrosine	protein_coding
Chr1	1008400	1008700	Promoter (<=1kb)	AT1G04217			None;(source:Araport11)	small_nucleolar_rna
Chr1	1017742	1018308	Promoter (<=1kb)	AT1G03970	G-BOX BINDING FACTOR 4 (GBF4)	G-BOX BINDING FACTOR 4 (GBF4)	encodes a basic leucine zipper G-box binding factor that can bind to G-box motifs only as heterodimers with GBF2 or GBF3. A single amino acid change can confer G-box binding as homodimers.	protein_coding
Chr1	1024374	1024643	Promoter (<=1kb)	AT1G03990			Long-chain fatty alcohol dehydrogenase family protein;(source:Araport11)	protein_coding
Chr1	1028126	1029216	Promoter (<=1kb)	AT1G04000			hypothetical protein;(source:Araport11)	protein_coding
Chr1	1030605	1030873	Upstream (1-2kb)	AT1G04000			hypothetical protein;(source:Araport11)	protein_coding
Chr1	1044775	1045276	Promoter (<=1kb)	AT1G04040			HAD superfamily, subfamily IIIB acid phosphatase;(source:Araport11)	protein_coding
Chr1	1070878	1071205	Promoter (<=1kb)	AT1G04120	ATP-BINDING CASSETTE C5 (ABCC5)	MULTIDRUG RESISTANCE-ASSOCIATED PROTEIN 5 (ATMRP5);MULTIDRUG RESISTANCE PROTEIN 5 (MRP5);ARABIDOPSIS THALIANA ATP-BINDING CASSETTE C5 (ATABCC5);ATP-BINDING CASSETTE C5 (ABCC5);MULTIDRUG RESISTANCE-ASSOCIATED PROTEIN 5 (MRP5)	encodes a high-affinity inositol hexakisphosphate transporter that plays a role in guard cell signaling and phytate storage. It is a member of MRP subfamily / ABC transporter subfamily C.	protein_coding
Chr1	1072359	1073432	Promoter (<=1kb)	AT1G04130	TETRATRICOPEPTIDE REPEAT 2 (TPR2)	TETRATRICOPEPTIDE REPEAT 2 (TPR2); (AtTPR2)	Encodes one of the 36 carboxylate clamp (CC)-tetratricopeptide repeat (TPR) proteins (Prasad 2010, Pubmed ID: 20856808). Interacts with Hsp90/Hsp70 as co-chaperone.	protein_coding
Chr1	1080804	1081113	Promoter (<=1kb)	AT1G04140			Transducin family protein / WD-40 repeat family protein;(source:Araport11)	protein_coding
Chr1	1084389	1084965	Promoter (<=1kb)	AT1G04150	MULTIPLE C2 DOMAIN AND TRANSMEMBRANE REGION PROTEIN 10 (MCTP10)	MULTIPLE C2 DOMAIN AND TRANSMEMBRANE REGION PROTEIN 10 (MCTP10)	C2 calcium/lipid-binding plant phosphoribosyltransferase family protein;(source:Araport11)	protein_coding
Chr1	1085209	1085607	Promoter (<=1kb)	AT1G04160	MYOSIN XI B (XIB)	MYOSIN XI B (XI-B);MYOSIN XI-8 (XI-8);ARABIDOPSIS THALIANA MYOSIN XI B (ATXIB);MYOSIN XI B (XIB)	Encodes a member of the type XI myosin protein family involved in root hair elongation.	protein_coding
Chr1	1085720	1086197	Promoter (<=1kb)	AT1G04160	MYOSIN XI B (XIB)	MYOSIN XI B (XI-B);MYOSIN XI-8 (XI-8);ARABIDOPSIS THALIANA MYOSIN XI B (ATXIB);MYOSIN XI B (XIB)	Encodes a member of the type XI myosin protein family involved in root hair elongation.	protein_coding
Chr1	1103259	1103412	Upstream (1-2kb)	AT1G04180	YUCCA 9 (YUC9)	(YUCCA9);YUCCA 9 (YUC9)	YUCCA 9;(source:Araport11)	protein_coding
Chr1	1114238	1114596	Promoter (<=1kb)	AT1G04210			Encodes a putative Raf-related kinase.	protein_coding
Chr1	1129148	1130744	Promoter (<=1kb)	AT1G04240			SHY2/IAA3 regulates multiple auxin responses in roots. It is induced rapidly by IAA, and has been shown to be phosphorylated by oat phytochrome A in vitro.	protein_coding
Chr1	1131393	1132047	Upstream (1-2kb)	AT1G04240			SHY2/IAA3 regulates multiple auxin responses in roots. It is induced rapidly by IAA, and has been shown to be phosphorylated by oat phytochrome A in vitro.	protein_coding
Chr1	1133684	1134826	Exon (AT1G04253.1/AT1G04253, exon 1 of 1)	AT1G04253			None;(source:Araport11)	long_noncoding_rna
Chr1	1142857	1143358	Promoter (<=1kb)	AT1G04270	CYTOSOLIC RIBOSOMAL PROTEIN S15 (RPS15)	CYTOSOLIC RIBOSOMAL PROTEIN S15 (RPS15)	Encodes cytosolic ribosomal protein S15.	protein_coding
Chr1	1143756	1143958	Promoter (<=1kb)	AT1G04270	CYTOSOLIC RIBOSOMAL PROTEIN S15 (RPS15)	CYTOSOLIC RIBOSOMAL PROTEIN S15 (RPS15)	Encodes cytosolic ribosomal protein S15.	protein_coding
Chr1	1145239	1145442	Exon (AT1G04280.1/AT1G04280, exon 4 of 9)	AT1G04280	NAD KINASE-CAM DEPENDENT (NADKC)	NAD KINASE-CAM DEPENDENT (NADKC)	Encodes a mitochondrial CaM/Ca2+-dependent NAD+ kinase.	protein_coding
Chr1	1145769	1145919	Intron (AT1G04280.1/AT1G04280, intron 2 of 8)	AT1G04280	NAD KINASE-CAM DEPENDENT (NADKC)	NAD KINASE-CAM DEPENDENT (NADKC)	Encodes a mitochondrial CaM/Ca2+-dependent NAD+ kinase.	protein_coding
Chr1	1157796	1157912	Promoter (<=1kb)	AT1G04310	ETHYLENE RESPONSE SENSOR 2 (ERS2)	ETHYLENE RESPONSE SENSOR 2 (ERS2)	encodes an ethylene receptor related to bacterial two-component histidine kinases.	protein_coding
Chr1	1165046	1165213	5' UTR	AT1G04350			encodes a protein whose sequence is similar to 2-oxoglutarate-dependent dioxygenase	protein_coding
Chr1	1169410	1169802	Promoter (<=1kb)	AT1G04360	ARABIDOPSIS TOXICOS EN LEVADURA 1 (ATL1)	ARABIDOPSIS TOXICOS EN LEVADURA 1 (ATL1)	RING/U-box superfamily protein;(source:Araport11)	protein_coding
Chr1	1188288	1188724	Promoter (<=1kb)	AT1G04400	CRYPTOCHROME 2 (CRY2)	CRYPTOCHROME 2 (CRY2); (FHA); (AT-PHH1); (PHH1); (ATCRY2)	Blue light receptor mediating blue-light regulated cotyledon expansion and flowering time. Positive regulator of the flowering-time gene CONSTANS. This gene possesses a light-induced CNT2 N-terminal homodimerisation domain.Involved in blue-light induced stomatal opening. Involved in triggering chromatin decondensation. An 80-residue motif (NC80) is sufficient to confer CRY2's physiological functi…	protein_coding
Chr1	1197473	1198445	Promoter (<=1kb)	AT1G04430			S-adenosyl-L-methionine-dependent methyltransferases superfamily protein;(source:Araport11)	protein_coding
Chr1	1202056	1202497	Promoter (<=1kb)	AT1G04440	CASEIN KINASE LIKE 13 (CKL13)	CASEIN KINASE LIKE 13 (CKL13)	Member of CKL gene family (CKL-C group).	protein_coding
Chr1	1215598	1216289	Promoter (<=1kb)	AT1G04263	(U5-6)		U5;(source:Araport11)	small_nuclear_rna
Chr1	1224536	1224759	Promoter (<=1kb)	AT1G04500			CCT motif family protein;(source:Araport11)	protein_coding
Chr1	1235750	1236715	Promoter (<=1kb)	AT1G04530	TETRATRICOPEPTIDE REPEAT 4 (TPR4)	TETRATRICOPEPTIDE REPEAT 4 (TPR4)	Encodes one of the 36 carboxylate clamp (CC)-tetratricopeptide repeat (TPR) proteins (Prasad 2010, Pubmed ID: 20856808) with potential to interact with Hsp90/Hsp70 as co-chaperones.	protein_coding
Chr1	1240301	1240501	Promoter (<=1kb)	AT1G04550	INDOLE-3-ACETIC ACID INDUCIBLE 12 (IAA12)	INDOLE-3-ACETIC ACID INDUCIBLE 12 (IAA12);BODENLOS (BDL)	IAA12/BDL plays a role in auxin-mediated processes of apical-basal patterning in the embryo. bdl mutants lack a primary root meristem	protein_coding
Chr1	1248820	1249309	Promoter (<=1kb)	AT1G04570			Similar to plastid solute transporters.	protein_coding
Chr1	1299281	1299651	Promoter (<=1kb)	AT1G04283			None;(source:Araport11)	long_noncoding_rna
Chr1	1305650	1306166	Intron (AT1G04680.1/AT1G04680, intron 2 of 5)	AT1G04680			Pectin lyase-like superfamily protein;(source:Araport11)	protein_coding
Chr1	1307729	1308281	Promoter (<=1kb)	AT1G04680			Pectin lyase-like superfamily protein;(source:Araport11)	protein_coding
Chr1	1308581	1309087	Promoter (<=1kb)	AT1G04680			Pectin lyase-like superfamily protein;(source:Araport11)	protein_coding
Chr1	1312868	1313287	Promoter (<=1kb)	AT1G04690	POTASSIUM CHANNEL BETA SUBUNIT 1 (KAB1)	(KV-BETA1);POTASSIUM CHANNEL BETA SUBUNIT 1 (KAB1)	potassium channel beta subunit 1;(source:Araport11)	protein_coding
Chr1	1337728	1338194	Promoter (<=1kb)	AT1G04770	SULFUR DEFICIENCY INDUCED 2 (SDI2)	SULFUR DEFICIENCY INDUCED 2 (SDI2)	SDI2 is a member of a small family of TPR proteins in Arabidopsis. Like SDI1 it is induced by low sulfer and appears to play a role in negative regulation of glucosinolate biosynthesis.	protein_coding
Chr1	1338509	1338740	Promoter (<=1kb)	AT1G04770	SULFUR DEFICIENCY INDUCED 2 (SDI2)	SULFUR DEFICIENCY INDUCED 2 (SDI2)	SDI2 is a member of a small family of TPR proteins in Arabidopsis. Like SDI1 it is induced by low sulfer and appears to play a role in negative regulation of glucosinolate biosynthesis.	protein_coding
Chr1	1355614	1356073	Downstream (<1kb)	AT1G04820	TUBULIN ALPHA-4 CHAIN (TUA4)	TUBULIN ALPHA-4 CHAIN (TUA4);TORTIFOLIA 2 (TOR2)	Encodes an alpha tubulin isoform that is expressed in roots, leaves and flowers.	protein_coding
Chr1	1358367	1358414	5' UTR	AT1G04820	TUBULIN ALPHA-4 CHAIN (TUA4)	TUBULIN ALPHA-4 CHAIN (TUA4);TORTIFOLIA 2 (TOR2)	Encodes an alpha tubulin isoform that is expressed in roots, leaves and flowers.	protein_coding
Chr1	1410702	1411071	Promoter (<=1kb)	AT1G04960			golgin family A protein (DUF1664);(source:Araport11)	protein_coding
Chr1	1418351	1418805	5' UTR	AT1G04985			triacylglycerol lipase-like protein;(source:Araport11)	protein_coding
Chr1	1421665	1422506	Promoter (<=1kb)	AT1G04990	(ATC3H3)	(ATC3H3)	Zinc finger C-x8-C-x5-C-x3-H type family protein;(source:Araport11)	protein_coding
Chr1	1423857	1424095	Upstream (1-2kb)	AT1G05000	PLANT AND FUNGI ATYPICAL DUAL-SPECI&#64257;CITY PHOSPHATASE 1 (PFA-DSP1)	(AtPFA-DSP1);PLANT AND FUNGI ATYPICAL DUAL-SPECI&#64257;CITY PHOSPHATASE 1 (PFA-DSP1)	Encodes an atypical dual-speci&#64257;city phosphatase.	protein_coding
Chr1	1425316	1425654	Promoter (<=1kb)	AT1G05000	PLANT AND FUNGI ATYPICAL DUAL-SPECI&#64257;CITY PHOSPHATASE 1 (PFA-DSP1)	(AtPFA-DSP1);PLANT AND FUNGI ATYPICAL DUAL-SPECI&#64257;CITY PHOSPHATASE 1 (PFA-DSP1)	Encodes an atypical dual-speci&#64257;city phosphatase.	protein_coding
Chr1	1426468	1427073	3' UTR	AT1G05000	PLANT AND FUNGI ATYPICAL DUAL-SPECI&#64257;CITY PHOSPHATASE 1 (PFA-DSP1)	(AtPFA-DSP1);PLANT AND FUNGI ATYPICAL DUAL-SPECI&#64257;CITY PHOSPHATASE 1 (PFA-DSP1)	Encodes an atypical dual-speci&#64257;city phosphatase.	protein_coding
Chr1	1430177	1430344	Promoter (<=1kb)	AT1G04307			None;(source:Araport11)	long_noncoding_rna
Chr1	1430898	1431580	Upstream (1-2kb)	AT1G04307			None;(source:Araport11)	long_noncoding_rna
Chr1	1432188	1432322	Exon (AT1G05010.1/AT1G05010, exon 2 of 4)	AT1G05010	ETHYLENE-FORMING ENZYME (EFE)	ETHYLENE-FORMING ENZYME (EFE); (EAT1);ETHYLENE FORMING ENZYME (ACO4)	Encodes 1-aminocyclopropane-1-carboxylate oxidase	protein_coding
Chr1	1432439	1433824	Promoter (<=1kb)	AT1G05010	ETHYLENE-FORMING ENZYME (EFE)	ETHYLENE-FORMING ENZYME (EFE); (EAT1);ETHYLENE FORMING ENZYME (ACO4)	Encodes 1-aminocyclopropane-1-carboxylate oxidase	protein_coding
Chr1	1434091	1435075	Upstream (1-2kb)	AT1G05010	ETHYLENE-FORMING ENZYME (EFE)	ETHYLENE-FORMING ENZYME (EFE); (EAT1);ETHYLENE FORMING ENZYME (ACO4)	Encodes 1-aminocyclopropane-1-carboxylate oxidase	protein_coding
Chr1	1437512	1437871	Promoter (<=1kb)	AT1G05020	ANTH PROTEIN 180 (AP180)	(PICALM6);ANTH PROTEIN 180 (AP180)	ENTH/ANTH/VHS superfamily protein;(source:Araport11)	protein_coding
Chr1	1458633	1458921	Promoter (<=1kb)	AT1G05070	(ELMO2)	(ELMO2)	transmembrane protein, putative (DUF1068);(source:Araport11)	protein_coding
Chr1	1468151	1468334	Upstream (1-2kb)	AT1G05100	MITOGEN-ACTIVATED PROTEIN KINASE KINASE KINASE 18 (MAPKKK18)	MITOGEN-ACTIVATED PROTEIN KINASE KINASE KINASE 18 (MAPKKK18)	member of MEKK subfamily. Negatively regulated by RGLG1 and RGLG2; involved in drought stress tolerance.	protein_coding
Chr1	1469199	1469424	Promoter (<=1kb)	AT1G05100	MITOGEN-ACTIVATED PROTEIN KINASE KINASE KINASE 18 (MAPKKK18)	MITOGEN-ACTIVATED PROTEIN KINASE KINASE KINASE 18 (MAPKKK18)	member of MEKK subfamily. Negatively regulated by RGLG1 and RGLG2; involved in drought stress tolerance.	protein_coding
Chr1	1478465	1479250	Promoter (<=1kb)	AT1G05135			Possibly not a pseudogene based on evidence for transcription (RNA-seq) and translation (Ribo-seq) described in PMID:27791167.	pseudogene
Chr1	1486910	1487118	Promoter (<=1kb)	AT1G05150			Calcium-binding tetratricopeptide family protein;(source:Araport11)	protein_coding
Chr1	1504155	1504368	Promoter (<=1kb)	AT1G05190	EMBRYO DEFECTIVE 2394 (emb2394)	(RPL6);EMBRYO DEFECTIVE 2394 (emb2394)	Encodes the plastid 50S ribosomal protein L6.	protein_coding
Chr1	1518579	1518878	Promoter (<=1kb)	AT1G05230	HOMEODOMAIN GLABROUS 2 (HDG2)	HOMEODOMAIN GLABROUS 2 (HDG2)	Encodes a homeobox-leucine zipper family protein belonging to the HD-ZIP IV family. Mutants have trichomes that appear glass-like under a dissecting microscope as compared to the wild-type trichomes. The mutations do not affect trichome growth or branch number.	protein_coding
Chr1	1546663	1546705	Intron (AT1G05300.1/AT1G05300, intron 1 of 2)	AT1G05300	ZINC TRANSPORTER 5 PRECURSOR (ZIP5)	ZINC TRANSPORTER 5 PRECURSOR (ZIP5)	member of Fe(II) transporter isolog family	protein_coding
Chr1	1548570	1548891	Promoter (<=1kb)	AT1G05300	ZINC TRANSPORTER 5 PRECURSOR (ZIP5)	ZINC TRANSPORTER 5 PRECURSOR (ZIP5)	member of Fe(II) transporter isolog family	protein_coding
Chr1	1559411	1560261	Promoter (<=1kb)	AT1G05340	CYSTEINE-RICH TRANSMEMBRANE MODULE 1 (ATHCYSTM1)	CYSTEINE-RICH TRANSMEMBRANE MODULE 1 (ATHCYSTM1)	cysteine-rich TM module stress tolerance protein;(source:Araport11)	protein_coding
Chr1	1569351	1570829	3' UTR	AT1G05370			Sec14p-like phosphatidylinositol transfer family protein;(source:Araport11)	protein_coding
Chr1	1572429	1572607	Promoter (<=1kb)	AT1G05370			Sec14p-like phosphatidylinositol transfer family protein;(source:Araport11)	protein_coding
Chr1	1583669	1583944	Promoter (<=1kb)	AT1G05385	LOW PSII ACCUMULATION 19 (LPA19)	LOW PSII ACCUMULATION 19 (LPA19); (Psb27-H1)	Encodes a Psb27 homolog involved in photosystem II biogenesis.	protein_coding
Chr1	1587803	1588401	Promoter (<=1kb)	AT1G05410			CDPK adapter, putative (DUF1423);(source:Araport11)	protein_coding
Chr1	1646972	1647730	Promoter (<=1kb)	AT1G05560			A UDP-glucose transferase localized in the phragmoplast. It has been co-purified with the callose synthase complex and may transfer UDP-glucose from sucrose synthase to the callose synthase and thus help form a substrate channel for the synthesis of callose at the forming cell plate. Induced by salicylic acid. Independent of NPR1 for their induction by salicylic acid. UGT1 encodes a protein with …	protein_coding
Chr1	1659351	1660949	Promoter (<=1kb)	AT1G05570	CALLOSE SYNTHASE 1 (CALS1)	CALLOSE SYNTHASE 1 (CALS1); (GSL06); (ATGSL6); (ATGSL06);GLUCAN SYNTHASE-LIKE 6 (GSL6)	Encodes a callose synthase 1 catalytic subunit . Member of Glycosyltransferase Family- 48.	protein_coding
Chr1	1661115	1661581	Promoter (<=1kb)	AT1G04397			None;(source:Araport11)	long_noncoding_rna
Chr1	1661776	1662728	Promoter (<=1kb)	AT1G05575	HYPOXIA RESPONSE UNKNOWN PROTEIN 17 (HUP17)	HYPOXIA RESPONSE UNKNOWN PROTEIN 17 (HUP17)	transmembrane protein;(source:Araport11)	protein_coding
Chr1	1681722	1682216	Promoter (<=1kb)	AT1G05630	INOSITOL-POLYPHOSPHATE 5-PHOSPHATASE 13 (5PTASE13)	ARABIDOPSIS THALIANA INOSITOL-POLYPHOSPHATE 5-PHOSPHATASE 13 (AT5PTASE13);INOSITOL-POLYPHOSPHATE 5-PHOSPHATASE 13 (5PTASE13)	Encodes an inositol polyphosphate 5-phosphatase with phosphatase activity toward only Ins(1,4,5)P3. Induced in response to ABA and wounding treatments. Expressed in young seedlings and flowers, while no transcripts were detectable in maturated roots, stems, and rosette leaves Modulates the development of cotyledon veins through its regulation of auxin homeostasis. Involved in blue light light?sti…	protein_coding
Chr1	1704724	1705324	Promoter (<=1kb)	AT1G05680	URIDINE DIPHOSPHATE GLYCOSYLTRANSFERASE 74E2 (UGT74E2)	URIDINE DIPHOSPHATE GLYCOSYLTRANSFERASE 74E2 (UGT74E2)	Encodes a UDP-glucosyltransferase, UGT74E2, that acts on IBA (indole-3-butyric acid) and affects auxin homeostasis. The transcript and protein levels of this enzyme are strongly induced by H2O2 and may allow integration of ROS (reactive oxygen species) and auxin signaling. This enzyme can also transfer glycosyl groups to several compounds related to the explosive TNT when this synthetic compound …	protein_coding
Chr1	1713246	1715405	Promoter (<=1kb)	AT1G04407			None;(source:Araport11)	long_noncoding_rna
Chr1	1739270	1739897	Upstream (1-2kb)	AT1G05800	DONGLE (DGL)	DONGLE (DGL)	Encodes a galactolipase. Located in the chloroplast. Involved in the initial step of jasmonic acid biosynthesis. Expressed in vegetative tissues and is necessary for the biosynthesis of basal-level JAs in vegetative tissues.	protein_coding
Chr1	1744607	1746200	5' UTR	AT1G05805	ABA-RESPONSIVE KINASE SUBSTRATE 2 (AKS2)	ABA-RESPONSIVE KINASE SUBSTRATE 2 (AKS2)	basic helix-loop-helix (bHLH) DNA-binding superfamily protein;(source:Araport11)	protein_coding
Chr1	1748246	1748391	Promoter (<=1kb)	AT1G05810			Rab GTPase-like A5A protein;(source:Araport11)	protein_coding
Chr1	1768494	1769061	Promoter (<=1kb)	AT1G05850	POM-POM1 (POM1)	POM-POM1 (POM1);ECTOPIC ROOT HAIR 1 (ERH1);ECTOPIC ROOT HAIR 2 (ERH2);ECTOPIC DEPOSITION OF LIGNIN IN PITH 1 (ELP1); (ERH1);ECTOPIC DEPOSITION OF LIGNIN IN PITH (ELP);SENSITIVE TO HOT TEMPERATURES 2 (HOT2); (ATCTL1);CHITINASE-LIKE PROTEIN 1 (CTL1)	Encodes an endo chitinase-like protein AtCTL1. Essential for tolerance to heat, salt and drought stresses. Also involved in root hair development, cell expansion and response to cytokinin. Allelic to erh2. 11 alleles described in Hauser (1995). Mutant is defective in acquired thermotolerance, appears semidwarf throughout its life cycle and has extra lateral branches. There are two EMS alleles. Ex…	protein_coding
Chr1	1773237	1774253	Promoter (<=1kb)	AT1G05870			hypothetical protein (DUF1685);(source:Araport11)	protein_coding
Chr1	1807691	1807825	Promoter (<=1kb)	AT1G05950			hypothetical protein;(source:Araport11)	protein_coding
Chr1	1815497	1815744	Promoter (<=1kb)	AT1G05960	EFR3 OF PLANT 3 (EFOP3)	EFR3 OF PLANT 3 (EFOP3)	Part of a nanodomain complex that tethers PI4K&#945;1 to the plasma membrane.	protein_coding
Chr1	1820099	1820636	Promoter (<=1kb)	AT1G06002			Natural antisense transcript overlaps with AT1G06000;(source:Araport11)	antisense_long_noncoding_rna
Chr1	1821695	1821779	Exon (AT1G06002.1/AT1G06002, exon 1 of 1)	AT1G06000	(UGT89C1)	(UGT89C1)	encodes a flavonol-7-O-rhamnosyltransferase involved in the formation of rhamnosylated flavonols	protein_coding
Chr1	1822031	1822536	Promoter (<=1kb)	AT1G06010			basic leucine zipper/W2 domain protein;(source:Araport11)	protein_coding
Chr1	1829260	1830445	Promoter (<=1kb)	AT1G06040	SALT TOLERANCE (STO)	SALT TOLERANCE (STO);B-BOX DOMAIN PROTEIN 24 (BBX24)	Encodes salt tolerance protein (STO) which confers salt tolerance to yeast cells. Fully complements calcineurin deficient yeast but does not encode a phosphoprotein phosphatase. Sequence has similarities to CONSTANS. STO co-localizes with COP1 and plays a role in light signaling.STO transcript levels are regulated by photoperiod and phtyohormones. STO competes with FLC in the regulation of floral…	protein_coding
Chr1	1837614	1838278	Promoter (<=1kb)	AT1G06070	BASIC LEUCINE-ZIPPER 69 (BZIP69)	BASIC LEUCINE-ZIPPER 69 (BZIP69)	Basic-leucine zipper (bZIP) transcription factor family protein;(source:Araport11)	protein_coding
Chr1	1860828	1861173	Promoter (<=1kb)	AT1G06130	GLYOXALASE 2-4 (GLX2-4)	GLYOXALASE 2-4 (GLX2-4)	glyoxalase 2-4;(source:Araport11)	protein_coding
Chr1	1861844	1862126	Promoter (<=1kb)	AT1G06135	(CTNIP1)	(CTNIP1);SMALL PHYTOCYTOKINES REGULATING DEFENSE AND WATER LOSS 1 (SCREW1)	Small peptide, pathogen-inducible phytocytokine.	protein_coding
Chr1	1873968	1874262	Promoter (<=1kb)	AT1G06150	EMBRYO DEFECTIVE 1444 (EMB1444)	EMBRYO DEFECTIVE 1444 (EMB1444);LONESOME HIGHWAY LIKE 1 (LHL1)	Encodes a LHW-like protein with 79% amino acid identity to LHW.	protein_coding
Chr1	1874409	1874539	Promoter (<=1kb)	AT1G06150	EMBRYO DEFECTIVE 1444 (EMB1444)	EMBRYO DEFECTIVE 1444 (EMB1444);LONESOME HIGHWAY LIKE 1 (LHL1)	Encodes a LHW-like protein with 79% amino acid identity to LHW.	protein_coding
Chr1	1878432	1880247	Promoter (<=1kb)	AT1G06148			hypothetical protein;(source:Araport11)	protein_coding
Chr1	1880486	1881260	Upstream (1-2kb)	AT1G06160	OCTADECANOID-RESPONSIVE ARABIDOPSIS AP2/ERF 59 (ORA59)	OCTADECANOID-RESPONSIVE ARABIDOPSIS AP2/ERF 59 (ORA59);ETHYLENE RESPONSIVE FACTOR 59 (ERF59)	encodes a member of the ERF (ethylene response factor) subfamily B-3 of ERF/AP2 transcription factor family. The protein contains one AP2 domain. There are 18 members in this subfamily including ATERF-1, ATERF-2, AND ATERF-5.	protein_coding
Chr1	1882625	1882969	Promoter (<=1kb)	AT1G06160	OCTADECANOID-RESPONSIVE ARABIDOPSIS AP2/ERF 59 (ORA59)	OCTADECANOID-RESPONSIVE ARABIDOPSIS AP2/ERF 59 (ORA59);ETHYLENE RESPONSIVE FACTOR 59 (ERF59)	encodes a member of the ERF (ethylene response factor) subfamily B-3 of ERF/AP2 transcription factor family. The protein contains one AP2 domain. There are 18 members in this subfamily including ATERF-1, ATERF-2, AND ATERF-5.	protein_coding
Chr1	1887946	1888467	Distal Intergenic	AT1G04447			None;(source:Araport11)	long_noncoding_rna
Chr1	1889382	1889395	5' UTR	AT1G06180	MYB DOMAIN PROTEIN 13 (MYB13)	MYB DOMAIN PROTEIN 13 (ATMYB13); (ATMYBLFGN);MYB DOMAIN PROTEIN 13 (MYB13)	member of MYB3R- and R2R3- type MYB- encoding genes	protein_coding
Chr1	1890265	1890471	Intron (AT1G06180.1/AT1G06180, intron 2 of 2)	AT1G06180	MYB DOMAIN PROTEIN 13 (MYB13)	MYB DOMAIN PROTEIN 13 (ATMYB13); (ATMYBLFGN);MYB DOMAIN PROTEIN 13 (MYB13)	member of MYB3R- and R2R3- type MYB- encoding genes	protein_coding
Chr1	1896895	1897309	Promoter (<=1kb)	AT1G06200			Peptidase S24/S26A/S26B/S26C family protein;(source:Araport11)	protein_coding
Chr1	1922176	1922340	Promoter (<=1kb)	AT1G06290	ACYL-COA OXIDASE 3 (ACX3)	ACYL-COA OXIDASE 3 (ACX3); (ATACX3)	Encodes an acyl-CoA oxidase with specificity for medium chain fatty acids. The mRNA is cell-to-cell mobile.	protein_coding
Chr1	1940495	1940772	Promoter (<=1kb)	AT1G06360	(ADS4.2)	(ADS4.2)	ADS4.2 has strong desaturase activity on acyl-CoA substrates longer than C32 and &#969;-7 product regio-specificity in yeast assays. It involves in characteristic (C33-C37) &#969;-7 monounsaturated alkene formation in cuticular wax of young rosette leaves.	protein_coding
Chr1	1942750	1943174	Exon (AT1G06370.1/AT1G06370, exon 6 of 6)	AT1G06370			pseudogene of Alg9-like mannosyltransferase family;(source:Araport11)	pseudogene
Chr1	1946708	1946857	Promoter (<=1kb)	AT1G06390	GSK3/SHAGGY-LIKE PROTEIN KINASE 1 (GSK1)	GSK3/SHAGGY-LIKE PROTEIN KINASE 1 (GSK1); (ATGSK1);A. THALIANA SHAGGY-LIKE KINASE GROUP 2 3 (ATSK2-3);SHAGGY-LIKE PROTEIN KINASE 22 (ATSK22);SHAGGY-LIKE PROTEIN KINASE 22 (SK22);BIN2-LIKE 2 (BIL2)	encodes a GSK3/shaggy-like protein kinase. Gene expression is induced by NaCl and ABA but not KCl, suggesting that this gene may be involved in response to osmotic stress. This protein can interact with the BZR1 protein involved in brassinosteroid-mediated signaling in a Y2H assay and promotes BZR1 phosphorylation in protoplasts.	protein_coding
Chr1	1952456	1955093	Promoter (<=1kb)	AT1G04453			None;(source:Araport11)	long_noncoding_rna
Chr1	1969520	1969706	Promoter (<=1kb)	AT1G06460	ALPHA-CRYSTALLIN DOMAIN 32.1 (ACD32.1)	ALPHA-CRYSTALLIN DOMAIN 32.1 (ACD32.1);ALPHA-CRYSTALLIN DOMAIN 31.2 (ACD31.2)	ACD32.1 encodes an alpha-crystallin domain containing protein with homology to small heat shock proteins.	protein_coding
Chr1	1974298	1974816	Promoter (<=1kb)	AT1G06475			transmembrane protein;(source:Araport11)	protein_coding
Chr1	1992097	1992351	Promoter (<=1kb)	AT1G06510			forkhead-associated domain protein;(source:Araport11)	protein_coding
Chr1	1996511	1996694	Promoter (<=1kb)	AT1G06520	GLYCEROL-3-PHOSPHATE SN-2-ACYLTRANSFERASE 1 (GPAT1)	GLYCEROL-3-PHOSPHATE SN-2-ACYLTRANSFERASE 1 (SN-2-GPAT1);GLYCEROL-3-PHOSPHATE SN-2-ACYLTRANSFERASE 1 (GPAT1);GLYCEROL-3-PHOSPHATE SN-2-ACYLTRANSFERASE 1 (ATGPAT1)	sn-glycerol-3-phosphate 2-O-acyltransferase. Expressed in flower buds and siliques. Homozygous mutant plants are male sterile.	protein_coding
Chr1	1997114	1997379	Promoter (<=1kb)	AT1G06520	GLYCEROL-3-PHOSPHATE SN-2-ACYLTRANSFERASE 1 (GPAT1)	GLYCEROL-3-PHOSPHATE SN-2-ACYLTRANSFERASE 1 (SN-2-GPAT1);GLYCEROL-3-PHOSPHATE SN-2-ACYLTRANSFERASE 1 (GPAT1);GLYCEROL-3-PHOSPHATE SN-2-ACYLTRANSFERASE 1 (ATGPAT1)	sn-glycerol-3-phosphate 2-O-acyltransferase. Expressed in flower buds and siliques. Homozygous mutant plants are male sterile.	protein_coding
Chr1	1998970	1999167	Upstream (2-3kb)	AT1G06530	PEROXISOMAL AND MITOCHONDRIAL DIVISION FACTOR 2 (PMD2)	PEROXISOMAL AND MITOCHONDRIAL DIVISION FACTOR 2 (PMD2)	Encodes PEROXISOMAL AND MITOCHONDRIAL DIVISION FACTOR2. Involved in mitochondrial morphogenesis.	protein_coding
Chr1	2013379	2013852	Promoter (<=1kb)	AT1G06570	PHYTOENE DESATURATION 1 (PDS1)	PHYTOENE DESATURATION 1 (PDS1);4-HYDROXYPHENYLPYRUVATE DIOXYGENASE (HPD);4-HYDROXYPHENYLPYRUVATE DIOXYGENASE (HPPD)	Mutation of the PDS1 locus disrupts the activity of p-hydroxyphenylpyruvate dioxygenase (HPPDase), the first committed step in the synthesis of both plastoquinone and tocopherols in plants.	protein_coding
Chr1	2024760	2025616	Promoter (<=1kb)	AT1G06610			pre-tRNA tRNA-Ala (anticodon: AGC);(source:Araport11, TAIR10)	pre_trna
Chr1	2029828	2029998	Upstream (1-2kb)	AT1G06640			encodes a protein whose sequence is similar to a 2-oxoglutarate-dependent dioxygenase The mRNA is cell-to-cell mobile.	protein_coding
Chr1	2032024	2032472	Promoter (<=1kb)	AT1G06640			encodes a protein whose sequence is similar to a 2-oxoglutarate-dependent dioxygenase The mRNA is cell-to-cell mobile.	protein_coding
Chr1	2034017	2034384	Promoter (<=1kb)	AT1G06645			2-oxoglutarate (2OG) and Fe(II)-dependent oxygenase superfamily protein;(source:Araport11)	protein_coding
Chr1	2035481	2035931	Promoter (<=1kb)	AT1G06650			encodes a protein whose sequence is similar to 2-oxoglutarate-dependent dioxygenase The mRNA is cell-to-cell mobile.	protein_coding
Chr1	2047533	2048286	Promoter (<=1kb)	AT1G06680	PHOTOSYSTEM II SUBUNIT P-1 (PSBP-1)	PHOTOSYSTEM II SUBUNIT P-1 (PSBP-1);OXYGEN-EVOLVING ENHANCER PROTEIN 2 (OEE2);PHOTOSYSTEM II SUBUNIT P (PSII-P);OXYGEN EVOLVING COMPLEX SUBUNIT 23 KDA (OE23)	Encodes a 23 kD extrinsic protein that is part of photosystem II and participates in the regulation of oxygen evolution. Phosphorylation of this protein is dependent on calcium. In plsp1-1 mutant plastids, the nonmature form of the protein localizes in the stroma. The mRNA is cell-to-cell mobile.	protein_coding
Chr1	2055140	2055266	5' UTR	AT1G06700	CYTOSOLIC ABA RECEPTOR KINASE 7 (CARK7)	CYTOSOLIC ABA RECEPTOR KINASE 7 (CARK7)	Plays role in abscisic acid (ABA)-dependent pathway in response to dehydration; forms homo- or heterodimers in a kinase active dependent manner.	protein_coding
Chr1	2077687	2077832	Promoter (<=1kb)	AT1G06760	HISTONE 1.1 (H1.1)	HISTONE 1.1 (H1.1); (HON1)	winged-helix DNA-binding transcription factor family protein;(source:Araport11)	protein_coding
Chr1	2083120	2083304	Promoter (<=1kb)	AT1G06780	GALACTURONOSYLTRANSFERASE 6 (GAUT6)	GALACTURONOSYLTRANSFERASE 6 (GAUT6)	Encodes a protein with putative galacturonosyltransferase activity. Required for synthesis of native homogalacturonan in growing pollen tubes; critical role in pollen tube growh and male fertility.	protein_coding
Chr1	2089888	2090174	3' UTR	AT1G04513			Natural antisense transcript overlaps with AT1G06800;(source:Araport11)	antisense_long_noncoding_rna
Chr1	2090839	2091320	Exon (AT1G04513.1/AT1G04513, exon 1 of 1)	AT1G06800	PHOSPHOLIPASE A I GAMMA 1 (PLA-I{gamma}1)	PHOSPHOLIPASE A I GAMMA 1 (PLA-I{gamma}1);DAD1-LIKE LIPASE 4 (DALL4)	Encodes a lipase that hydrolyzes phosphatidylcholine, glycolipids as well as triacylglycerols.	protein_coding
Chr1	2103361	2103799	Promoter (<=1kb)	AT1G06840	HDS-ASSOCIATED RLK1 (HAK1)	HDS-ASSOCIATED RLK1 (HAK1)	Homomultimers interact with cytoplasmic signaling molecule PBL27, resulting in herbivory resistance, in an ethylene-dependent manner.	protein_coding
Chr1	2104847	2105135	Promoter (<=1kb)	AT1G06850	BASIC LEUCINE-ZIPPER 52 (bZIP52)	BASIC LEUCINE-ZIPPER 52 (AtbZIP52);BASIC LEUCINE-ZIPPER 52 (bZIP52)	bZIP protein involved in heat stress response. Under heat stress localization moves exclusively to nucleus.	protein_coding
Chr1	2107758	2108211	Promoter (<=1kb)	AT1G04523			None;(source:Araport11)	long_noncoding_rna
Chr1	2141900	2142213	Downstream (<1kb)	AT1G06980			PADRE protein	protein_coding
Chr1	2151891	2152949	Promoter (<=1kb)	AT1G07000	EXOCYST SUBUNIT EXO70 FAMILY PROTEIN B2 (EXO70B2)	EXOCYST SUBUNIT EXO70 FAMILY PROTEIN B2 (ATEXO70B2);EXOCYST SUBUNIT EXO70 FAMILY PROTEIN B2 (EXO70B2)	A member of EXO70 gene family, putative exocyst subunits, conserved in land plants. Arabidopsis thaliana contains 23 putative EXO70 genes, which can be classified into eight clusters on the phylogenetic tree.	protein_coding
Chr1	2164024	2164388	Promoter (<=1kb)	AT1G07040			plant/protein;(source:Araport11)	protein_coding
Chr1	2165303	2165427	Promoter (<=1kb)	AT1G07050	FITNESS (FITNESS)	FITNESS (FITNESS)	FITNESS encodes a protein with a single CCT domain and belongs to the CCT motif family genes (CMF). FITNESS acts upstream JUB1 thereby controlling H2O2 levels. FITNESS has a role in cellular redox homeostasis controlling H2O2 levels, due to changes in enzymes, metabolites and transcripts related to ROS detoxification.	protein_coding
Chr1	2172091	2172620	3' UTR	AT1G07080			Thioredoxin superfamily protein;(source:Araport11)	protein_coding
Chr1	2174556	2175246	Promoter (<=1kb)	AT1G07090	LIGHT SENSITIVE HYPOCOTYLS 6 (LSH6)	LIGHT SENSITIVE HYPOCOTYLS 6 (LSH6)	LIGHT-DEPENDENT SHORT HYPOCOTYLS-like protein (DUF640);(source:Araport11)	protein_coding
Chr1	2176182	2176532	Upstream (1-2kb)	AT1G07090	LIGHT SENSITIVE HYPOCOTYLS 6 (LSH6)	LIGHT SENSITIVE HYPOCOTYLS 6 (LSH6)	LIGHT-DEPENDENT SHORT HYPOCOTYLS-like protein (DUF640);(source:Araport11)	protein_coding
Chr1	2177508	2177935	Promoter (<=1kb)	AT1G07100			pre-tRNA tRNA-Ile (anticodon: TAT);(source:Araport11, TAIR10)	pre_trna
Chr1	2187604	2188807	Promoter (<=1kb)	AT1G07128			Natural antisense transcript overlaps with AT1G07130;(source:Araport11)	antisense_long_noncoding_rna
Chr1	2189704	2191380	Promoter (<=1kb)	AT1G07135			glycine-rich protein;(source:Araport11)	protein_coding
Chr1	2194220	2195385	Promoter (<=1kb)	AT1G07140	(SIRANBP)	(SIRANBP)	Encodes a putative Ran-binding protein (siRanBP).	protein_coding
Chr1	2195584	2197689	Promoter (<=1kb)	AT1G07150	MITOGEN-ACTIVATED PROTEIN KINASE KINASE KINASE 13 (MAPKKK13)	MITOGEN-ACTIVATED PROTEIN KINASE KINASE KINASE 13 (MAPKKK13); (MAP3K13)	Member of MEKK subfamily. Involved in wound induced signaling where it interacts with At5g40440, and activates At1g59580.	protein_coding
Chr1	2203858	2204282	Promoter (<=1kb)	AT1G07180	ALTERNATIVE NAD(P)H DEHYDROGENASE 1 (NDA1)	ARABIDOPSIS THALIANA INTERNAL NON-PHOSPHORYLATING NAD ( P ) H DEHYDROGENASE (ATNDI1);ALTERNATIVE NAD(P)H DEHYDROGENASE 1 (NDA1)	Internal NAD(P)H dehydrogenase in mitochondria. The predicted protein sequence has high homology with other designated NAD(P)H DHs from microorganisms; the capacity for matrix NAD(P)H oxidation via the rotenone-insensitive pathway is significantly reduced in the Atndi1 mutant plant line; the in vitro translation product of AtNDI1 is imported into isolated mitochondria and located on the inside of…	protein_coding
Chr1	2212342	2212794	Promoter (<=1kb)	AT1G07200	SMAX1-LIKE 6 (SMXL6)	SMAX1-LIKE 6 (SMXL6)	Encodes a member of an eight-gene family (SMAX1 and SMAX1-like) that has weak similarity to AtHSP101, a ClpB chaperonin required for thermotolerance.	protein_coding
Chr1	2213217	2213628	Promoter (<=1kb)	AT1G07200	SMAX1-LIKE 6 (SMXL6)	SMAX1-LIKE 6 (SMXL6)	Encodes a member of an eight-gene family (SMAX1 and SMAX1-like) that has weak similarity to AtHSP101, a ClpB chaperonin required for thermotolerance.	protein_coding
Chr1	2213987	2214760	Promoter (<=1kb)	AT1G07210			Ribosomal protein S18;(source:Araport11)	protein_coding
Chr1	2223332	2223567	Promoter (<=1kb)	AT1G07240	UDP-GLUCOSYL TRANSFERASE 71C5 (UGT71C5)	UDP-GLUCOSYL TRANSFERASE 71C5 (UGT71C5)	Encodes a UDP-glucosyltransferase that plays a role in abscisic acid (ABA) glucosylation from ABA to ABA-glucose ester and regulates ABA homeostasis, thereby influencing the ABA signal network.	protein_coding
Chr1	2223868	2224644	5' UTR	AT1G07240	UDP-GLUCOSYL TRANSFERASE 71C5 (UGT71C5)	UDP-GLUCOSYL TRANSFERASE 71C5 (UGT71C5)	Encodes a UDP-glucosyltransferase that plays a role in abscisic acid (ABA) glucosylation from ABA to ABA-glucose ester and regulates ABA homeostasis, thereby influencing the ABA signal network.	protein_coding
Chr1	2224978	2225177	Promoter (<=1kb)	AT1G07250	UDP-GLUCOSYL TRANSFERASE 71C4 (UGT71C4)	UDP-GLUCOSYL TRANSFERASE 71C4 (UGT71C4)	UDP-glucosyl transferase 71C4;(source:Araport11)	protein_coding
Chr1	2233356	2233360	Promoter (<=1kb)	AT1G07270	(CDC6B)	(CDC6B)	Cell division control, Cdc6;(source:Araport11)	protein_coding
Chr1	2237626	2238208	Promoter (<=1kb)	AT1G07280			Tetratricopeptide repeat (TPR)-like superfamily protein;(source:Araport11)	protein_coding
Chr1	2239996	2240432	3' UTR	AT1G04573			None;(source:Araport11)	long_noncoding_rna
Chr1	2248819	2249173	Promoter (<=1kb)	AT1G07310			Calcium-dependent lipid-binding (CaLB domain) family protein;(source:Araport11)	protein_coding
Chr1	2260004	2260275	Promoter (<=1kb)	AT1G07350	SERINE/ARGININE RICH-LIKE PROTEIN 45A (SR45a)	SERINE/ARGININE RICH-LIKE PROTEIN 45A (SR45a)	Encodes a serine/arginine rich-like protein, SR45a. Involved in the regulation of stress-responsive alternative splicing.	protein_coding
Chr1	2269469	2269591	Promoter (<=1kb)	AT1G07390	RECEPTOR LIKE PROTEIN 1 (RLP1)	RECEPTOR LIKE PROTEIN 1 (AtRLP1);RECEPTOR LIKE PROTEIN 1 (RLP1)	receptor like protein 1;(source:Araport11)	protein_coding
Chr1	2277576	2277935	Promoter (<=1kb)	AT1G07420	STEROL 4-ALPHA-METHYL-OXIDASE 2-1 (SMO2-1)	STEROL 4-ALPHA-METHYL-OXIDASE 2 (ATSMO2);ARABIDOPSIS THALIANA STEROL 4-ALPHA-METHYL OXIDASE 1 (ATSMO1);STEROL 4-ALPHA-METHYL-OXIDASE 2-1 (SMO2-1)	Arabidopsis thaliana sterol 4-alpha-methyl-oxidase mRNA. The sterol 4alpha-methyl oxidase2 family proteins SMO2-1 and SMO2-2 function partially through effects on auxin accumulation, auxin response and PIN1 expression to regulate embryogenesis in Arabidopsis.	protein_coding
Chr1	2280611	2281030	3' UTR	AT1G07430	HIGHLY ABA-INDUCED PP2C GENE 2 (HAI2)	HIGHLY ABA-INDUCED PP2C GENE 2 (HAI2);AKT1 INTERACTING PROTEIN PHOSPHATASE 1 (AIP1); (ATAIP1);HONSU (KOREAN FOR ABNORMAL DROWSINESS) (HON)	Encodes a member of the group A protein phosphatase 2C (PP2C) family that is responsible for negatively regulating seed dormancy.	protein_coding
Chr1	2282815	2283258	Promoter (<=1kb)	AT1G07430	HIGHLY ABA-INDUCED PP2C GENE 2 (HAI2)	HIGHLY ABA-INDUCED PP2C GENE 2 (HAI2);AKT1 INTERACTING PROTEIN PHOSPHATASE 1 (AIP1); (ATAIP1);HONSU (KOREAN FOR ABNORMAL DROWSINESS) (HON)	Encodes a member of the group A protein phosphatase 2C (PP2C) family that is responsible for negatively regulating seed dormancy.	protein_coding
Chr1	2300129	2300568	Promoter (<=1kb)	AT1G07480			Transcription factor IIA, alpha/beta subunit;(source:Araport11)	protein_coding
Chr1	2300820	2301386	Promoter (<=1kb)	AT1G07485			hypothetical protein;(source:Araport11)	protein_coding
Chr1	2304541	2305495	Promoter (<=1kb)	AT1G07500	SIAMESE-RELATED 5 (SMR5)	SIAMESE-RELATED 5 (SMR5)	SMR5 is a member of the SIAMESE-RELATED Cyclin-Dependent Kinase Inhibitor family. It is induced by ROS/oxidative stress.	protein_coding
Chr1	2311850	2312395	Promoter (<=1kb)	AT1G07520			GRAS family transcription factor;(source:Araport11)	protein_coding
Chr1	2312990	2313262	Promoter (<=1kb)	AT1G07520			GRAS family transcription factor;(source:Araport11)	protein_coding
Chr1	2316208	2316658	Promoter (<=1kb)	AT1G07530	SCARECROW-LIKE 14 (SCL14)	SCARECROW-LIKE 14 (SCL14);ARABIDOPSIS THALIANA GRAS (GAI, RGA, SCR) 2 (ATGRAS2);GRAS (GAI, RGA, SCR) 2 (GRAS2)	Encodes a member of the GRAS family of transcription factors. The protein interacts with the TGA2 transcription factor and affects the transcription of stress-responsive genes. The protein is found in the nucleus and is also exported to the cytoplasm.	protein_coding
Chr1	2333311	2334577	Promoter (<=1kb)	AT1G04597			None;(source:Araport11)	long_noncoding_rna
Chr1	2334784	2334919	Promoter (<=1kb)	AT1G07580			pre-tRNA tRNA-Ala (anticodon: AGC);(source:Araport11, TAIR10)	pre_trna
Chr1	2335610	2335932	Downstream (<1kb)	AT1G07580			pre-tRNA tRNA-Ala (anticodon: AGC);(source:Araport11, TAIR10)	pre_trna
Chr1	2339316	2339955	Promoter (<=1kb)	AT1G07590			Tetratricopeptide repeat (TPR)-like superfamily protein;(source:Araport11)	protein_coding
Chr1	2347371	2347534	Promoter (<=1kb)	AT1G07620			GTP-binding protein Obg/CgtA;(source:Araport11)	protein_coding
Chr1	2347786	2348386	Exon (AT1G04607.1/AT1G04607, exon 1 of 1)	AT1G04607			None;(source:Araport11)	long_noncoding_rna
Chr1	2348522	2349213	Promoter (<=1kb)	AT1G07630	POL-LIKE 5 (PLL5)	POL-LIKE 5 (PLL5)	Encodes a protein phosphatase 2C like gene, similar to POL. Involved in leaf development. Knockout mutants have abnormally shaped leaves.	protein_coding
Chr1	2351921	2352167	Exon (AT1G04613.1/AT1G04613, exon 2 of 2)	AT1G04613			novel transcribed region; detected in carpel, leaf, dark-grown seedling, light-grown seedling;(source:Araport11)	novel_transcribed_region
Chr1	2365084	2366790	Promoter (<=1kb)	AT1G07650	LEUCINE-RICH REPEAT RECEPTOR-LIKE KINASE WITH EXTRACELLULAR MALECTIN-LIKE DOMAIN 1 (LMK1)	LEUCINE-RICH REPEAT RECEPTOR-LIKE KINASE WITH EXTRACELLULAR MALECTIN-LIKE DOMAIN 1 (LMK1)	Leucine-rich repeat receptor-like kinase with extracellular malectin-like domain, which possesses cell death induction activity in plant leaves.	protein_coding
Chr1	2368474	2368732	Promoter (<=1kb)	AT1G07645	DESICCATION-INDUCED 1VOC SUPERFAMILY PROTEIN (DSI-1VOC)	DESICCATION-INDUCED 1VOC SUPERFAMILY PROTEIN (DSI-1VOC);DESICCATION-INDUCED 1VOC SUPERFAMILY PROTEIN (ATDSI-1VOC)	Ortholog of HC205/ Xhdsi-1voc from Xerophyta humilis. Member of VOC metalloenzyme superfamily. Not involved in response to abiotic stress, unlike its Xerophyta ortholog.	protein_coding
Chr1	2374382	2375093	Promoter (<=1kb)	AT1G07670	ENDOMEMBRANE-TYPE CA-ATPASE 4 (ECA4)	(ATECA4);ENDOMEMBRANE-TYPE CA-ATPASE 4 (ECA4)	TPLATE complex protein involved in clathrin-mediated endocytosis.	protein_coding
Chr1	2379521	2379687	Promoter (<=1kb)	AT1G07700			Thioredoxin superfamily protein;(source:Araport11)	protein_coding
Chr1	2390055	2390338	Upstream (1-2kb)	AT1G07710			Ankyrin repeat family protein;(source:Araport11)	protein_coding
Chr1	2392410	2392596	Promoter (<=1kb)	AT1G07720			Encodes KCS3, a member of the 3-ketoacyl-CoA synthase family involved in the biosynthesis of VLCFA (very long chain fatty acids).	protein_coding
Chr1	2392929	2393194	Promoter (<=1kb)	AT1G07720			Encodes KCS3, a member of the 3-ketoacyl-CoA synthase family involved in the biosynthesis of VLCFA (very long chain fatty acids).	protein_coding
Chr1	2393664	2393968	Downstream (<1kb)	AT1G04623			None;(source:Araport11)	long_noncoding_rna
Chr1	2407109	2407385	Promoter (<=1kb)	AT1G07760			pre-tRNA tRNA-His (anticodon: GTG);(source:Araport11, TAIR10)	pre_trna
Chr1	2421909	2422183	Promoter (<=1kb)	AT1G07820			Histone superfamily protein;(source:Araport11)	protein_coding
Chr1	2431925	2432959	Promoter (<=1kb)	AT1G07870			Protein kinase superfamily protein;(source:Araport11)	protein_coding
Chr1	2436848	2437829	Promoter (<=1kb)	AT1G07885			hypothetical protein;(source:Araport11)	protein_coding
Chr1	2440138	2440818	Upstream (1-2kb)	AT1G07900	LOB DOMAIN-CONTAINING PROTEIN 1 (LBD1)	LOB DOMAIN-CONTAINING PROTEIN 1 (LBD1)	LOB domain-containing protein 1;(source:Araport11)	protein_coding
Chr1	2457350	2457634	Promoter (<=1kb)	AT1G07930			GTP binding Elongation factor Tu family protein.	protein_coding
Chr1	2458240	2458395	Promoter (<=1kb)	AT1G07930			GTP binding Elongation factor Tu family protein.	protein_coding
Chr1	2462060	2462435	Downstream (<1kb)	AT1G44500			None;(Source: Araport 11)	pseudogene
Chr1	2465371	2465521	Promoter (<=1kb)	AT1G07940	(EF1A)	(EF1A)	GTP binding Elongation factor Tu family protein;(source:Araport11)	protein_coding
Chr1	2475198	2475402	Promoter (<=1kb)	AT1G07985	LIPID DROPLET PLASMA MEMBRANE ADAPTOR (LIPA)	LIPID DROPLET PLASMA MEMBRANE ADAPTOR (LIPA)	Protein of unknown function. May function in tethering lipid droplet to the plasma membrane via interaction with SLDP1/2.	protein_coding
Chr1	2488784	2489001	Promoter (<=1kb)	AT1G08010	GATA TRANSCRIPTION FACTOR 11 (GATA11)	GATA TRANSCRIPTION FACTOR 11 (GATA11)	Encodes a member of the GATA factor family of zinc finger transcription factors.	protein_coding
Chr1	2548036	2548188	Promoter (<=1kb)	AT1G08130	DNA LIGASE 1 (LIG1)	DNA LIGASE 1 (LIG1);DNA LIGASE 1 (ATLIG1)	Encodes the Arabidopsis DNA ligase 1 that provides the major DNA ligase activity in cells and plays a key role in both DNA replication and excision repair pathways. In addition, it is an important component of the active DNA demethylation machinery and is indispensable for cell viability. AtLIG1 expresses one major and two minor mRNA transcripts differing only in the length of the 5' untranslated…	protein_coding
Chr1	2548291	2548372	Promoter (<=1kb)	AT1G08130	DNA LIGASE 1 (LIG1)	DNA LIGASE 1 (LIG1);DNA LIGASE 1 (ATLIG1)	Encodes the Arabidopsis DNA ligase 1 that provides the major DNA ligase activity in cells and plays a key role in both DNA replication and excision repair pathways. In addition, it is an important component of the active DNA demethylation machinery and is indispensable for cell viability. AtLIG1 expresses one major and two minor mRNA transcripts differing only in the length of the 5' untranslated…	protein_coding
Chr1	2565060	2565751	Promoter (<=1kb)	AT1G08180	SIAMESE-RELATED 2 (SMR2)	SIAMESE-RELATED 2 (SMR2)	cyclin-dependent kinase inhibitor;(source:Araport11)	protein_coding
Chr1	2576513	2576897	Promoter (<=1kb)	AT1G08200	UDP-D-APIOSE/UDP-D-XYLOSE SYNTHASE 2 (AXS2)	UDP-D-APIOSE/UDP-D-XYLOSE SYNTHASE 2 (AXS2)	Encodes a putative UDP-D-apiose/UPD-D-xylose synthetase.	protein_coding
Chr1	2585531	2586586	5' UTR	AT1G08230			Codes for a H+-driven, high affinity gamma-aminobutyric acid (GABA) transporter. Localized at the plasma membrane. In planta, AtGAT1 expression was highest in flowers and under conditions of elevated GABA concentrations such as wounding or senescence.	protein_coding
Chr1	2590234	2590443	5' UTR	AT1G08250	AROGENATE DEHYDRATASE 6 (ADT6)	ARABIDOPSIS THALIANA AROGENATE DEHYDRATASE 6 (AtADT6);AROGENATE DEHYDRATASE 6 (ADT6)	Encodes a plastid-localized arogenate dehydratase involved in phenylalanine biosynthesis. Although this enzyme has sequence similarity to prephenate dehydratases, it is 98 times more active with arogenate than prephenate in enzymatic assays.	protein_coding
Chr1	2613358	2613561	Promoter (<=1kb)	AT1G08290	WIP DOMAIN PROTEIN 3 (WIP3)	WIP DOMAIN PROTEIN 3 (WIP3)	WIP domain protein 3;(source:Araport11)	protein_coding
Chr1	2614349	2615038	Promoter (<=1kb)	AT1G08300	NO VEIN-LIKE (NVL)	NO VEIN-LIKE (NVL)	no vein-like protein;(source:Araport11)	protein_coding
Chr1	2621068	2621654	Promoter (<=1kb)	AT1G08315			ARM repeat superfamily protein;(source:Araport11)	protein_coding
Chr1	2622637	2622981	Upstream (1-2kb)	AT1G08315			ARM repeat superfamily protein;(source:Araport11)	protein_coding
Chr1	2641546	2642154	Promoter (<=1kb)	AT1G08380	PHOTOSYSTEM I SUBUNIT O (PSAO)	PHOTOSYSTEM I SUBUNIT O (PSAO)	Encodes subunit O of photosystem I.	protein_coding
Chr1	2649242	2649395	Promoter (<=1kb)	AT1G08420	BRI1 SUPPRESSOR 1 (BSU1)-LIKE 2 (BSL2)	BRI1 SUPPRESSOR 1 (BSU1)-LIKE 2 (BSL2)	Protein phosphatase which promotes stomatal ACD by establishing kinase-based signalling asymmetry in the two daughter cells.	protein_coding
Chr1	2672325	2672471	5' UTR	AT1G08460	HISTONE DEACETYLASE 8 (HDA08)	HISTONE DEACETYLASE 8 (HDA08); (ATHDA8);HISTONE DEACETYLASE 8 (HDA8)	histone deacetylase 8;(source:Araport11)	protein_coding
Chr1	2680931	2681223	Downstream (<1kb)	AT1G08470	STRICTOSIDINE SYNTHASE-LIKE 3 (SSL3)	STRICTOSIDINE SYNTHASE-LIKE 3 (SSL3)	Although this enzyme is predicted to encode a strictosidine synthase (SS), it lacks a conserved catalytic glutamate residue found in active SS enzymes and it is not expected to have SS activity.	protein_coding
Chr1	2688571	2688901	Promoter (<=1kb)	AT1G08490	CHLOROPLASTIC NIFS-LIKE CYSTEINE DESULFURASE (CPNIFS)	(ATSUFS); (SUFS);CHLOROPLASTIC NIFS-LIKE CYSTEINE DESULFURASE (CPNIFS); (ATNFS2); (ATCPNIFS)	Chloroplastic NifS-like protein that can catalyze the conversion of cysteine into alanine and elemental sulfur (S(0)) and of selenocysteine into alanine and elemental Se (Se(0)). Overexpression enhances selenium tolerance and accumulation.	protein_coding
Chr1	2690596	2691405	3' UTR	AT1G08500	EARLY NODULIN-LIKE PROTEIN 18 (ENODL18)	(AtENODL18);EARLY NODULIN-LIKE PROTEIN 18 (ENODL18)	early nodulin-like protein 18;(source:Araport11)	protein_coding
Chr1	2694177	2694859	Promoter (<=1kb)	AT1G08510	FATTY ACYL-ACP THIOESTERASES B (FATB)	FATTY ACYL-ACP THIOESTERASES B (FATB)	Encodes an acyl-acyl carrier protein thioesterase. Hydrolyzes primarily saturated acyl-ACPs with chain lengths that vary between 8 and 18 carbons. Involved in saturated fatty acid synthesis. Nuclear-encoded, plastid-targeted globular protein that is functional as dimer.	protein_coding
Chr1	2711000	2711381	Promoter (<=1kb)	AT1G08560	SYNTAXIN OF PLANTS 111 (SYP111)	SYNTAXIN OF PLANTS 111 (SYP111);KNOLLE (KN); (ATSYP111)	member of SYP11 syntaxin Gene Family localized in the trans-Golgi network.	protein_coding
Chr1	2711927	2713214	Promoter (<=1kb)	AT1G08570	ATYPICAL CYS HIS RICH THIOREDOXIN 4 (ACHT4)	ATYPICAL CYS HIS RICH THIOREDOXIN 4 (ACHT4)	Encodes a member of the thioredoxin family protein. Located in the chloroplast. Shows high activity towards the chloroplast 2-Cys peroxiredoxin A, and poor activity towards the chloroplast NADP-malate dehydrogenase. The mRNA is cell-to-cell mobile.	protein_coding
Chr1	2735755	2735975	Promoter (<=1kb)	AT1G08610			Pentatricopeptide repeat (PPR) superfamily protein;(source:Araport11)	protein_coding
Chr1	2736541	2736860	Promoter (<=1kb)	AT1G04657			None;(source:Araport11)	long_noncoding_rna
Chr1	2753160	2753536	Promoter (<=1kb)	AT1G08645			hypothetical protein;(source:Araport11)	protein_coding
Chr1	2755073	2755962	Upstream (2-3kb)	AT1G08645			hypothetical protein;(source:Araport11)	protein_coding
Chr1	2773808	2773993	Promoter (<=1kb)	AT1G08720	ENHANCED DISEASE RESISTANCE 1 (EDR1)	ENHANCED DISEASE RESISTANCE 1 (EDR1); (ATEDR1)	enhanced disease resistance 1 (EDR1) confers resistance to powdery mildew disease caused by the fungus Erysiphe cichoracearum The mRNA is cell-to-cell mobile.	protein_coding
Chr1	2826939	2827120	Promoter (<=1kb)	AT1G08830	COPPER/ZINC SUPEROXIDE DISMUTASE 1 (CSD1)	COPPER/ZINC SUPEROXIDE DISMUTASE 1 (CSD1);SUPEROXIDE DISMUTASE 1 (ATSOD1);SUPEROXIDE DISMUTASE 1 (SOD1)	Encodes a cytosolic copper/zinc superoxide dismutase CSD1 that can detoxify superoxide radicals. Its expression is affected by miR398-directed mRNA cleavage. Regulated by biotic and abiotic stress. Activation of CSD1 in the cytoplasm involves both a CCS-dependent and -independent pathway.	protein_coding
Chr1	2847815	2848425	Promoter (<=1kb)	AT1G08880	(H2AXA)	HISTONE H2A 5 (HTA5);GAMMA HISTONE VARIANT H2AX (GAMMA-H2AX); (H2AXA);GAMMA H2AX (G-H2AX)	Encodes HTA5, a histone H2A protein. H2AX is a meiosis-specific isoform of histone H2A. Upon DSB formation, rapid accumulation of phosphorylated H2AX (&#947;-H2AX) occurs around the break site. _x0001_H2AX foci accumulate in early G2. Immunolocalization studies in spread preparations of wild-type meiocytes at G2/early leptotene revealed the accumulation of numerous rather diffuse &#947;-H2AX foci…	protein_coding
Chr1	2855831	2856259	Promoter (<=1kb)	AT1G08910	PROTEIN INHIBITOR OF ACTIVATED STAT LIKE 1 (PIAL1)	EMBRYO DEFECTIVE 3001 (EMB3001);PROTEIN INHIBITOR OF ACTIVATED STAT LIKE 1 (PIAL1)	Encodes an SP-RING domain containing protein that functions in sumolaytion and is involved in positive regulation of sulfur metabolism and stress response.	protein_coding
Chr1	2865717	2866086	Promoter (<=1kb)	AT1G04683			None;(source:Araport11)	long_noncoding_rna
Chr1	2866248	2867544	Promoter (<=1kb)	AT1G08920	ERD (EARLY RESPONSE TO DEHYDRATION) SIX-LIKE 1 (ESL1)	ERD (EARLY RESPONSE TO DEHYDRATION) SIX-LIKE 1 (ESL1)	Encodes ESL1, a transporter for monosaccharides.	protein_coding
Chr1	2872303	2874829	Promoter (<=1kb)	AT1G08930	EARLY RESPONSE TO DEHYDRATION 6 (ERD6)	EARLY RESPONSE TO DEHYDRATION 6 (ERD6)	encodes a putative sucrose transporter whose gene expression is induced by dehydration and cold. The mRNA is cell-to-cell mobile.	protein_coding
Chr1	2876856	2876857	Promoter (<=1kb)	AT1G08940			Phosphoglycerate mutase family protein;(source:Araport11)	protein_coding
Chr1	2877087	2877170	Promoter (<=1kb)	AT1G08940			Phosphoglycerate mutase family protein;(source:Araport11)	protein_coding
Chr1	2877296	2877966	Promoter (<=1kb)	AT1G08940			Phosphoglycerate mutase family protein;(source:Araport11)	protein_coding
Chr1	2879251	2879382	Promoter (<=1kb)	AT1G08950			pre-tRNA tRNA-Pro (anticodon: AGG);(source:Araport11, TAIR10)	pre_trna
Chr1	2884202	2884610	Promoter (<=1kb)	AT1G08980	AMIDASE 1 (AMI1)	AMIDASE-LIKE PROTEIN 1 (ATAMI1);AMIDASE 1 (AMI1);ARABIDOPSIS THALIANA TRANSLOCON AT THE OUTER MEMBRANE OF CHLOROPLASTS 64-I (ATTOC64-I);TRANSLOCON AT THE OUTER MEMBRANE OF CHLOROPLASTS 64-I (TOC64-I)	Encodes an enzyme with similarity to bacterial acylamidohydrolases and exhibits indole-3-acetamide amidohydrolase activity in vitro. This enzyme may be involved in the in vivo biosynthesis of indole-acetic acid from indole-3-acetamide, a native metabolite of A. thaliana. It appears to exist as a monomer.	protein_coding
Chr1	2926315	2929380	Promoter (<=1kb)	AT1G09070	SOYBEAN GENE REGULATED BY COLD-2 (SRC2)	SOYBEAN GENE REGULATED BY COLD-2 (SRC2);SOYBEAN GENE REGULATED BY COLD-2 ((AT)SRC2); (ATSRC2)	SRC2 specifically binds the peptide PIEPPPHH, and moves from ER to a vacuole fraction where it gets internalized. Involved in Protein Storage Vacuole targeting. The mRNA is cell-to-cell mobile.	protein_coding
Chr1	2952824	2953034	Promoter (<=1kb)	AT1G09157	DUF679 DOMAIN MEMBRANE PROTEIN 8 (DMP8)	DUF679 DOMAIN MEMBRANE PROTEIN 8 (DMP8)	Loss-of-function mutation in this gene together with DMP9 induces maternal haploids, with an average haploid induction rate of 2.1&#8201;?&#8201;1.1%.	protein_coding
Chr1	2955328	2955820	Promoter (<=1kb)	AT1G09160			Protein phosphatase 2C family protein;(source:Araport11)	protein_coding
Chr1	2964654	2964978	Promoter (<=1kb)	AT1G09180	SECRETION-ASSOCIATED RAS SUPER FAMILY 1 (SARA1A)	SECRETION-ASSOCIATED RAS 1 (ATSAR1); (SAR1A);SECRETION-ASSOCIATED RAS SUPER FAMILY 1 (SARA1A);SECRETION-ASSOCIATED RAS SUPER FAMILY 1 (ATSARA1A)	A member of ARF-like GTPase family. A thaliana has 21 members, in two subfamilies, ARF and ARF-like (ARL) GTPases.	protein_coding
Chr1	2972244	2972590	Promoter (<=1kb)	AT1G09200	HISTONE 3.1 (H3.1)	(HTR2);HISTONE 3.1 (H3.1)	Histone 3.1	protein_coding
Chr1	2976768	2977165	Promoter (<=1kb)	AT1G09210	CALRETICULIN 1B (CRT1b)	CALRETICULIN 1B (CRT1b);CALRETICULIN 2 (CRT2); (AtCRT1b)	Encodes one of three Arabidopsis calreticulins.Post-transcriptionally regulates together with CRT1 VAMP721/722 levels under ER stress.	protein_coding
Chr1	2988227	2988493	Promoter (<=1kb)	AT1G04687			None;(source:Araport11)	long_noncoding_rna
Chr1	2989242	2989611	5' UTR	AT1G09250	ATBS1 INTERACTING FACTOR 4 (AIF4)	ATBS1 INTERACTING FACTOR 4 (AIF4)	basic helix-loop-helix (bHLH) DNA-binding superfamily protein;(source:Araport11)	protein_coding
Chr1	2989921	2992124	3' UTR	AT1G09250	ATBS1 INTERACTING FACTOR 4 (AIF4)	ATBS1 INTERACTING FACTOR 4 (AIF4)	basic helix-loop-helix (bHLH) DNA-binding superfamily protein;(source:Araport11)	protein_coding
Chr1	2994208	2994410	Promoter (<=1kb)	AT1G09270	IMPORTIN ALPHA ISOFORM 4 (IMPA-4)	IMPORTIN ALPHA ISOFORM 4 (IMPA-4)	Protein interacts with Agrobacterium proteins VirD2 and VirE2.	protein_coding
Chr1	3019381	3019709	Promoter (<=1kb)	AT1G09350	GALACTINOL SYNTHASE 3 (GolS3)	GALACTINOL SYNTHASE 3 (AtGolS3);GALACTINOL SYNTHASE 3 (GolS3)	Predicted to encode a galactinol synthase	protein_coding
Chr1	3030600	3031904	Promoter (<=1kb)	AT1G09390			GDSL-motif esterase/acyltransferase/lipase. Enzyme group with broad substrate specificity that may catalyze acyltransfer or hydrolase reactions with lipid and non-lipid substrates.	protein_coding
Chr1	3047446	3047682	5' UTR	AT1G09440			Protein kinase superfamily protein;(source:Araport11)	protein_coding
Chr1	3057114	3057729	Promoter (<=1kb)	AT1G09470	(ATNEAP3)	(ATNEAP3)	NEAP3 is a member of a small family containing coiled-coil domains, a nuclear localization signal and a C-terminal predicted transmembrane domain. It localizes to the nuclear periphery. Mutants have altered nuclear morphology and chromatin structure.	protein_coding
Chr1	3072093	3073218	Promoter (<=1kb)	AT1G09520			hypothetical protein;(source:Araport11)	protein_coding
Chr1	3075404	3075830	Promoter (<=1kb)	AT1G09530	PHYTOCHROME INTERACTING FACTOR 3 (PIF3)	PURPLE ACID PHOSPHATASE 3 (PAP3);PHYTOCHROME INTERACTING FACTOR 3 (PIF3);PHOTOCURRENT 1 (POC1);PHYTOCHROME-ASSOCIATED PROTEIN 3 (PAP3)	Transcription factor interacting with photoreceptors phyA and phyB. Forms a ternary complex in vitro with G-box element of the promoters of LHY, CCA1. Acts as a negative regulator of phyB signalling. It degrades rapidly after irradiation of dark grown seedlings in a process controlled by phytochromes. Does not play a significant role in controlling light input and function of the circadian clockw…	protein_coding
Chr1	3076582	3076748	5' UTR	AT1G09530	PHYTOCHROME INTERACTING FACTOR 3 (PIF3)	PURPLE ACID PHOSPHATASE 3 (PAP3);PHYTOCHROME INTERACTING FACTOR 3 (PIF3);PHOTOCURRENT 1 (POC1);PHYTOCHROME-ASSOCIATED PROTEIN 3 (PAP3)	Transcription factor interacting with photoreceptors phyA and phyB. Forms a ternary complex in vitro with G-box element of the promoters of LHY, CCA1. Acts as a negative regulator of phyB signalling. It degrades rapidly after irradiation of dark grown seedlings in a process controlled by phytochromes. Does not play a significant role in controlling light input and function of the circadian clockw…	protein_coding
Chr1	3093176	3094109	Promoter (<=1kb)	AT1G09560	GERMIN-LIKE PROTEIN 5 (GLP5)	GERMIN-LIKE PROTEIN 5 (GLP5);PLASMODESMAL GERMIN-LIKE PROTEIN 1 (PDGLP1)	Encodes a plasodesmata-located protein involved in regulating primary root growth by controlling phloem-mediated allocation of resources between the primary and lateral root meristems. The mRNA is cell-to-cell mobile.	protein_coding
Chr1	3100235	3101565	Promoter (<=1kb)	AT1G09570			Light-labile cytoplasmic red/far-red light photoreceptor involved in the regulation of photomorphogenesis. It exists in two inter-convertible forms: Pr and Pfr (active) and functions as a dimer.The N terminus carries a single tetrapyrrole chromophore, and the C terminus is involved in dimerization. It is the sole photoreceptor mediating the FR high irradiance response (HIR). Major regulator in re…	protein_coding
Chr1	3102281	3103580	Promoter (<=1kb)	AT1G09575	MITOCHONDRIAL CALCIUM UPTAKE1 (MCU1)	MITOCHONDRIAL CALCIUM UPTAKE1 (MCU1)	Mitochondrial calcium channel.	protein_coding
Chr1	3137399	3137594	5' UTR	AT1G09690			Translation protein SH3-like family protein;(source:Araport11)	protein_coding
Chr1	3156587	3157129	Promoter (<=1kb)	AT1G09750			Eukaryotic aspartyl protease family protein;(source:Araport11)	protein_coding
Chr1	3157412	3157522	Promoter (<=1kb)	AT1G09750			Eukaryotic aspartyl protease family protein;(source:Araport11)	protein_coding
Chr1	3158659	3158923	Exon (AT1G09750.1/AT1G09750, exon 2 of 2)	AT1G09750			Eukaryotic aspartyl protease family protein;(source:Araport11)	protein_coding
Chr1	3167847	3167955	Promoter (<=1kb)	AT1G09780	2,3-BIPHOSPHOGLYCERATE-INDEPENDENT PHOSPHOGLYCERATE MUTASE 1 (iPGAM1)	2,3-BIPHOSPHOGLYCERATE-INDEPENDENT PHOSPHOGLYCERATE MUTASE 1 (iPGAM1)	Encodes a 2,3-biphosphoglycerate-independent phosphoglycerate mutase that is involved in pollen development and stomatal movement.	protein_coding
Chr1	3180503	3180839	Promoter (<=1kb)	AT1G04733	(U2-11)		U2;(source:Araport11)	small_nuclear_rna
Chr1	3200887	3200893	Promoter (<=1kb)	AT1G09840	SHAGGY-LIKE PROTEIN KINASE 41 (SK41)	SHAGGY-LIKE PROTEIN KINASE 41 (ATSK41);SHAGGY-LIKE PROTEIN KINASE 41 (SK41);HYPERSENSITIVE INDUCED REACTION 1 (HIR1); (AtHIR1); (ASKK)	GSK3-like kinase, sub-group IV.	protein_coding
Chr1	3201017	3201870	Promoter (<=1kb)	AT1G09850	XYLEM BARK CYSTEINE PEPTIDASE 3 (XBCP3)	XYLEM BARK CYSTEINE PEPTIDASE 3 (XBCP3)	Arabidopsis thaliana papain-like cysteine peptidase	protein_coding
Chr1	3205601	3205719	5' UTR	AT1G09870			histidine acid phosphatase family protein;(source:Araport11)	protein_coding
Chr1	3239180	3239697	Promoter (<=1kb)	AT1G09940	(HEMA2)	(HEMA2)	Encodes glutamyl-tRNA reductase. Involved in heme biosynthesis in non-photosynthetic tissues and induced by oxidative stress in photosynthetic tissues to supply heme for defensive hemoproteins	protein_coding
Chr1	3240160	3241408	3' UTR	AT1G09950	RESPONSE TO ABA AND SALT 1 (RAS1)	RESPONSE TO ABA AND SALT 1 (RAS1)	RESPONSE TO ABA AND SALT 1;(source:Araport11)	protein_coding
Chr1	3241521	3243243	Promoter (<=1kb)	AT1G09950	RESPONSE TO ABA AND SALT 1 (RAS1)	RESPONSE TO ABA AND SALT 1 (RAS1)	RESPONSE TO ABA AND SALT 1;(source:Araport11)	protein_coding
Chr1	3243911	3244178	Promoter (<=1kb)	AT1G09960	SUCROSE TRANSPORTER 4 (SUT4)	SUCROSE TRANSPORTER 4 (SUT4);SUCROSE TRANSPORTER 4 (ATSUT4);SUCROSE TRANSPORTER 4 (SUC4);SUCROSE TRANSPORTER 4 (ATSUC4)	low affinity (10mM) sucrose transporter in sieve elements (phloem)	protein_coding
Chr1	3247761	3248275	Promoter (<=1kb)	AT1G04753			None;(source:Araport11)	long_noncoding_rna
Chr1	3248790	3249651	Promoter (<=1kb)	AT1G04753			None;(source:Araport11)	long_noncoding_rna
Chr1	3249978	3250306	Upstream (1-2kb)	AT1G09970	(LRR XI-23)	(LRR XI-23);RECEPTOR-LIKE KINASE 7 (RLK7)	RLK7 belongs to a leucine-rich repeat class of receptor-likekinase (LRR-RLKs). It is involved in the control of germination speed and the tolerance to oxidant stress. The mRNA is cell-to-cell mobile.	protein_coding
Chr1	3252143	3252577	Promoter (<=1kb)	AT1G09970	(LRR XI-23)	(LRR XI-23);RECEPTOR-LIKE KINASE 7 (RLK7)	RLK7 belongs to a leucine-rich repeat class of receptor-likekinase (LRR-RLKs). It is involved in the control of germination speed and the tolerance to oxidant stress. The mRNA is cell-to-cell mobile.	protein_coding
Chr1	3255714	3256102	3' UTR	AT1G09970	(LRR XI-23)	(LRR XI-23);RECEPTOR-LIKE KINASE 7 (RLK7)	RLK7 belongs to a leucine-rich repeat class of receptor-likekinase (LRR-RLKs). It is involved in the control of germination speed and the tolerance to oxidant stress. The mRNA is cell-to-cell mobile.	protein_coding
Chr1	3261640	3261688	5' UTR	AT1G09980			Putative serine esterase family protein;(source:Araport11)	protein_coding
Chr1	3271610	3272998	Promoter (<=1kb)	AT1G10020			formin-like protein (DUF1005);(source:Araport11)	protein_coding
Chr1	3273103	3273767	Promoter (<=1kb)	AT1G10030	HOMOLOG OF YEAST ERGOSTEROL28 (ERG28)	HOMOLOG OF YEAST ERGOSTEROL28 (ERG28)	Encodes a protein that functions as a scaffolding platform for coassembling the sterol C4 demethylation enzyme complex. It also plays an essential role in the maintenance of polar auxin transport (PAT) by restricting the release and accumulation of 4-carboxy-4-methyl-24-methylenecycloartanol (CMMC), a PAT inhibitor.	protein_coding
Chr1	3278711	3278906	Promoter (<=1kb)	AT1G10040			alpha/beta-Hydrolases superfamily protein;(source:Araport11)	protein_coding
Chr1	3287208	3287667	Promoter (<=1kb)	AT1G10070	BRANCHED-CHAIN AMINO ACID TRANSAMINASE 2 (BCAT-2)	BRANCHED-CHAIN AMINO ACID TRANSAMINASE 2 (BCAT-2);BRANCHED-CHAIN AMINO ACID TRANSAMINASE 2 (ATBCAT-2);BRANCHED-CHAIN AMINO ACID TRANSFERASE 2 (BCAT2)	Encodes a chloroplast branched-chain amino acid aminotransferase. Complements the yeast leu/iso-leu/val auxotrophy mutant. Involved in cell wall development.	protein_coding
Chr1	3295885	3296718	Promoter (<=1kb)	AT1G10090			Early-responsive to dehydration stress protein (ERD4);(source:Araport11)	protein_coding
Chr1	3306035	3306534	5' UTR	AT1G04773			Natural antisense transcript overlaps with AT1G10120;(source:Araport11)	antisense_long_noncoding_rna
Chr1	3307492	3307610	Promoter (<=1kb)	AT1G10120	CRY2-INTERACTING BHLH 4 (CIB4)	CRY2-INTERACTING BHLH 4 (CIB4)	basic helix-loop-helix (bHLH) DNA-binding superfamily protein;(source:Araport11)	protein_coding
Chr1	3324519	3324733	Promoter (<=1kb)	AT1G10140			Uncharacterized conserved protein UCP031279;(source:Araport11)	protein_coding
Chr1	3325392	3326202	Promoter (<=1kb)	AT1G10150		PHLOEM PROTEIN 2-A10 (AtPP2-A10)	Carbohydrate-binding protein;(source:Araport11)	protein_coding
Chr1	3338009	3338173	Promoter (<=1kb)	AT1G10170			Encodes AtNFXL1, a homologue of the putative human transcription repressor NF-X1. Functions as a negative regulator of the trichothecene phytotoxin-induced defense response.	protein_coding
Chr1	3347768	3348789	Promoter (<=1kb)	AT1G10200	WLIM1 (WLIM1)	WLIM1 (WLIM1); (ATWLIM1)	Encodes a member of the Arabidopsis LIM proteins: a family of actin bundlers with distinct expression patterns. WLIM1, WLIM2a, and WLIM2b are widely expressed, whereas PLIM2a, PLIM2b, and PLIM2c are predominantly expressed in pollen. Regulates actin cytoskeleton organization.	protein_coding
Chr1	3356425	3356711	3' UTR	AT1G10230	SKP1-LIKE 18 (SK18)	SKP1-LIKE 18 (ASK18);SKP1-LIKE 18 (SK18)	Involved in protein degradation. One target is PHR1.	protein_coding
Chr1	3369141	3369302	Promoter (<=1kb)	AT1G10280			Core-2/I-branching beta-1,6-N-acetylglucosaminyltransferase family protein;(source:Araport11)	protein_coding
Chr1	3392632	3393059	Promoter (<=1kb)	AT1G10340			Ankyrin repeat family protein;(source:Araport11)	protein_coding
Chr1	3396696	3397215	Promoter (<=1kb)	AT1G10360	GLUTATHIONE S-TRANSFERASE TAU 18 (GSTU18)	GLUTATHIONE S-TRANSFERASE TAU 18 (ATGSTU18);GLUTATHIONE S-TRANSFERASE 29 (GST29);GLUTATHIONE S-TRANSFERASE TAU 18 (GSTU18)	Encodes glutathione transferase belonging to the tau class of GSTs. Naming convention according to Wagner et al. (2002).	protein_coding
Chr1	3398383	3398960	Promoter (<=1kb)	AT1G10370	EARLY-RESPONSIVE TO DEHYDRATION 9 (ERD9)	EARLY-RESPONSIVE TO DEHYDRATION 9 (ERD9);GLUTATHIONE S-TRANSFERASE U17 (GSTU17);GLUTATHIONE S-TRANSFERASE 30 (GST30);GLUTATHIONE S-TRANSFERASE TAU 17 (ATGSTU17);GLUTATHIONE S-TRANSFERASE 30B (GST30B)	Encodes GSTU17 (Glutathione S-Transferase U17). Functions as a negative component of stress-mediated signal transduction pathways in drought and salt stress responses.	protein_coding
Chr1	3419497	3419801	Promoter (<=1kb)	AT1G10410			CW14 protein (DUF1336);(source:Araport11)	protein_coding
Chr1	3420039	3420222	Promoter (<=1kb)	AT1G10410			CW14 protein (DUF1336);(source:Araport11)	protein_coding
Chr1	3420404	3421066	Promoter (<=1kb)	AT1G10410			CW14 protein (DUF1336);(source:Araport11)	protein_coding
Chr1	3421180	3421494	Upstream (1-2kb)	AT1G04793			None;(source:Araport11)	long_noncoding_rna
Chr1	3422700	3422965	Promoter (<=1kb)	AT1G04793			None;(source:Araport11)	long_noncoding_rna
Chr1	3423705	3423987	Downstream (<1kb)	AT1G04793			None;(source:Araport11)	long_noncoding_rna
Chr1	3442286	3442989	3' UTR	AT1G10470	RESPONSE REGULATOR 4 (ARR4)	RESPONSE REGULATOR 4 (ARR4);INDUCED BY CYTOKININ 7 (IBC7);RESPONCE REGULATOR 1 (ATRR1);MATERNAL EFFECT EMBRYO ARREST 7 (MEE7)	Encodes a two-component response regulator. Acts redundantly with ARR3 in the control of circadian period in a cytokinin-independent manner.	protein_coding
Chr1	3443672	3445021	Promoter (<=1kb)	AT1G10470	RESPONSE REGULATOR 4 (ARR4)	RESPONSE REGULATOR 4 (ARR4);INDUCED BY CYTOKININ 7 (IBC7);RESPONCE REGULATOR 1 (ATRR1);MATERNAL EFFECT EMBRYO ARREST 7 (MEE7)	Encodes a two-component response regulator. Acts redundantly with ARR3 in the control of circadian period in a cytokinin-independent manner.	protein_coding
Chr1	3480767	3482337	Promoter (<=1kb)	AT1G10550	XYLOGLUCAN:XYLOGLUCOSYL TRANSFERASE 33 (XTH33)	XYLOGLUCAN:XYLOGLUCOSYL TRANSFERASE 33 (XTH33);XYLOGLUCAN:XYLOGLUCOSYL TRANSFERASE 33 (XET)	Encodes a membrane-localized protein that is predicted to function during cell wall modification.Overexpression of XTH33 results in abnormal cell morphology. It's expression is under epigenetic control by ATX1.	protein_coding
Chr1	3484203	3484814	Promoter (<=1kb)	AT1G10560	PLANT U-BOX 18 (PUB18)	ARABIDOPSIS THALIANA PLANT U-BOX 18 (ATPUB18);PLANT U-BOX 18 (PUB18)	Encodes a protein containing a UND, a U-box, and an ARM domain. This protein has E3 ubiquitin ligase activity based on in vitro assays.	protein_coding
Chr1	3486508	3486654	Promoter (<=1kb)	AT1G10570	OVERLY TOLERANT TO SALT 2 (OTS2)	UB-LIKE PROTEASE 1C (ULP1C);OVERLY TOLERANT TO SALT 2 (OTS2)	Encodes a deSUMOylating enzyme. In vitro it has both peptidase activity and isopeptidase activity: it can cleave the C-terminal residues from SUMO to activate it for attachment to a target protein and it can also act on the isopeptide bond between SUMO and another protein. sYFP:OTS2 protein accumulates in nuclei in a punctate pattern. Double mutant analysis with ULP1D/OTS1 indicates that these ge…	protein_coding
Chr1	3495766	3495977	Promoter (<=1kb)	AT1G10585			basic helix-loop-helix (bHLH) DNA-binding superfamily protein;(source:Araport11)	protein_coding
Chr1	3503457	3503564	Promoter (<=1kb)	AT1G10590			Nucleic acid-binding, OB-fold-like protein;(source:Araport11)	protein_coding
Chr1	3518932	3519210	Promoter (<=1kb)	AT1G10640			Pectin lyase-like superfamily protein;(source:Araport11)	protein_coding
Chr1	3522847	3523081	Downstream (<1kb)	AT1G10650			SBP (S-ribonuclease binding protein) family protein;(source:Araport11)	protein_coding
Chr1	3523409	3523541	Downstream (<1kb)	AT1G10650			SBP (S-ribonuclease binding protein) family protein;(source:Araport11)	protein_coding
Chr1	3526326	3526534	Promoter (<=1kb)	AT1G10650			SBP (S-ribonuclease binding protein) family protein;(source:Araport11)	protein_coding
Chr1	3527344	3528211	Promoter (<=1kb)	AT1G10650			SBP (S-ribonuclease binding protein) family protein;(source:Araport11)	protein_coding
Chr1	3529539	3530720	Promoter (<=1kb)	AT1G04813			None;(source:Araport11)	long_noncoding_rna
Chr1	3549108	3549221	Downstream (<1kb)	AT1G10690	(SMR8)	(SMR8)	SIAMESE-RELATED (SMR) family gene; activated by SMOS1/SCL28 heterodimer thus inhibiting cell cycle progression at G2 and promoting the onset of endoreplication.	protein_coding
Chr1	3550578	3550855	Promoter (<=1kb)	AT1G10690	(SMR8)	(SMR8)	SIAMESE-RELATED (SMR) family gene; activated by SMOS1/SCL28 heterodimer thus inhibiting cell cycle progression at G2 and promoting the onset of endoreplication.	protein_coding
Chr1	3553961	3554161	Promoter (<=1kb)	AT1G10700	PHOSPHORIBOSYL PYROPHOSPHATE (PRPP) SYNTHASE 3 (PRS3)	PHOSPHORIBOSYL PYROPHOSPHATE (PRPP) SYNTHASE 3 (PRS3)	Encodes a P-independent phosphoribosyl pyrophosphate (PRPP) synthase.	protein_coding
Chr1	3570440	3571398	Promoter (<=1kb)	AT1G10740	(LDAH1)	(LDAH1)	alpha/beta-Hydrolases superfamily protein;(source:Araport11)	protein_coding
Chr1	3575168	3575365	Promoter (<=1kb)	AT1G04817			Natural antisense transcript overlaps with AT1G10747;(source:Araport11)	antisense_long_noncoding_rna
Chr1	3590508	3590738	Promoter (<=1kb)	AT1G10760	STARCH EXCESS 1 (SEX1)	STARCH EXCESS 1 (SEX1); (SOP1); (SOP); (GWD1); (GWD)	Encodes an &#945;-glucan, water dikinase required for starch degradation. Involved in cold-induced freezing tolerance. Mutations that eliminate the GWD protein or affect the dikinase domain of the enzyme dramatically reduce both the amount of phosphate in the amylopectin and the rate of starch degradation. Mature leaves of these mutants accumulate amounts of starch up to seven times greater than …	protein_coding
Chr1	3610422	3610704	Promoter (<=1kb)	AT1G10840	TRANSLATION INITIATION FACTOR 3 SUBUNIT H1 (TIF3H1)	TRANSLATION INITIATION FACTOR 3 SUBUNIT H1 (TIF3H1)	Encodes eukaryotic initiation factor 3H1 subunit (TIF3H1).	protein_coding
Chr1	3611493	3611939	5' UTR	AT1G10850			Leucine-rich repeat protein kinase family protein;(source:Araport11)	protein_coding
Chr1	3616142	3616302	Promoter (<=1kb)	AT1G10865			cytochrome C oxidase assembly factor;(source:Araport11)	protein_coding
Chr1	3623646	3623783	5' UTR	AT1G10870	VAN3-LIKE PROTEIN3 (VAL3)	VAN3-LIKE PROTEIN3 (VAL3)	A member of ARF GAP domain (AGD), A thaliana has 15 members, grouped into four classes. AGD4 belongs to the Class 1, together with AGD1, AGD2, and AGD3.	protein_coding
Chr1	3658536	3659005	Promoter (<=1kb)	AT1G10940	SNF1-RELATED PROTEIN KINASE 2.4 (SNRK2.4)	ARABIDOPSIS SERINE/THREONINE KINASE 1 (ASK1); (SRK2A);SNF1-RELATED PROTEIN KINASE 2.4 (SNRK2.4);SUCROSE NONFERMENTING 1-RELATED PROTEIN KINASE 2-4 (SNRK2-4)	Encodes a plant protein kinase similar to the calcium/calmodulin-dependent protein kinase subfamily and the SNF1 kinase subfamily (SnRK2) whose activity is activated by ionic (salt) and non-ionic (mannitol) osmotic stress. Kinase activity of its homolog in tobacco is induced by hyperosmotic condition within 1 minute. Phosphatidylinositol 4-phosphate 5-kinase (PIP5K) enzyme family member.	protein_coding
Chr1	3664012	3664465	Promoter (<=1kb)	AT1G10960	FERREDOXIN 1 (FD1)	FERREDOXIN 1 (FD1);FERREDOXIN 1 (ATFD1)	Phosphatidylinositol 4-phosphate 5-kinase (PIP5K) enzyme family member.	protein_coding
Chr1	3670991	3671331	Promoter (<=1kb)	AT1G10990			transmembrane protein;(source:Araport11)	protein_coding
Chr1	3675956	3676731	Promoter (<=1kb)	AT1G11000	MILDEW RESISTANCE LOCUS O 4 (MLO4)	MILDEW RESISTANCE LOCUS O 4 (ATMLO4);MILDEW RESISTANCE LOCUS O 4 (MLO4)	A member of a large family of seven-transmembrane domain proteins specific to plants, homologs of the barley mildew resistance locus o (MLO) protein. The Arabidopsis genome contains 15 genes encoding MLO proteins, with localization in plasma membrane. Phylogenetic analysis revealed four clades of closely-related AtMLO genes. ATMLO4 belongs to the clade I, with AtMLO11 and AtMLO14. The gene is exp…	protein_coding
Chr1	3681576	3682168	Promoter (<=1kb)	AT1G11050			Protein kinase superfamily protein;(source:Araport11)	protein_coding
Chr1	3702220	3702328	Promoter (<=1kb)	AT1G11090	(MAGL1)	(MAGL1)	alpha/beta-Hydrolases superfamily protein;(source:Araport11)	protein_coding
Chr1	3715751	3716337	Intron (AT1G11120.2/AT1G11120, intron 1 of 1)	AT1G11120	(DEG23)	(DEG23)	CTTNBP 2 amino-terminal-like protein;(source:Araport11)	protein_coding
Chr1	3719442	3719622	Exon (AT1G11125.1/AT1G11125, exon 1 of 1)	AT1G11125			hypothetical protein;(source:Araport11)	protein_coding
Chr1	3745409	3745533	Promoter (<=1kb)	AT1G11180	SECRETORY CARRIER MEMBRANE PROTEIN 2 (SCAMP2)	SECRETORY CARRIER MEMBRANE PROTEIN 2 (SCAMP2); (ATSCAMP2)	Secretory carrier membrane protein (SCAMP) family protein;(source:Araport11)	protein_coding
Chr1	3756991	3757462	Promoter (<=1kb)	AT1G11210			cotton fiber protein, putative (DUF761);(source:Araport11)	protein_coding
Chr1	3758070	3758242	Upstream (1-2kb)	AT1G11210			cotton fiber protein, putative (DUF761);(source:Araport11)	protein_coding
Chr1	3758700	3758860	Upstream (1-2kb)	AT1G11210			cotton fiber protein, putative (DUF761);(source:Araport11)	protein_coding
Chr1	3765807	3766008	Upstream (1-2kb)	AT1G11230			transmembrane protein, putative (DUF761);(source:Araport11)	protein_coding
Chr1	3770367	3770493	Promoter (<=1kb)	AT1G11240			ribosomal RNA-processing protein;(source:Araport11)	protein_coding
Chr1	3773431	3776933	Promoter (<=1kb)	AT1G11260	SUGAR TRANSPORTER 1 (STP1)	SUGAR TRANSPORTER 1 (ATSTP1);SUGAR TRANSPORTER 1 (STP1)	Encodes a H+/hexose cotransporter. The mRNA is cell-to-cell mobile.	protein_coding
Chr1	3777054	3778021	Promoter (<=1kb)	AT1G11260	SUGAR TRANSPORTER 1 (STP1)	SUGAR TRANSPORTER 1 (ATSTP1);SUGAR TRANSPORTER 1 (STP1)	Encodes a H+/hexose cotransporter. The mRNA is cell-to-cell mobile.	protein_coding
Chr1	3778188	3778369	Exon (AT1G11260.1/AT1G11260, exon 2 of 4)	AT1G11260	SUGAR TRANSPORTER 1 (STP1)	SUGAR TRANSPORTER 1 (ATSTP1);SUGAR TRANSPORTER 1 (STP1)	Encodes a H+/hexose cotransporter. The mRNA is cell-to-cell mobile.	protein_coding
Chr1	3778526	3778959	Exon (AT1G11260.1/AT1G11260, exon 3 of 4)	AT1G11260	SUGAR TRANSPORTER 1 (STP1)	SUGAR TRANSPORTER 1 (ATSTP1);SUGAR TRANSPORTER 1 (STP1)	Encodes a H+/hexose cotransporter. The mRNA is cell-to-cell mobile.	protein_coding
Chr1	3790634	3790956	Promoter (<=1kb)	AT1G11280			S-locus lectin protein kinase family protein;(source:Araport11)	protein_coding
Chr1	3803559	3804490	Promoter (<=1kb)	AT1G11310	MILDEW RESISTANCE LOCUS O 2 (MLO2)	POWDERY MILDEW RESISTANT 2 (PMR2);MILDEW RESISTANCE LOCUS O 2 (MLO2);MILDEW RESISTANCE LOCUS O 2 (ATMLO2)	A member of a large family of seven-transmembrane domain proteins specific to plants, homologs of the barley mildew resistance locus o (MLO) protein. The Arabidopsis genome contains 15 genes encoding MLO proteins, with localization in plasma membrane. Phylogenetic analysis revealed four clades of closely-related AtMLO genes. ATMLO2 belongs to the clade IV, with AtMLO3, AtMLO6 and AtMLO12. The gen…	protein_coding
Chr1	3809498	3810372	Promoter (<=1kb)	AT1G11330	RESISTANT TO DFPM INHIBITION OF ABA SIGNALING 2 (RDA2)	RESISTANT TO DFPM INHIBITION OF ABA SIGNALING 2 (RDA2);S DOMAIN1 13 (SD1-13)	Recognizes the 9-methyl?branched sphingoid base, produced as result of cleavage of Phytophthora infestans?ceramide D (Pi-Cer D) by NCER2. the 9-Methyl?branched sphingoid base is specific to microbes and induces plant immune responses by physically interacting with RDA2.	protein_coding
Chr1	3813728	3813887	3' UTR	AT1G11340			G-type lectin S-receptor-like Serine/Threonine-kinase;(source:Araport11)	protein_coding
Chr1	3831386	3831960	Promoter (<=1kb)	AT1G11370			Pectin lyase-like superfamily protein;(source:Araport11)	protein_coding
Chr1	3832220	3832690	Promoter (<=1kb)	AT1G11380			PLAC8 family protein;(source:Araport11)	protein_coding
Chr1	3849076	3849504	Promoter (<=1kb)	AT1G11440			hypothetical protein;(source:Araport11)	protein_coding
Chr1	3874346	3874517	Promoter (<=1kb)	AT1G11530	C-TERMINAL CYSTEINE RESIDUE IS CHANGED TO A SERINE 1 (CXXS1)	C-TERMINAL CYSTEINE RESIDUE IS CHANGED TO A SERINE 1 (CXXS1);C-TERMINAL CYSTEINE RESIDUE IS CHANGED TO A SERINE 1 (ATCXXS1)	Encodes a monocysteinic thioredoxin, thioredoxin in which the second cysteine of the redox site is replaced by a serine, with low disulfide reductase but efficient disulfide isomerase activity. The mRNA is cell-to-cell mobile.	protein_coding
Chr1	3878754	3878952	Upstream (1-2kb)	AT1G11540			Sulfite exporter TauE/SafE family protein;(source:Araport11)	protein_coding
Chr1	3880441	3881073	Promoter (<=1kb)	AT1G11545	XYLOGLUCAN ENDOTRANSGLUCOSYLASE/HYDROLASE 8 (XTH8)	XYLOGLUCAN ENDOTRANSGLUCOSYLASE/HYDROLASE 8 (XTH8)	xyloglucan endotransglucosylase/hydrolase 8;(source:Araport11)	protein_coding
Chr1	3881428	3881526	Promoter (<=1kb)	AT1G11550			pre-tRNA tRNA-Leu (anticodon: TAG);(source:Araport11, TAIR10)	pre_trna
Chr1	3883941	3883973	Promoter (<=1kb)	AT1G11572			Encodes a Plant thionin family protein	protein_coding
Chr1	3884121	3884439	Promoter (<=1kb)	AT1G11572			Encodes a Plant thionin family protein	protein_coding
Chr1	3886354	3886491	Distal Intergenic	AT1G11572			Encodes a Plant thionin family protein	protein_coding
Chr1	3888081	3888207	Promoter (<=1kb)	AT1G11580	PECTIN METHYL ESTERASE INHIBITOR-PECTIN METHYLESTERASE 18 (PMEI-PME18)	PECTIN METHYL ESTERASE INHIBITOR-PECTIN METHYLESTERASE 18 (PMEI-PME18)	Pectin methylesterase inhibitor involved in root growth, plant-pathogen interactions.	protein_coding
Chr1	3914545	3914833	Promoter (<=1kb)	AT1G11640			pre-tRNA tRNA-Trp (anticodon: CCA);(source:Araport11, TAIR10)	pre_trna
Chr1	3934785	3935053	Downstream (2-3kb)	AT1G04863			None;(source:Araport11)	long_noncoding_rna
Chr1	3937464	3937668	Exon (AT1G04863.1/AT1G04863, exon 1 of 2)	AT1G04863			None;(source:Araport11)	long_noncoding_rna
Chr1	3942919	3943753	Promoter (<=1kb)	AT1G04867			None;(source:Araport11)	other_rna
Chr1	3944219	3944483	Downstream (2-3kb)	AT1G04867			None;(source:Araport11)	other_rna
Chr1	3944854	3948190	Promoter (<=1kb)	AT1G11700			senescence regulator (Protein of unknown function, DUF584);(source:Araport11)	protein_coding
Chr1	3950978	3951327	Promoter (<=1kb)	AT1G11720	STARCH SYNTHASE 3 (SS3)	STARCH SYNTHASE 3 (SS3)	Encodes a starch synthase that in addition to its role in starch biosynthesis also has a negative regulatory function in the biosynthesis of transient starch. The protein apparently contains a starch-binding domain (SBD).	protein_coding
Chr1	3963690	3963960	Exon (AT1G11740.1/AT1G11740, exon 3 of 4)	AT1G04877			None;(source:Araport11)	long_noncoding_rna
Chr1	3981006	3981339	Promoter (<=1kb)	AT1G11785			transmembrane protein;(source:Araport11)	protein_coding
Chr1	3993458	3994132	Promoter (<=1kb)	AT1G11820			O-Glycosyl hydrolases family 17 protein;(source:Araport11)	protein_coding
Chr1	3994768	3995534	Promoter (<=1kb)	AT1G11840	GLYOXALASE I HOMOLOG (GLX1)	GLYOXALASE I HOMOLOG (GLX1);GLYOXALASEI 3 (ATGLYI3)	Encodes Ni+ dependent glyoxalase I homolog ATGLX1.	protein_coding
Chr1	4001150	4001373	Promoter (<=1kb)	AT1G11860	(GLDT)	(GLDT)	T-protein is the aminomethyltransferase of the glycine cleavage multienzyme system GCS.	protein_coding
Chr1	4010445	4010805	Promoter (<=1kb)	AT1G11880			transferases, transferring hexosyl groups;(source:Araport11)	protein_coding
Chr1	4020772	4021312	Promoter (<=1kb)	AT1G11910			Encodes an aspartic proteinase that forms a heterodimer and is stable over a broad pH range (ph 3-8).	protein_coding
Chr1	4043475	4044536	Promoter (<=1kb)	AT1G11960	(OSCA1.3)	(OSCA1.3)	Calcium channel that is phosphorylated by BIK1 in the presence of PAMPS and required for stomatal immunity.	protein_coding
Chr1	4060319	4060854	Downstream (<1kb)	AT1G12015			snoRNA;(source:Araport11)	small_nucleolar_rna
Chr1	4062269	4062587	3' UTR	AT1G12020			hypothetical protein;(source:Araport11)	protein_coding
Chr1	4062970	4063071	Exon (AT1G12020.1/AT1G12020, exon 1 of 1)	AT1G12020			hypothetical protein;(source:Araport11)	protein_coding
Chr1	4066239	4067199	Promoter (<=1kb)	AT1G12030			DUF506 gene family member	protein_coding
Chr1	4081335	4081463	Upstream (1-2kb)	AT1G12070			Immunoglobulin E-set superfamily protein;(source:Araport11)	protein_coding
Chr1	4081919	4082181	Upstream (1-2kb)	AT1G12070			Immunoglobulin E-set superfamily protein;(source:Araport11)	protein_coding
Chr1	4082456	4082792	Upstream (1-2kb)	AT1G12080			Vacuolar calcium-binding protein-like protein;(source:Araport11)	protein_coding
Chr1	4086242	4086784	Downstream (2-3kb)	AT1G12080			Vacuolar calcium-binding protein-like protein;(source:Araport11)	protein_coding
Chr1	4087456	4087980	Downstream (1-2kb)	AT1G12090	EXTENSIN-LIKE PROTEIN (ELP)	EXTENSIN-LIKE PROTEIN (ELP)	extensin-like protein (ELP)	protein_coding
Chr1	4088614	4089040	Downstream (<1kb)	AT1G12090	EXTENSIN-LIKE PROTEIN (ELP)	EXTENSIN-LIKE PROTEIN (ELP)	extensin-like protein (ELP)	protein_coding
Chr1	4089141	4089199	Downstream (<1kb)	AT1G12090	EXTENSIN-LIKE PROTEIN (ELP)	EXTENSIN-LIKE PROTEIN (ELP)	extensin-like protein (ELP)	protein_coding
Chr1	4092550	4092654	Upstream (1-2kb)	AT1G12090	EXTENSIN-LIKE PROTEIN (ELP)	EXTENSIN-LIKE PROTEIN (ELP)	extensin-like protein (ELP)	protein_coding
Chr1	4096507	4096883	Distal Intergenic	AT1G12100			Bifunctional inhibitor/lipid-transfer protein/seed storage 2S albumin superfamily protein;(source:Araport11)	protein_coding
Chr1	4103192	4103742	Upstream (1-2kb)	AT1G12110	NRT1/ PTR FAMILY 6.3 (NPF6.3)	NITRATE TRANSPORTER 1.1 (NRT1.1); (CHL1-1);NITRATE TRANSPORTER 1 (NRT1); (B-1);ARABIDOPSIS THALIANA NITRATE TRANSPORTER 1 (ATNRT1);CHLORINA 1 (CHL1);NRT1/ PTR FAMILY 6.3 (NPF6.3); (ATNPF6.3)	Encodes NRT1.1 (CHL1), a dual-affinity nitrate transporter. The protein is expressed in guard cells and function in stomatal opening. Mutants have less transpiration and are more tolerant to drought. Expressed in lateral roots. Involved in nitrate signaling which enables the plant root system to detect and exploit nitrate-rich soil patches. Comparing to the wild type, the mutant displays a strong…	protein_coding
Chr1	4105284	4105453	5' UTR	AT1G12110	NRT1/ PTR FAMILY 6.3 (NPF6.3)	NITRATE TRANSPORTER 1.1 (NRT1.1); (CHL1-1);NITRATE TRANSPORTER 1 (NRT1); (B-1);ARABIDOPSIS THALIANA NITRATE TRANSPORTER 1 (ATNRT1);CHLORINA 1 (CHL1);NRT1/ PTR FAMILY 6.3 (NPF6.3); (ATNPF6.3)	Encodes NRT1.1 (CHL1), a dual-affinity nitrate transporter. The protein is expressed in guard cells and function in stomatal opening. Mutants have less transpiration and are more tolerant to drought. Expressed in lateral roots. Involved in nitrate signaling which enables the plant root system to detect and exploit nitrate-rich soil patches. Comparing to the wild type, the mutant displays a strong…	protein_coding
Chr1	4106425	4108296	Exon (AT1G12110.1/AT1G12110, exon 4 of 5)	AT1G12110	NRT1/ PTR FAMILY 6.3 (NPF6.3)	NITRATE TRANSPORTER 1.1 (NRT1.1); (CHL1-1);NITRATE TRANSPORTER 1 (NRT1); (B-1);ARABIDOPSIS THALIANA NITRATE TRANSPORTER 1 (ATNRT1);CHLORINA 1 (CHL1);NRT1/ PTR FAMILY 6.3 (NPF6.3); (ATNPF6.3)	Encodes NRT1.1 (CHL1), a dual-affinity nitrate transporter. The protein is expressed in guard cells and function in stomatal opening. Mutants have less transpiration and are more tolerant to drought. Expressed in lateral roots. Involved in nitrate signaling which enables the plant root system to detect and exploit nitrate-rich soil patches. Comparing to the wild type, the mutant displays a strong…	protein_coding
Chr1	4117375	4117985	Promoter (<=1kb)	AT1G12120			hypothetical protein (DUF863);(source:Araport11)	protein_coding
Chr1	4132378	4132499	Downstream (<1kb)	AT1G12190			F-box and associated interaction domains-containing protein;(source:Araport11)	protein_coding
Chr1	4140018	4140417	Promoter (<=1kb)	AT1G12210	RPS5-LIKE 1 (RFL1)	RPS5-LIKE 1 (RFL1)	RFL1 has high sequence similarity to the adjacent disease resistance (R) gene RPS5.	protein_coding
Chr1	4151710	4152522	Upstream (1-2kb)	AT1G12240	(ATBETAFRUCT4)	VACUOLAR INVERTASE 2 (VIN2); (ATVI2);VACUOLAR INVERTASE 2 (VI2);VACUOLAR INVERTASE (VAC-INV);FRUCTOSIDASE 4 (FRUCT4); (ATFRUCT4); (ATBETAFRUCT4)	Encodes a vacuolar invertase betaFruct4. betaFruct4 is transported from the endoplasmic reticulum through the intermediate compartments as a membrane protein. The N-terminal cytoplasmic domain contains multiple sequence motifs that are involved at various stages in the trafficking of betaFruct4 from the ER to the central vacuole. The mRNA is cell-to-cell mobile.	protein_coding
Chr1	4153425	4153718	Promoter (<=1kb)	AT1G12240	(ATBETAFRUCT4)	VACUOLAR INVERTASE 2 (VIN2); (ATVI2);VACUOLAR INVERTASE 2 (VI2);VACUOLAR INVERTASE (VAC-INV);FRUCTOSIDASE 4 (FRUCT4); (ATFRUCT4); (ATBETAFRUCT4)	Encodes a vacuolar invertase betaFruct4. betaFruct4 is transported from the endoplasmic reticulum through the intermediate compartments as a membrane protein. The N-terminal cytoplasmic domain contains multiple sequence motifs that are involved at various stages in the trafficking of betaFruct4 from the ER to the central vacuole. The mRNA is cell-to-cell mobile.	protein_coding
Chr1	4154582	4155009	Intron (AT1G12240.1/AT1G12240, intron 2 of 6)	AT1G12240	(ATBETAFRUCT4)	VACUOLAR INVERTASE 2 (VIN2); (ATVI2);VACUOLAR INVERTASE 2 (VI2);VACUOLAR INVERTASE (VAC-INV);FRUCTOSIDASE 4 (FRUCT4); (ATFRUCT4); (ATBETAFRUCT4)	Encodes a vacuolar invertase betaFruct4. betaFruct4 is transported from the endoplasmic reticulum through the intermediate compartments as a membrane protein. The N-terminal cytoplasmic domain contains multiple sequence motifs that are involved at various stages in the trafficking of betaFruct4 from the ER to the central vacuole. The mRNA is cell-to-cell mobile.	protein_coding
Chr1	4159090	4159289	Promoter (<=1kb)	AT1G12250	(TL20.3)	(TL20.3)	Pentapeptide repeat protein involved in thylakoid biogenesis.	protein_coding
Chr1	4188329	4188685	Promoter (<=1kb)	AT1G12310			Calcium-binding EF-hand family protein;(source:Araport11)	protein_coding
Chr1	4191517	4191734	Exon (AT1G04947.1/AT1G04947, exon 1 of 1)	AT1G04947			None;(source:Araport11)	long_noncoding_rna
Chr1	4192313	4192495	Distal Intergenic	AT1G04947			None;(source:Araport11)	long_noncoding_rna
Chr1	4208614	4209050	Promoter (<=1kb)	AT1G12370	PHOTOLYASE 1 (PHR1)	PHOTOLYASE 1 (PHR1);UV RESISTANCE 2 (UVR2)	encodes an amino acid sequence with significant homology to the recently characterized type II photolyases. The uvr2-1 mutant is unable to remove CPDs in vivo, and plant extracts lack detectable photolyase activity , is sensitive to UV-B and is an allele	protein_coding
Chr1	4211768	4212063	Upstream (2-3kb)	AT1G12370	PHOTOLYASE 1 (PHR1)	PHOTOLYASE 1 (PHR1);UV RESISTANCE 2 (UVR2)	encodes an amino acid sequence with significant homology to the recently characterized type II photolyases. The uvr2-1 mutant is unable to remove CPDs in vivo, and plant extracts lack detectable photolyase activity , is sensitive to UV-B and is an allele	protein_coding
Chr1	4216894	4217585	Promoter (<=1kb)	AT1G12380			hypothetical protein;(source:Araport11)	protein_coding
Chr1	4217751	4217873	Promoter (<=1kb)	AT1G12380			hypothetical protein;(source:Araport11)	protein_coding
Chr1	4228869	4229253	Promoter (<=1kb)	AT1G12420	ACT DOMAIN REPEAT 8 (ACR8)	ACT DOMAIN REPEAT 8 (ACR8)	ACT domain repeat 8;(source:Araport11)	protein_coding
Chr1	4229421	4231620	Promoter (<=1kb)	AT1G12420	ACT DOMAIN REPEAT 8 (ACR8)	ACT DOMAIN REPEAT 8 (ACR8)	ACT domain repeat 8;(source:Araport11)	protein_coding
Chr1	4238539	4239264	Promoter (<=1kb)	AT1G12430	ARMADILLO REPEAT KINESIN 3 (ARK3)	ARMADILLO REPEAT KINESIN 3 (ARK3);ARABIDOPSIS THALIANA KINESIN UNGROUPED CLADE, GENE A (AtKINUa)	Encodes the kinesin-like protein PAK has an Armadillo motif tail and is involved in guard cell development in Arabidopsis (from Genbank record AF159052).However, no defect in stomatal complexes has been observed in loss of function mutations. It accumulates at the preprophase band (PPB) in a cell-cycle and microtubule-dependent manner and is most highly expressed in cells where the placement of t…	protein_coding
Chr1	4242409	4243659	Promoter (<=1kb)	AT1G12440			A20/AN1-like zinc finger family protein;(source:Araport11)	protein_coding
Chr1	4243886	4244425	Promoter (<=1kb)	AT1G12450			SNARE associated Golgi protein family;(source:Araport11)	protein_coding
Chr1	4246677	4247613	Promoter (<=1kb)	AT1G12460			Leucine-rich repeat protein kinase family protein;(source:Araport11)	protein_coding
Chr1	4262981	4263191	3' UTR	AT1G04957			None;(source:Araport11)	long_noncoding_rna
Chr1	4264751	4265384	Promoter (<=1kb)	AT1G12500			Nucleotide-sugar transporter family protein;(source:Araport11)	protein_coding
Chr1	4266080	4267142	Promoter (<=1kb)	AT1G12510			pre-tRNA tRNA-Val (anticodon: AAC);(source:Araport11, TAIR10)	pre_trna
Chr1	4282025	4283248	Promoter (<=1kb)	AT1G12580	PHOSPHOENOLPYRUVATE CARBOXYLASE-RELATED KINASE 1 (PEPKR1)	PHOSPHOENOLPYRUVATE CARBOXYLASE-RELATED KINASE 1 (PEPKR1)	phosphoenolpyruvate carboxylase-related kinase 1;(source:Araport11)	protein_coding
Chr1	4289294	4291627	Promoter (<=1kb)	AT1G12610	DWARF AND DELAYED FLOWERING 1 (DDF1)	DWARF AND DELAYED FLOWERING 1 (ATDDF1);DWARF AND DELAYED FLOWERING 1 (DDF1)	Encodes a member of the DREB subfamily A-1 of ERF/AP2 transcription factor family (DDF1). The protein contains one AP2 domain. There are six members in this subfamily, including CBF1, CBF2, and CBF3. Overexpression of this gene results in delayed flowering and dwarfism, reduction of gibberellic acid biosynthesis, and increased tolerance to high levels of salt. This gene is expressed in all tissue…	protein_coding
Chr1	4291738	4292916	Promoter (<=1kb)	AT1G12610	DWARF AND DELAYED FLOWERING 1 (DDF1)	DWARF AND DELAYED FLOWERING 1 (ATDDF1);DWARF AND DELAYED FLOWERING 1 (DDF1)	Encodes a member of the DREB subfamily A-1 of ERF/AP2 transcription factor family (DDF1). The protein contains one AP2 domain. There are six members in this subfamily, including CBF1, CBF2, and CBF3. Overexpression of this gene results in delayed flowering and dwarfism, reduction of gibberellic acid biosynthesis, and increased tolerance to high levels of salt. This gene is expressed in all tissue…	protein_coding
Chr1	4316161	4316695	Promoter (<=1kb)	AT1G12670			Encodes a Plant thionin family protein [pseudogene]	pseudogene
Chr1	4328334	4328678	Promoter (<=1kb)	AT1G12710			This gene is predicted to encode a protein with a PP2 domain. This domain in present in lectins found in squash and cucumber, suggesting that this protein could potentially have carbohydrate binding capabilities.	protein_coding
Chr1	4340338	4340458	Upstream (1-2kb)	AT1G04967			None;(source:Araport11)	long_noncoding_rna
Chr1	4348316	4348586	Promoter (<=1kb)	AT1G12750	RHOMBOID-LIKE PROTEIN 6 (RBL6)	RHOMBOID-LIKE PROTEIN 6 (RBL6);RHOMBOID-LIKE PROTEIN 6 (ATRBL6)	RHOMBOID-like protein 6;(source:Araport11)	protein_coding
Chr1	4358161	4358878	5' UTR	AT1G12780	UDP-D-GLUCOSE/UDP-D-GALACTOSE 4-EPIMERASE 1 (UGE1)	A. THALIANA UDP-GLC 4-EPIMERASE 1 (ATUGE1);UDP-D-GLUCOSE/UDP-D-GALACTOSE 4-EPIMERASE 1 (UGE1)	Encodes a UDP-glucose epimerase that catalyzes the interconversion of the sugar nucleotides UDP-glucose UDP-galactose via a UDP-4-keto-hexose intermediate. Responsive to stress.	protein_coding
Chr1	4371101	4371746	Promoter (<=1kb)	AT1G12820	AUXIN SIGNALING F-BOX 3 (AFB3)	AUXIN SIGNALING F-BOX 3 (AFB3)	Auxin receptor involved in primary and lateral root growth inhibition in response to nitrate. Target of miR393. Induced by nitrate in primary roots.	protein_coding
Chr1	4371923	4372100	Promoter (<=1kb)	AT1G12820	AUXIN SIGNALING F-BOX 3 (AFB3)	AUXIN SIGNALING F-BOX 3 (AFB3)	Auxin receptor involved in primary and lateral root growth inhibition in response to nitrate. Target of miR393. Induced by nitrate in primary roots.	protein_coding
Chr1	4372951	4373618	Promoter (<=1kb)	AT1G12840	DE-ETIOLATED 3 (DET3)	ARABIDOPSIS THALIANA VACUOLAR ATP SYNTHASE SUBUNIT C (ATVHA-C);DE-ETIOLATED 3 (DET3)	Encodes subunit C of the vacuolar H(+)-ATPase (V-ATPase). Bound and phosphorylated by AtWNK8. The mRNA is cell-to-cell mobile.	protein_coding
Chr1	4383701	4384121	Promoter (<=1kb)	AT1G12860	SCREAM 2 (SCRM2)	SCREAM 2 (SCRM2);INDUCER OF CBF EXPRESSION 2 (ICE2)	Encodes ICE2 (Inducer of CBF Expression 2), a transcription factor of the bHLH family that participates in the response to deep freezing through the cold acclimation-dependent pathway. Overexpression of ICE2 results in increased tolerance to deep freezing stress after cold acclimation.	protein_coding
Chr1	4384361	4384599	5' UTR	AT1G12860	SCREAM 2 (SCRM2)	SCREAM 2 (SCRM2);INDUCER OF CBF EXPRESSION 2 (ICE2)	Encodes ICE2 (Inducer of CBF Expression 2), a transcription factor of the bHLH family that participates in the response to deep freezing through the cold acclimation-dependent pathway. Overexpression of ICE2 results in increased tolerance to deep freezing stress after cold acclimation.	protein_coding
Chr1	4394215	4394588	Promoter (<=1kb)	AT1G12900			glyceraldehyde 3-phosphate dehydrogenase A subunit 2;(source:Araport11)	protein_coding
Chr1	4398100	4398245	Promoter (<=1kb)	AT1G12920	EUKARYOTIC RELEASE FACTOR 1-2 (ERF1-2)	EUKARYOTIC RELEASE FACTOR 1-2 (ERF1-2)	Encodes a eukaryotic release factor one homolog.	protein_coding
Chr1	4419273	4419353	Promoter (<=1kb)	AT1G12950	ROOT HAIR SPECIFIC 2 (RHS2)	ROOT HAIR SPECIFIC 2 (RSH2);RELA/SPOT HOMOLOG 2 (RSH2);ROOT HAIR SPECIFIC 3 (RHS3); (ATDTX31);ROOT HAIR SPECIFIC 2 (RHS2)	root hair specific 2;(source:Araport11)	protein_coding
Chr1	4423241	4423348	Promoter (<=1kb)	AT1G12960			Ribosomal protein L18e/L15 superfamily protein;(source:Araport11)	protein_coding
Chr1	4432606	4432754	Promoter (<=1kb)	AT1G12990			beta-1,4-N-acetylglucosaminyltransferase family protein;(source:Araport11)	protein_coding
Chr1	4433176	4434006	Promoter (<=1kb)	AT1G12990			beta-1,4-N-acetylglucosaminyltransferase family protein;(source:Araport11)	protein_coding
Chr1	4458108	4459293	Promoter (<=1kb)	AT1G13080	CYTOCHROME P450, FAMILY 71, SUBFAMILY B, POLYPEPTIDE 2 (CYP71B2)	CYTOCHROME P450, FAMILY 71, SUBFAMILY B, POLYPEPTIDE 2 (CYP71B2)	cytochrome P450 monooxygenase	protein_coding
Chr1	4461640	4462007	Promoter (<=1kb)	AT1G13090			putative cytochrome P450	protein_coding
Chr1	4466583	4467398	Promoter (<=1kb)	AT1G13110	CYTOCHROME P450, FAMILY 71 SUBFAMILY B, POLYPEPTIDE 7 (CYP71B7)	CYTOCHROME P450, FAMILY 71 SUBFAMILY B, POLYPEPTIDE 7 (CYP71B7)	member of CYP71B The mRNA is cell-to-cell mobile.	protein_coding
Chr1	4503587	4503931	Promoter (<=1kb)	AT1G13195			RING/U-box superfamily protein;(source:Araport11)	protein_coding
Chr1	4513979	4515412	Promoter (<=1kb)	AT1G13210	AUTOINHIBITED CA2+/ATPASE II (ACA.l)	AUTOINHIBITED CA2+/ATPASE II (ACA.l);AMINOPHOSPHOLIPID ATPASE 11 (ALA11)	Autoinhibited Ca2+/ATPase II. ALA11 acts redundantly with ALA3, ALA4, ALA5, ALA9, ALA10 in root and shoot development as well as PIN trafficking and polarity .	protein_coding
Chr1	4522878	4523022	Promoter (<=1kb)	AT1G13240			pre-tRNA tRNA-Ile (anticodon: AAT);(source:Araport11, TAIR10)	pre_trna
Chr1	4523769	4524342	Promoter (<=1kb)	AT1G13240			pre-tRNA tRNA-Ile (anticodon: AAT);(source:Araport11, TAIR10)	pre_trna
Chr1	4524563	4524665	Downstream (<1kb)	AT1G13245	ROTUNDIFOLIA LIKE 17 (RTFL17)	DEVIL 4 (DVL4);ROTUNDIFOLIA LIKE 17 (RTFL17)	ROTUNDIFOLIA like 17;(source:Araport11)	protein_coding
Chr1	4524988	4527713	Promoter (<=1kb)	AT1G04997			None;(source:Araport11)	long_noncoding_rna
Chr1	4532104	4534406	Promoter (<=1kb)	AT1G05003			None;(source:Araport11)	long_noncoding_rna
Chr1	4534728	4537617	Upstream (2-3kb)	AT1G05003			None;(source:Araport11)	long_noncoding_rna
Chr1	4538324	4539017	Distal Intergenic	AT1G13260	RELATED TO ABI3/VP1 1 (RAV1)	RELATED TO ABI3/VP1 1 (RAV1);ETHYLENE RESPONSE DNA BINDING FACTOR 4 (EDF4); (ATRAV1)	Encodes an AP2/B3 domain transcription factor which is upregulated in response to low temperature. It contains a B3 DNA binding domain. It has circadian regulation and may function as a negative growth regulator. The mRNA is cell-to-cell mobile.	protein_coding
Chr1	4539341	4539691	Upstream (2-3kb)	AT1G13260	RELATED TO ABI3/VP1 1 (RAV1)	RELATED TO ABI3/VP1 1 (RAV1);ETHYLENE RESPONSE DNA BINDING FACTOR 4 (EDF4); (ATRAV1)	Encodes an AP2/B3 domain transcription factor which is upregulated in response to low temperature. It contains a B3 DNA binding domain. It has circadian regulation and may function as a negative growth regulator. The mRNA is cell-to-cell mobile.	protein_coding
Chr1	4540072	4543327	Promoter (<=1kb)	AT1G13260	RELATED TO ABI3/VP1 1 (RAV1)	RELATED TO ABI3/VP1 1 (RAV1);ETHYLENE RESPONSE DNA BINDING FACTOR 4 (EDF4); (ATRAV1)	Encodes an AP2/B3 domain transcription factor which is upregulated in response to low temperature. It contains a B3 DNA binding domain. It has circadian regulation and may function as a negative growth regulator. The mRNA is cell-to-cell mobile.	protein_coding
Chr1	4543707	4543899	Promoter (<=1kb)	AT1G13270	METHIONINE AMINOPEPTIDASE 1B (MAP1C)	METHIONINE AMINOPEPTIDASE 1B (MAP1B);METHIONINE AMINOPEPTIDASE 1B (MAP1C)	Encodes a methionine aminopeptidase formerly called MAP1B, renamed to MAP1C.	protein_coding
Chr1	4567842	4568023	Promoter (<=1kb)	AT1G13320	PROTEIN PHOSPHATASE 2A SUBUNIT A3 (PP2AA3)	PROTEIN PHOSPHATASE 2A SUBUNIT A3 (PP2AA3)	one of three genes encoding the 65 kDa regulatory subunit of protein phosphatase 2A (PP2A)	protein_coding
Chr1	4576585	4576929	Promoter (<=1kb)	AT1G13350	PRP4 KINASE B (PRP4KB)	PRP4 KINASE B (PRP4KB)	Paralog of PRP4KA.	protein_coding
Chr1	4577207	4580472	Promoter (<=1kb)	AT1G05007			None;(source:Araport11)	long_noncoding_rna
Chr1	4580711	4582158	Promoter (<=1kb)	AT1G05007			None;(source:Araport11)	long_noncoding_rna
Chr1	4583973	4585788	Promoter (<=1kb)	AT1G08895			novel transcribed region;(source:Araport11)	novel_transcribed_region
Chr1	4590183	4591235	Promoter (<=1kb)	AT1G13380			sodium/hydrogen exchanger (DUF1218);(source:Araport11)	protein_coding
Chr1	4593423	4594114	5' UTR	AT1G13390			translocase subunit seca;(source:Araport11)	protein_coding
Chr1	4610504	4611144	Promoter (<=1kb)	AT1G13440	GLYCERALDEHYDE-3-PHOSPHATE DEHYDROGENASE C2 (GAPC2)	GLYCERALDEHYDE-3-PHOSPHATE DEHYDROGENASE C-2 (GAPC-2);GLYCERALDEHYDE-3-PHOSPHATE DEHYDROGENASE C2 (GAPC2)	The expression level of GAPC-2 is upregulated in Arabidopsis seedlings exposed to cadmium.	protein_coding
Chr1	4611333	4611501	Promoter (<=1kb)	AT1G05013			None;(source:Araport11)	long_noncoding_rna
Chr1	4621670	4621882	Promoter (<=1kb)	AT1G13470			hypothetical protein (DUF1262);(source:Araport11)	protein_coding
Chr1	4641774	4642266	Promoter (<=1kb)	AT1G13560	AMINOALCOHOLPHOSPHOTRANSFERASE 1 (AAPT1)	AMINOALCOHOLPHOSPHOTRANSFERASE 1 (AAPT1); (ATAAPT1)	Encodes aminoalcoholphosphotransferase AAPT1.	protein_coding
Chr1	4655774	4656044	Upstream (2-3kb)	AT1G13605			Encodes a defensin-like (DEFL) family protein.	protein_coding
Chr1	4656404	4657631	Promoter (<=1kb)	AT1G13605			Encodes a defensin-like (DEFL) family protein.	protein_coding
Chr1	4660796	4662316	Promoter (<=1kb)	AT1G13608			Encodes a defensin-like (DEFL) family protein.	protein_coding
Chr1	4662772	4663818	5' UTR	AT1G13609			Encodes a defensin-like (DEFL) family protein.	protein_coding
Chr1	4676525	4676864	Downstream (<1kb)	AT1G13635			DNA glycosylase superfamily protein;(source:Araport11)	protein_coding
Chr1	4680157	4680333	Promoter (<=1kb)	AT1G13640			Phosphatidylinositol 3- and 4-kinase family protein;(source:Araport11)	protein_coding
Chr1	4694988	4695150	Exon (AT1G05023.1/AT1G05023, exon 1 of 1)	AT1G05023			Natural antisense transcript overlaps with AT1G13700;(source:Araport11)	antisense_long_noncoding_rna
Chr1	4696174	4696770	Promoter (<=1kb)	AT1G13700	6-PHOSPHOGLUCONOLACTONASE 1 (PGL1)	6-PHOSPHOGLUCONOLACTONASE 1 (PGL1)	Encodes a cytosolic 6-phosphogluconolactonase (PGL) thought to be involved in the oxidative pentose-phosphate pathway (OPPP).	protein_coding
Chr1	4709598	4709792	Promoter (<=1kb)	AT1G13720			pre-tRNA tRNA-Thr (anticodon: CGT);(source:Araport11, TAIR10)	pre_trna
Chr1	4712579	4713335	Promoter (<=1kb)	AT1G13740	ABI FIVE BINDING PROTEIN 2 (AFP2)	ABI FIVE BINDING PROTEIN 2 (AFP2);LITTLE NINJA (LNJ)	Encodes a member of a small plant-specific gene family whose members interact with ABI5 and appear to be involved in mediating stress responses. AFP2 mutants affect a number of ABA mediated processes such as germination and response to osmotic and sugar stress. AFP2 nuclear localization is stress dependent.	protein_coding
Chr1	4713440	4713855	5' UTR	AT1G13740	ABI FIVE BINDING PROTEIN 2 (AFP2)	ABI FIVE BINDING PROTEIN 2 (AFP2);LITTLE NINJA (LNJ)	Encodes a member of a small plant-specific gene family whose members interact with ABI5 and appear to be involved in mediating stress responses. AFP2 mutants affect a number of ABA mediated processes such as germination and response to osmotic and sugar stress. AFP2 nuclear localization is stress dependent.	protein_coding
Chr1	4748599	4749382	Promoter (<=1kb)	AT1G13870	DEFORMED ROOTS AND LEAVES 1 (DRL1)	DEFORMED ROOTS AND LEAVES 1 (DRL1); (AtKTI12)	Encodes a homolog of the yeast TOT4/KTI12 protein. Yeast TOT4/KTI12 associates with Elongator, a multisubunit complex that binds the RNA polymerase II transcription elongation complex. Ds insertion mutant has enlarged shoot apical region, 4 to 6 long slender leaves followed by spike-like structures, short roots. Mutants also have no ncm5U (5-carbamoylmethyluridine).	protein_coding
Chr1	4760308	4760723	Promoter (<=1kb)	AT1G13930			Involved in response to salt stress. Knockout mutants are hypersensitive to salt stress. The mRNA is cell-to-cell mobile.	protein_coding
Chr1	4768759	4769242	Upstream (1-2kb)	AT1G13940			T-box transcription factor, putative (DUF863);(source:Araport11)	protein_coding
Chr1	4769515	4769653	Upstream (2-3kb)	AT1G13940			T-box transcription factor, putative (DUF863);(source:Araport11)	protein_coding
Chr1	4771187	4772035	Downstream (<1kb)	AT1G05037			None;(source:Araport11)	long_noncoding_rna
Chr1	4772525	4773082	Promoter (<=1kb)	AT1G05037			None;(source:Araport11)	long_noncoding_rna
Chr1	4787343	4787488	Promoter (<=1kb)	AT1G13980	GNOM (GN)	GNOM (GN);VASCULAR NETWORK 7 (VAN7);EMBRYO DEFECTIVE 30 (EMB30);MIZU-KUSSEL2 (MIZ2); (112A-2A); (GNOM)	Encodes a GDP/GTP exchange factor for small G-proteins of the ADP ribosylation factor (RAF) class, and as regulator of intracellular trafficking. Homologous to Sec7p and YEC2 from yeast. Involved in the specification of apical-basal pattern formation. Essential for cell division, expansion and adhesion. It appears that heteotypic binding between the DCB and C-terminal domains of two GNOM proteins…	protein_coding
Chr1	4797184	4797516	Promoter (<=1kb)	AT1G14000	VH1-INTERACTING KINASE (VIK)	VH1-INTERACTING KINASE (VIK)	Encodes a protein with similarity to members of the C1 subgroup of MAP kinase kinase kinases. Interacts physically with the receptor kinase BRL2/VH1 and appears to be involved in auxin and brassinosteriod signaling. The mRNA is cell-to-cell mobile.	protein_coding
Chr1	4801830	4802013	Promoter (<=1kb)	AT1G14010			emp24/gp25L/p24 family/GOLD family protein;(source:Araport11)	protein_coding
Chr1	4827473	4827629	Promoter (<=1kb)	AT1G14090			pseudogene of Pentatricopeptide repeat (PPR) superfamily protein;(source:Araport11)	pseudogene
Chr1	4854995	4855625	Promoter (<=1kb)	AT1G14200	(SNIPER1)	(SNIPER1); (USR1)	E3 ligase involved in the regulation of the homeostasis of sensor NLR immune receptors.	protein_coding
Chr1	4877154	4878027	Promoter (<=1kb)	AT1G14270			CAAX amino terminal protease family protein;(source:Araport11)	protein_coding
Chr1	4879190	4879927	3' UTR	AT1G14280	PHYTOCHROME KINASE SUBSTRATE 2 (PKS2)	PHYTOCHROME KINASE SUBSTRATE 2 (PKS2)	Encodes phytochrome kinase substrate 2. PKS proteins are critical for hypocotyl phototropism. Forms a complex with Phot1, Phot2 and NPH3.	protein_coding
Chr1	4881896	4882426	Promoter (<=1kb)	AT1G14290	SPHINGOID BASE HYDROXYLASE 2 (SBH2)	SPHINGOID BASE HYDROXYLASE 2 (SBH2); (ATSBH2)	Encodes one of the two redundant sphingoid base hydroxylases (SBH). Involved in sphingolipid trihydroxy long-chain base (4-hydroxysphinganine) biosynthesis. Double mutants of SBHs were dwarfed and not able to progress from vegetative to reproductive growth.	protein_coding
Chr1	4888112	4888357	Promoter (<=1kb)	AT1G14320	SUPPRESSOR OF ACAULIS 52 (SAC52)	SUPPRESSOR OF ACAULIS 52 (SAC52);RIBOSOMAL PROTEIN L10 (RPL10);RIBOSOMAL PROTEIN L10 A (RPL10A)	Encodes a ribosomal protein L10 and may be involved in translation regulation. Semi-dominant mutations in SAC552 can suppress defects in acaulis5, which encodes a thermospermine synthase, by enhancing translation of acl5 and itself.	protein_coding
Chr1	4889584	4889914	3' UTR	AT1G14320	SUPPRESSOR OF ACAULIS 52 (SAC52)	SUPPRESSOR OF ACAULIS 52 (SAC52);RIBOSOMAL PROTEIN L10 (RPL10);RIBOSOMAL PROTEIN L10 A (RPL10A)	Encodes a ribosomal protein L10 and may be involved in translation regulation. Semi-dominant mutations in SAC552 can suppress defects in acaulis5, which encodes a thermospermine synthase, by enhancing translation of acl5 and itself.	protein_coding
Chr1	4892151	4892264	5' UTR	AT1G14330			Galactose oxidase/kelch repeat superfamily protein;(source:Araport11)	protein_coding
Chr1	4893096	4893915	Promoter (<=1kb)	AT1G14330			Galactose oxidase/kelch repeat superfamily protein;(source:Araport11)	protein_coding
Chr1	4894152	4895393	Upstream (1-2kb)	AT1G14330			Galactose oxidase/kelch repeat superfamily protein;(source:Araport11)	protein_coding
Chr1	4896109	4896740	Promoter (<=1kb)	AT1G14340	BPA1-LIKE 3 (BPL3)	BPA1-LIKE 3 (BPL3)	ACD11 binding partner, negatively regulates ROS-mediated defense response.	protein_coding
Chr1	4899004	4899546	Promoter (<=1kb)	AT1G14345			NAD(P)-linked oxidoreductase superfamily protein;(source:Araport11)	protein_coding
Chr1	4903989	4904277	Promoter (<=1kb)	AT1G05073			None;(source:Araport11)	long_noncoding_rna
Chr1	4906380	4907014	Promoter (<=1kb)	AT1G14350	FOUR LIPS (FLP)	FOUR LIPS (FLP);MYB DOMAIN PROTEIN 124 (AtMYB124); (MYB124)	Encodes a putative MYB transcription factor involved in stomata development, loss of FLP activity results in a failure of guard mother cells (GMCs) to adopt the guard cell fate, thus they continue to divide resulting in abnormal stomata consisting of clusters of numerous guard cell-like cells. This phenotype is enhanced in double mutants with MYB88. Its transcript levels change after inducing MUT…	protein_coding
Chr1	4913059	4913379	Promoter (<=1kb)	AT1G14360	UDP-GALACTOSE TRANSPORTER 3 (UTR3)	(ATUTR3);UDP-GALACTOSE TRANSPORTER 3 (UTR3)	UDP-galactose transporter 3;(source:Araport11)	protein_coding
Chr1	4914751	4914972	Promoter (<=1kb)	AT1G14370	PROTEIN KINASE 2A (APK2A)	PROTEIN KINASE 2A (APK2A);PBS1-LIKE 2 (PBL2);KINASE 1 (KIN1)	Encodes protein kinase APK2a. Protein is N-myristoylated.	protein_coding
Chr1	4915167	4915873	Promoter (<=1kb)	AT1G14370	PROTEIN KINASE 2A (APK2A)	PROTEIN KINASE 2A (APK2A);PBS1-LIKE 2 (PBL2);KINASE 1 (KIN1)	Encodes protein kinase APK2a. Protein is N-myristoylated.	protein_coding
Chr1	4921465	4921822	Promoter (<=1kb)	AT1G14380	IQ-DOMAIN 28 (IQD28)	IQ-DOMAIN 28 (IQD28)	Encodes a microtubule-associated protein.Member of IQ67 (CaM binding) domain containing family.	protein_coding
Chr1	4922422	4922507	Promoter (<=1kb)	AT1G14380	IQ-DOMAIN 28 (IQD28)	IQ-DOMAIN 28 (IQD28)	Encodes a microtubule-associated protein.Member of IQ67 (CaM binding) domain containing family.	protein_coding
Chr1	4933963	4936051	Promoter (<=1kb)	AT1G14430	GALACTOSE OXIDASE-LIKE 5 (GOXL5)	GALACTOSE OXIDASE-LIKE 5 (GOXL5)	Galactose oxydase; may function in tissues that require mechanical reinforcements in the absence of lignification.	protein_coding
Chr1	4942478	4942678	Upstream (1-2kb)	AT1G14440	HOMEOBOX PROTEIN 31 (HB31)	HOMEOBOX PROTEIN 31 (AtHB31);HOMEOBOX PROTEIN 31 (HB31);ZINC FINGER HOMEODOMAIN 4 (ZHD4);FLORAL TRANSITION AT THE MERISTEM2 (FTM2);BRASSINOSTEROID-RELATED HOMEOBOX 2 (BHB2)	homeobox protein 31;(source:Araport11)	protein_coding
Chr1	4944472	4944701	Upstream (2-3kb)	AT1G14453			hypothetical protein;(source:Araport11)	protein_coding
Chr1	4952775	4952978	Promoter (<=1kb)	AT1G05093			None;(source:Araport11)	long_noncoding_rna
Chr1	4969840	4970720	Promoter (<=1kb)	AT1G14520			Encodes MIOX1. Belongs to myo-inositol oxygenase gene family.	protein_coding
Chr1	4973840	4974019	Promoter (<=1kb)	AT1G14530	TOM THREE HOMOLOG 1 (THH1)	TOM THREE HOMOLOG 1 (THH1)	tobamovirus multiplication-like protein (DUF1084);(source:Araport11)	protein_coding
Chr1	4975740	4976436	Promoter (<=1kb)	AT1G14540	PEROXIDASE 4 (PER4)	PEROXIDASE 4 (PER4);PEROXIDASE 4 (PRX4)	Class III peroxidase cell wall-targeted protein localized to the micropylar endosperm facing the radicle. Involved in seed germination.	protein_coding
Chr1	4987527	4987826	Upstream (1-2kb)	AT1G14580			C2H2-like zinc finger protein;(source:Araport11)	protein_coding
Chr1	4988965	4989065	Promoter (<=1kb)	AT1G14580			C2H2-like zinc finger protein;(source:Araport11)	protein_coding
Chr1	4991041	4991427	5' UTR	AT1G14580			C2H2-like zinc finger protein;(source:Araport11)	protein_coding
Chr1	4994460	4994724	Exon (AT1G05097.1/AT1G05097, exon 1 of 1)	AT1G05097			None;(source:Araport11)	long_noncoding_rna
Chr1	4995832	4996337	Promoter (<=1kb)	AT1G05103			None;(source:Araport11)	long_noncoding_rna
Chr1	5002915	5004163	Promoter (<=1kb)	AT1G14600			Homeodomain-like superfamily protein;(source:Araport11)	protein_coding
Chr1	5017939	5018341	Upstream (1-2kb)	AT1G14620	DECOY (DECOY)	DECOY (DECOY)	decoy;(source:Araport11)	protein_coding
Chr1	5031546	5031941	3' UTR	AT1G14650			SWAP (Suppressor-of-White-APricot)/surp domain-containing protein / ubiquitin family protein;(source:Araport11)	protein_coding
Chr1	5042208	5042875	Promoter (<=1kb)	AT1G14685	BASIC PENTACYSTEINE 2 (BPC2)	BASIC PENTACYSTEINE 2 (BPC2);BASIC PENTACYSTEINE 2 (ATBPC2); (BBR/BPC2)	Encodes a member of the BASIC PENTACYSTEINE (BPC) proteins. BPC proteins are plant-specific transcription factors present throughout land plants. BPC transcription factor family is integral for a wide range of processes that support normal growth and development.Along with BPC1, BPC2 binds to the promoter of and represses GALS1 thereby reducing beta 1,4- galactan accumulation.	protein_coding
Chr1	5047712	5048105	Promoter (<=1kb)	AT1G14687	HOMEOBOX PROTEIN 32 (HB32)	HOMEOBOX PROTEIN 32 (AtHB32);ZINC FINGER HOMEODOMAIN 14 (ZHD14);HOMEOBOX PROTEIN 32 (HB32)	homeobox protein 32;(source:Araport11)	protein_coding
Chr1	5055319	5055641	Promoter (<=1kb)	AT1G14690	MICROTUBULE-ASSOCIATED PROTEIN 65-7 (MAP65-7)	MICROTUBULE-ASSOCIATED PROTEIN 65-7 (MAP65-7)	microtubule-associated protein 65-7;(source:Araport11)	protein_coding
Chr1	5060989	5061794	3' UTR	AT1G14700	PURPLE ACID PHOSPHATASE 3 (PAP3)	(ATPAP3);PURPLE ACID PHOSPHATASE 3 (PAP3)	purple acid phosphatase 3;(source:Araport11)	protein_coding
Chr1	5064832	5065696	Promoter (<=1kb)	AT1G14710			hydroxyproline-rich glycoprotein family protein;(source:Araport11)	protein_coding
Chr1	5066302	5066441	Promoter (<=1kb)	AT1G14710			hydroxyproline-rich glycoprotein family protein;(source:Araport11)	protein_coding
Chr1	5068300	5069626	Promoter (<=1kb)	AT1G14720	XYLOGLUCAN ENDOTRANSGLUCOSYLASE/HYDROLASE 28 (XTH28)	(ATXTH28);XYLOGLUCAN ENDOTRANSGLUCOSYLASE/HYDROLASE 28 (XTH28);ENDOXYLOGLUCAN TRANSFERASE A2 (EXGT-A2);XYLOGLUCAN ENDOTRANSGLYCOSYLASE RELATED 2 (XTR2)	member of Glycoside Hydrolase Family 16	protein_coding
Chr1	5070509	5071095	Upstream (1-2kb)	AT1G14720	XYLOGLUCAN ENDOTRANSGLUCOSYLASE/HYDROLASE 28 (XTH28)	(ATXTH28);XYLOGLUCAN ENDOTRANSGLUCOSYLASE/HYDROLASE 28 (XTH28);ENDOXYLOGLUCAN TRANSFERASE A2 (EXGT-A2);XYLOGLUCAN ENDOTRANSGLYCOSYLASE RELATED 2 (XTR2)	member of Glycoside Hydrolase Family 16	protein_coding
Chr1	5077384	5078716	Promoter (<=1kb)	AT1G14740	TITANIA 1 (TTA1)	(OBE3);TITANIA 1 (TTA1)	Encodes a PHD-finger protein that, with TTA1, is redundantly required for MP-dependent embryonic root meristem initiation.	protein_coding
Chr1	5082523	5082763	Promoter (<=1kb)	AT1G14750			Encodes a meiotic cyclin-like protein, distinct from all other known Arabidopsis cyclins. It is not required for meiotic DSB formation but is necessary for meiotic DSB repair via the homologous chromosome.	protein_coding
Chr1	5088866	5089038	Promoter (<=1kb)	AT1G14770			RING/FYVE/PHD zinc finger superfamily protein;(source:Araport11)	protein_coding
Chr1	5089337	5090431	Promoter (<=1kb)	AT1G14780	MEMBRANE ATTACK COMPLEX/PERFORIN-LIKE 1 (MACP1)	MEMBRANE ATTACK COMPLEX/PERFORIN-LIKE 1 (MACP1)	MACPF-containing protein.	protein_coding
Chr1	5090707	5091710	Promoter (<=1kb)	AT1G14780	MEMBRANE ATTACK COMPLEX/PERFORIN-LIKE 1 (MACP1)	MEMBRANE ATTACK COMPLEX/PERFORIN-LIKE 1 (MACP1)	MACPF-containing protein.	protein_coding
Chr1	5106795	5107093	Promoter (<=1kb)	AT1G14820			Sec14p-like phosphatidylinositol transfer family protein;(source:Araport11)	protein_coding
Chr1	5115518	5115930	Promoter (<=1kb)	AT1G14840	MICROTUBULE-ASSOCIATED PROTEINS 70-4 (MAP70-4)	MICROTUBULE-ASSOCIATED PROTEINS 70-4 (MAP70-4);MICROTUBULE-ASSOCIATED PROTEINS 70-4 (ATMAP70-4)	Encodes a microtubule associated protein (MAP70-4). Expressed in all tissues.	protein_coding
Chr1	5124357	5124579	Promoter (<=1kb)	AT1G14860	NUDIX HYDROLASE HOMOLOG 18 (NUDT18)	NUDIX HYDROLASE HOMOLOG 18 (atnudt18);NUDIX HYDROLASE HOMOLOG 18 (NUDT18)	nudix hydrolase homolog 18;(source:Araport11)	protein_coding
Chr1	5126313	5126591	Downstream (1-2kb)	AT1G14860	NUDIX HYDROLASE HOMOLOG 18 (NUDT18)	NUDIX HYDROLASE HOMOLOG 18 (atnudt18);NUDIX HYDROLASE HOMOLOG 18 (NUDT18)	nudix hydrolase homolog 18;(source:Araport11)	protein_coding
Chr1	5127833	5127939	Downstream (<1kb)	AT1G14870	PLANT CADMIUM RESISTANCE 2 (PCR2)	PLANT CADMIUM RESISTANCE 2 (PCR2); (AtPCR2)	PCR2 encodes a membrane protein involved in zinc transport and detoxification.	protein_coding
Chr1	5128831	5129678	Promoter (<=1kb)	AT1G14870	PLANT CADMIUM RESISTANCE 2 (PCR2)	PLANT CADMIUM RESISTANCE 2 (PCR2); (AtPCR2)	PCR2 encodes a membrane protein involved in zinc transport and detoxification.	protein_coding
Chr1	5131289	5131776	Promoter (<=1kb)	AT1G05127			None;(source:Araport11)	long_noncoding_rna
Chr1	5138026	5138298	3' UTR	AT1G14890			Plant invertase/pectin methylesterase inhibitor superfamily protein;(source:Araport11)	protein_coding
Chr1	5139539	5139698	Promoter (<=1kb)	AT1G14900	HIGH MOBILITY GROUP A (HMGA)	HIGH MOBILITY GROUP A (HMGA)	Encodes a protein belonging to the subgroup of HMGA (high mobility group A) proteins that interact with A/T-rich stretches of DNA.	protein_coding
Chr1	5146547	5147537	Promoter (<=1kb)	AT1G05133			None;(source:Araport11)	long_noncoding_rna
Chr1	5147691	5148468	Promoter (<=1kb)	AT1G14920	GIBBERELLIC ACID INSENSITIVE (GAI)	RESTORATION ON GROWTH ON AMMONIA 2 (RGA2);GIBBERELLIC ACID INSENSITIVE (GAI)	Similar to a putative transcription factor and transcriptional coactivators. Repressor of GA responses and involved in gibberellic acid mediated signaling. Member of the DELLA proteins that restrain the cell proliferation and expansion that drives plant growth. The protein undergoes degradation in response to GA via the 26S proteasome. GAI may be involved in reducing ROS accumulation in response …	protein_coding
Chr1	5148863	5149237	Promoter (<=1kb)	AT1G14920	GIBBERELLIC ACID INSENSITIVE (GAI)	RESTORATION ON GROWTH ON AMMONIA 2 (RGA2);GIBBERELLIC ACID INSENSITIVE (GAI)	Similar to a putative transcription factor and transcriptional coactivators. Repressor of GA responses and involved in gibberellic acid mediated signaling. Member of the DELLA proteins that restrain the cell proliferation and expansion that drives plant growth. The protein undergoes degradation in response to GA via the 26S proteasome. GAI may be involved in reducing ROS accumulation in response …	protein_coding
Chr1	5149862	5150053	Exon (AT1G14920.1/AT1G14920, exon 1 of 1)	AT1G14920	GIBBERELLIC ACID INSENSITIVE (GAI)	RESTORATION ON GROWTH ON AMMONIA 2 (RGA2);GIBBERELLIC ACID INSENSITIVE (GAI)	Similar to a putative transcription factor and transcriptional coactivators. Repressor of GA responses and involved in gibberellic acid mediated signaling. Member of the DELLA proteins that restrain the cell proliferation and expansion that drives plant growth. The protein undergoes degradation in response to GA via the 26S proteasome. GAI may be involved in reducing ROS accumulation in response …	protein_coding
Chr1	5151225	5151894	3' UTR	AT1G14930			Polyketide cyclase/dehydrase and lipid transport superfamily protein;(source:Araport11)	protein_coding
Chr1	5168158	5169064	Promoter (<=1kb)	AT1G14990			transmembrane protein;(source:Araport11)	protein_coding
Chr1	5169721	5169867	Exon (AT1G15000.1/AT1G15000, exon 1 of 1)	AT1G05137			None;(source:Araport11)	small_nucleolar_rna
Chr1	5170131	5172031	Promoter (<=1kb)	AT1G05137			None;(source:Araport11)	small_nucleolar_rna
Chr1	5176290	5176491	Promoter (<=1kb)	AT1G15020	QUIESCIN-SULFHYDRYL OXIDASE 1 (QSOX1)	QUIESCIN-SULFHYDRYL OXIDASE 1 (QSOX1);QUIESCIN-SULFHYDRYL OXIDASE 1 (ATQSOX1); (QSO2)	Encodes a protein disulfide isomerase-like (PDIL) protein, a member of a multigene family within the thioredoxin (TRX) superfamily. This protein also belongs to the quiescin-sulfhydryl oxidase (QSOX) family, which possess an Erv1-like domain at the COOH terminus in addition to a TRX domain.	protein_coding
Chr1	5177245	5177645	Promoter (<=1kb)	AT1G15030			Encodes a Cysteine-rich peptide (CRP) family protein	protein_coding
Chr1	5186952	5187046	Promoter (<=1kb)	AT1G15060			alpha/beta hydrolase family protein;(source:Araport11)	protein_coding
Chr1	5189698	5190034	Promoter (<=1kb)	AT1G15090			pre-tRNA tRNA-Asn (anticodon: GTT);(source:Araport11, TAIR10)	pre_trna
Chr1	5193833	5194128	Exon (AT1G15100.1/AT1G15100, exon 1 of 1)	AT1G15100	RING-H2 FINGER A2A (RHA2A)	RING-H2 FINGER A2A (RHA2A)	Encodes a putative RING-H2 finger protein RHA2a.	protein_coding
Chr1	5194591	5194782	Promoter (<=1kb)	AT1G15100	RING-H2 FINGER A2A (RHA2A)	RING-H2 FINGER A2A (RHA2A)	Encodes a putative RING-H2 finger protein RHA2a.	protein_coding
Chr1	5195543	5196151	Upstream (1-2kb)	AT1G15100	RING-H2 FINGER A2A (RHA2A)	RING-H2 FINGER A2A (RHA2A)	Encodes a putative RING-H2 finger protein RHA2a.	protein_coding
Chr1	5196822	5197017	Upstream (1-2kb)	AT1G15110	PHOSPHATIDYLSERINE SYNTHASE 1 (PSS1)	PHOSPHATIDYLSERINE SYNTHASE 1 (PSS1); (ATPSS1);PHYTOPHTHORA SOJAE SUSCEPTIBLE 1 (PSS1)	PSS1 encodes a base-exchange-type Phosphatidylserine (PS) synthase. Mutant analysis revealed its role in pollen maturation.	protein_coding
Chr1	5197460	5197648	Upstream (1-2kb)	AT1G15110	PHOSPHATIDYLSERINE SYNTHASE 1 (PSS1)	PHOSPHATIDYLSERINE SYNTHASE 1 (PSS1); (ATPSS1);PHYTOPHTHORA SOJAE SUSCEPTIBLE 1 (PSS1)	PSS1 encodes a base-exchange-type Phosphatidylserine (PS) synthase. Mutant analysis revealed its role in pollen maturation.	protein_coding
Chr1	5198956	5199289	Promoter (<=1kb)	AT1G15110	PHOSPHATIDYLSERINE SYNTHASE 1 (PSS1)	PHOSPHATIDYLSERINE SYNTHASE 1 (PSS1); (ATPSS1);PHYTOPHTHORA SOJAE SUSCEPTIBLE 1 (PSS1)	PSS1 encodes a base-exchange-type Phosphatidylserine (PS) synthase. Mutant analysis revealed its role in pollen maturation.	protein_coding
Chr1	5202493	5202728	Promoter (<=1kb)	AT1G15120			Ubiquinol-cytochrome C reductase hinge protein;(source:Araport11)	protein_coding
Chr1	5204333	5204574	Promoter (<=1kb)	AT1G15125			S-adenosyl-L-methionine-dependent methyltransferases superfamily protein;(source:Araport11)	protein_coding
Chr1	5220094	5220624	Promoter (<=1kb)	AT1G15165			RING/FYVE/PHD zinc finger superfamily protein;(source:Araport11)	protein_coding
Chr1	5223940	5224419	Promoter (<=1kb)	AT1G15175			Natural antisense transcript overlaps with AT1G15170;(source:Araport11)	antisense_long_noncoding_rna
Chr1	5227973	5228230	3' UTR	AT1G15190	FASCICLIN-LIKE ARABINOGALACTAN PROTEIN 19 (FLA19)	FASCICLIN-LIKE ARABINOGALACTAN PROTEIN 19 (FLA19)	Fasciclin-like arabinogalactan protein. Possibly involved in embryogenesis and seed development.	protein_coding
Chr1	5237553	5237895	Promoter (<=1kb)	AT1G15215			Encodes SHH1, a homeodomain protein required for DNA methylation. It is an atypical RNA-directed DNA methylation component, and functions in transcriptional silencing through both DNA methylation-dependent and -independent pathways.	protein_coding
Chr1	5241447	5241578	Promoter (<=1kb)	AT1G15220	(CCMH)	(ATCCMH); (CCMH)	Encodes a protein with oxidoreductase activity present in the inner membrane of mitochondria. CCMH is postulated to play a central role in mitochondrial cytochrome c maturation, probably as part of a heme lyase complex that also holds activity of reducing apocytochrome c. CCMH interacts with apocytochrome AtCYTc-a and is shown to be present in a 500 kDa-complex along with CcmFN2.	protein_coding
Chr1	5249327	5249787	Promoter (<=1kb)	AT1G15250	(RPL37A)	(RPL37A)	cytosolic ribosomal protein gene, part of eL20 family	protein_coding
Chr1	5264978	5265395	Promoter (<=1kb)	AT1G15290	REDUCED CHLOROPLAST COVERAGE 3 (REC3)	REDUCED CHLOROPLAST COVERAGE 3 (REC3)	Encodes REDUCED CHLOROPLAST COVERAGE 3 (REC3). Contributes to establishing the size of the chloroplast compartment.	protein_coding
Chr1	5277452	5278066	Promoter (<=1kb)	AT1G15340	METHYL-CPG-BINDING DOMAIN 10 (MBD10)	METHYL-CPG-BINDING DOMAIN 10 (MBD10)	Protein containing methyl-CpG-binding domain.Has sequence similarity to human MBD proteins.	protein_coding
Chr1	5281850	5282009	Upstream (1-2kb)	AT1G15360	SHINE 1 (SHN1)	SHINE 1 (SHN1);WAX INDUCER 1 (WIN1); (ATSHN1)	Encodes a member of the ERF (ethylene response factor) subfamily B-6 of ERF/AP2 transcription factor family. The protein contains one AP2 domain. There are 12 members in this subfamily including RAP2.11. This gene is involved in wax biosynthesis. Over-expression of the gene results in glossy leaf phenotype and increased drought tolerance. Two closely related genes, AT5G25390 and AT5G11190 have si…	protein_coding
Chr1	5286653	5286991	Promoter (<=1kb)	AT1G15370	LONGIN-LIKE PROTEIN INTERACTING WITH TPLATE ADAPTOR (LOLITA)	LONGIN-LIKE PROTEIN INTERACTING WITH TPLATE ADAPTOR (LOLITA)	TPLATE adaptor complex subunit.	protein_coding
Chr1	5289966	5290316	Promoter (<=1kb)	AT1G15380	GLYOXYLASE I 4 (GLYI4)	GLYOXYLASE I 4 (GLYI4)	Glyoxalase which affects ABA?JA crosstalk. Member of the GLYI family. glyI4 mutant plants show a general stress phenotype characterized by compromised MG scavenging, accumulation of reactive oxygen species (ROS), stomatal closure, andreduced fitness was observed.	protein_coding
Chr1	5295711	5296209	3' UTR	AT1G15400	MAPK SUBSTRATES IN THE STOMATAL LINEAGE 2 (MASS2)	MAPK SUBSTRATES IN THE STOMATAL LINEAGE 2 (MASS2)	Tightly connected with MAPK signaling to fine-tune stomatal production and patterning.	protein_coding
Chr1	5297800	5298158	Exon (AT1G05163.1/AT1G05163, exon 1 of 1)	AT1G15405			other_RNA;(source:Araport11)	other_rna
Chr1	5298586	5299104	Promoter (<=1kb)	AT1G05163			Natural antisense transcript overlaps with AT1G15410;(source:Araport11)	antisense_long_noncoding_rna
Chr1	5303409	5303708	Promoter (<=1kb)	AT1G15420	LANT-SPECIFIC COMPONENT OF THE PRE- RRNA PROCESSING COMPLEX1 (PCP1)	LANT-SPECIFIC COMPONENT OF THE PRE- RRNA PROCESSING COMPLEX1 (PCP1)	Encodes a novel plant specific protein that is co-expressed with components of pre-rRNA processing complex. Co-localizes with NuGWD1 and SWA1.	protein_coding
Chr1	5304028	5304440	Promoter (<=1kb)	AT1G15430			hypothetical protein (DUF1644);(source:Araport11)	protein_coding
Chr1	5325147	5325448	Promoter (<=1kb)	AT1G15500	(ATNTT2)	(ATNTT2);UCLEOTIDE TRANSPORTER 2 (NTT2)	TLC ATP/ADP transporter;(source:Araport11)	protein_coding
Chr1	5339440	5339648	Downstream (<1kb)	AT1G08915			novel transcribed region;(source:Araport11)	novel_transcribed_region
Chr1	5341994	5342204	Promoter (<=1kb)	AT1G15540			2-oxoglutarate-dependent dioxygenase-like protein;(source:Araport11)	protein_coding
Chr1	5349619	5349836	Downstream (2-3kb)	AT1G15550	GIBBERELLIN 3-OXIDASE 1 (GA3OX1)	GA REQUIRING 4 (GA4);ARABIDOPSIS THALIANA GIBBERELLIN 3 BETA-HYDROXYLASE 1 (ATGA3OX1);GIBBERELLIN 3-OXIDASE 1 (GA3OX1)	Involved in later steps of the gibberellic acid biosynthetic pathway. Activated by AGAMOUS in a cal-1, ap1-1 background. Deletion of 208 bp from -1016 to -809 (&#916;-808) resulted in loss of GA-negative feedback (this sequence, which contains a 43-bp sequence GNFEI, was shown to be sufficient for GA-negative feedback).	protein_coding
Chr1	5350459	5350602	Downstream (2-3kb)	AT1G15560	DCP1-ASSOCIATED NYN ENDORIBONUCLEASE 1 (DNE1)	DCP1-ASSOCIATED NYN ENDORIBONUCLEASE 1 (DNE1)	NYN domain endoribonuclease which interacts with DCP1, an mRNA decapping complex member. Catatytic residues are required to repress the expression of mRNAs in planta upon transient expression.	transposable_element_gene
Chr1	5360342	5360768	Upstream (1-2kb)	AT1G15570	CYCLIN A2;3 (CYCA2;3)	CYCLIN A2;3 (CYCA2;3)	A2-type cyclin. Negatively regulates endocycles and acts as a key regulator of ploidy levels in Arabidopsis endoreduplication. Interacts physically with CDKA;1. Expressed preferentially in trichomes and young developing tissues.	protein_coding
Chr1	5386076	5387312	Upstream (2-3kb)	AT1G15670	KISS ME DEADLY 2 (KMD2)	KISS ME DEADLY 2 (KMD2);KELCH REPEAT F-BOX 1 (KFB01)	Encodes a member of a family of F-box proteins, called the KISS ME DEADLY (KMD) family, that targets type-B ARR proteins for degradation and is involved in the negative regulation of the cytokinin response. Also named as KFB1, a member of a group of Kelch repeat F-box proteins that negatively regulate phenylpropanoid biosynthesis by targeting the phenypropanoid biosynthesis enzyme phenylalanine a…	protein_coding
Chr1	5387998	5388758	Upstream (1-2kb)	AT1G15670	KISS ME DEADLY 2 (KMD2)	KISS ME DEADLY 2 (KMD2);KELCH REPEAT F-BOX 1 (KFB01)	Encodes a member of a family of F-box proteins, called the KISS ME DEADLY (KMD) family, that targets type-B ARR proteins for degradation and is involved in the negative regulation of the cytokinin response. Also named as KFB1, a member of a group of Kelch repeat F-box proteins that negatively regulate phenylpropanoid biosynthesis by targeting the phenypropanoid biosynthesis enzyme phenylalanine a…	protein_coding
Chr1	5389139	5389300	Promoter (<=1kb)	AT1G15670	KISS ME DEADLY 2 (KMD2)	KISS ME DEADLY 2 (KMD2);KELCH REPEAT F-BOX 1 (KFB01)	Encodes a member of a family of F-box proteins, called the KISS ME DEADLY (KMD) family, that targets type-B ARR proteins for degradation and is involved in the negative regulation of the cytokinin response. Also named as KFB1, a member of a group of Kelch repeat F-box proteins that negatively regulate phenylpropanoid biosynthesis by targeting the phenypropanoid biosynthesis enzyme phenylalanine a…	protein_coding
Chr1	5390553	5390820	Exon (AT1G15670.1/AT1G15670, exon 1 of 1)	AT1G15670	KISS ME DEADLY 2 (KMD2)	KISS ME DEADLY 2 (KMD2);KELCH REPEAT F-BOX 1 (KFB01)	Encodes a member of a family of F-box proteins, called the KISS ME DEADLY (KMD) family, that targets type-B ARR proteins for degradation and is involved in the negative regulation of the cytokinin response. Also named as KFB1, a member of a group of Kelch repeat F-box proteins that negatively regulate phenylpropanoid biosynthesis by targeting the phenypropanoid biosynthesis enzyme phenylalanine a…	protein_coding
Chr1	5390975	5391113	Exon (AT1G15670.1/AT1G15670, exon 1 of 1)	AT1G15670	KISS ME DEADLY 2 (KMD2)	KISS ME DEADLY 2 (KMD2);KELCH REPEAT F-BOX 1 (KFB01)	Encodes a member of a family of F-box proteins, called the KISS ME DEADLY (KMD) family, that targets type-B ARR proteins for degradation and is involved in the negative regulation of the cytokinin response. Also named as KFB1, a member of a group of Kelch repeat F-box proteins that negatively regulate phenylpropanoid biosynthesis by targeting the phenypropanoid biosynthesis enzyme phenylalanine a…	protein_coding
Chr1	5396196	5396910	Promoter (<=1kb)	AT1G05177			None;(source:Araport11)	long_noncoding_rna
Chr1	5397482	5397896	Promoter (<=1kb)	AT1G05177			None;(source:Araport11)	long_noncoding_rna
Chr1	5398534	5399016	Promoter (<=1kb)	AT1G15690	(AVP1)	(AVP1);ARABIDOPSIS THALIANA V-PPASE 3 (ATAVP3); (VHP1); (AVP-3); (AtVHP1;1); (ATAVP1);FUGU 5 (FUGU5)	Encodes a H(+)-translocating (pyrophosphate-energized) inorganic pyrophosphatase (H(+)-PPase; EC 3.6.1.1) located in the vacuolar membrane. Expression is found in all tissues examined, including meristems and floral organ primordium. Expression is particularly enhanced in pollen, and is repressed by light. Over expression and loss of function phenotypes suggest AVP1 is involved in regulation of a…	protein_coding
Chr1	5404236	5404391	5' UTR	AT1G15710	TYRA AROGENATE DEHYDROGENASE 2 (TYRA2)	TYRA AROGENATE DEHYDROGENASE 2 (TYRA2)	Plastidic arogenate dehydrogenase with minimal prephenate dehydrogenase activity. Contains a single catalytic domain.	protein_coding
Chr1	5409616	5411069	Promoter (<=1kb)	AT1G05193			None;(source:Araport11)	long_noncoding_rna
Chr1	5420568	5422359	Promoter (<=1kb)	AT1G05197			None;(source:Araport11)	long_noncoding_rna
Chr1	5423109	5423847	Downstream (<1kb)	AT1G15757			Encodes a defensin-like (DEFL) family protein.	protein_coding
Chr1	5442122	5443242	Intron (AT1G15800.1/AT1G15800, intron 1 of 4)	AT1G15800			hypothetical protein;(source:Araport11)	protein_coding
Chr1	5443420	5443981	Promoter (<=1kb)	AT1G15800			hypothetical protein;(source:Araport11)	protein_coding
Chr1	5447350	5448290	Promoter (<=1kb)	AT1G15820	LIGHT HARVESTING COMPLEX PHOTOSYSTEM II SUBUNIT 6 (LHCB6)	LIGHT HARVESTING COMPLEX PHOTOSYSTEM II SUBUNIT 6 (LHCB6); (CP24)	Lhcb6 protein (Lhcb6), light harvesting complex of photosystem II.	protein_coding
Chr1	5471296	5471614	Promoter (<=1kb)	AT1G15930			Ribosomal protein L7Ae/L30e/S12e/Gadd45 family protein;(source:Araport11)	protein_coding
Chr1	5478765	5479999	Promoter (<=1kb)	AT1G15950	CINNAMOYL COA REDUCTASE 1 (CCR1)	(ATCCR1);IRREGULAR XYLEM 4 (IRX4);CINNAMOYL COA REDUCTASE 1 (CCR1)	Encodes a cinnamoyl CoA reductase. Involved in lignin biosynthesis. The mRNA is cell-to-cell mobile.	protein_coding
Chr1	5485662	5485878	5' UTR	AT1G15960	NRAMP METAL ION TRANSPORTER 6 (NRAMP6)	(ATNRAMP6);NRAMP METAL ION TRANSPORTER 6 (NRAMP6)	Member of Nramp2 family. NRAMP6 cooperates with NRAMP1 in Mn utilization.	protein_coding
Chr1	5488684	5489262	Promoter (<=1kb)	AT1G15970			DNA glycosylase superfamily protein;(source:Araport11)	protein_coding
Chr1	5497888	5498205	Promoter (<=1kb)	AT1G16020	CALCIUM CAFFEINE ZINC SENSITIVITY 1A (CCZ1A)	CALCIUM CAFFEINE ZINC SENSITIVITY 1A (CCZ1A)	vacuolar fusion protein (DUF1712);(source:Araport11)	protein_coding
Chr1	5517952	5518426	Promoter (<=1kb)	AT1G16100			pre-tRNA tRNA-Lys (anticodon: CTT);(source:Araport11, TAIR10)	pre_trna
Chr1	5524898	5525886	Promoter (<=1kb)	AT1G16130	WALL ASSOCIATED KINASE-LIKE 2 (WAKL2)	WALL ASSOCIATED KINASE-LIKE 2 (WAKL2)	Encodes a WAK-like receptor-like kinase with a cytoplasmic Ser/Thr protein kinase domain and an extracellular domain with EGF-like repeats.	protein_coding
Chr1	5531780	5532292	Promoter (<=1kb)	AT1G16150	WALL ASSOCIATED KINASE-LIKE 4 (WAKL4)	WALL ASSOCIATED KINASE-LIKE 4 (WAKL4)	Encodes a WAK-like receptor-like kinase with a cytoplasmic Ser/Thr protein kinase domain and an extracellular domain with EGF-like repeats. Likely involved in Arabidopsis root mineral responses to Zn2+, Cu2+, K+, Na+ and Ni+. The mRNA is cell-to-cell mobile.	protein_coding
Chr1	5539657	5540188	Promoter (<=1kb)	AT1G16170			ephrin-A3 protein;(source:Araport11)	protein_coding
Chr1	5542905	5543274	Promoter (<=1kb)	AT1G16190	RADIATION SENSITIVE23A (RAD23A)	RADIATION SENSITIVE23A (RAD23A)	Encodes a member of the RADIATION SENSITIVE23 (RAD23) family: AT1G16190(RAD23A), AT1G79650(RAD23B), AT3G02540(RAD23C), AT5G38470(RAD23D). RAD23 proteins play an essential role in the cell cycle, morphology, and fertility of plants through their delivery of UPS (ubiquitin/26S proteasome system) substrates to the 26S proteasome.	protein_coding
Chr1	5556668	5557029	Promoter (<=1kb)	AT1G16240	SYNTAXIN OF PLANTS 51 (SYP51)	SYNTAXIN OF PLANTS 51 (SYP51); (ATSYP51)	Encodes one of 24 Arabidopsis syntaxins. Its mRNA has been shown to be expressed; TGNE/PM localized.	protein_coding
Chr1	5562173	5562346	Promoter (<=1kb)	AT1G16260	WALL ASSOCIATED KINASE LIKE 8 (WAKL8)	WALL ASSOCIATED KINASE LIKE 8 (WAKL8)	Wall-associated kinase family protein;(source:Araport11)	protein_coding
Chr1	5562718	5563131	Promoter (<=1kb)	AT1G16270	B4 RAF-LIKE PROTEIN KINASE (B4)	B4 RAF-LIKE PROTEIN KINASE (B4)	kinase superfamily with octicosapeptide/Phox/Bem1p domain-containing protein;(source:Araport11)	protein_coding
Chr1	5573972	5574258	Promoter (<=1kb)	AT1G16300	GLYCERALDEHYDE-3-PHOSPHATE DEHYDROGENASE OF PLASTID 2 (GAPCP-2)	GLYCERALDEHYDE-3-PHOSPHATE DEHYDROGENASE OF PLASTID 2 (GAPCP-2)	Encodes one of the chloroplast/plastid localized GAPDH isoforms (GAPCp1/At1g79530 and GAPCp2/At1g16300). gapcp double mutants display a drastic phenotype of arrested root development, dwarfism and sterility. GAPCps are important for the synthesis of serine in roots.	protein_coding
Chr1	5593078	5593262	3' UTR	AT1G16360			LEM3 (ligand-effect modulator 3) family protein / CDC50 family protein;(source:Araport11)	protein_coding
Chr1	5596060	5596916	Promoter (<=1kb)	AT1G16370	ORGANIC CATION/CARNITINE TRANSPORTER 6 (OCT6)	ARABIDOPSIS THALIANA ORGANIC CATION/CARNITINE TRANSPORTER 6 (ATOCT6);ORGANIC CATION/CARNITINE TRANSPORTER 6 (OCT6)	organic cation/carnitine transporter 6;(source:Araport11)	protein_coding
Chr1	5602520	5602826	Promoter (<=1kb)	AT1G16390	ORGANIC CATION/CARNITINE TRANSPORTER 3 (OCT3)	ORGANIC CATION/CARNITINE TRANSPORTER 3 (ATOCT3);ORGANIC CATION/CARNITINE TRANSPORTER 3 (OCT3)	organic cation/carnitine transporter 3;(source:Araport11)	protein_coding
Chr1	5622663	5622779	Promoter (<=1kb)	AT1G16460	RHODANESE HOMOLOGUE 2 (RDH2)	RHODANESE HOMOLOGUE 2 (ATRDH2);ARABIDOPSIS THALIANA MERCAPTOPYRUVATE SULFURTRANSFERASE 2 (ATMST2);MERCAPTOPYRUVATE SULFURTRANSFERASE 2 (MST2);SULFURTRANSFERASE 2 (ST2);SULFURTRANSFERASE 2 (STR2);RHODANESE HOMOLOGUE 2 (RDH2)	encodes a cytoplasmic thiosulfate:cyanide sulfurtransferase, activity of which increased the rhodanese activity of transgenic yeast. Can also act as a mercaptopyruvate sulfurtransferase.	protein_coding
Chr1	5628888	5629105	Promoter (<=1kb)	AT1G05227			None;(source:Araport11)	long_noncoding_rna
Chr1	5638255	5638595	Promoter (<=1kb)	AT1G16500			filamentous hemagglutinin transporter;(source:Araport11)	protein_coding
Chr1	5641186	5641363	Upstream (1-2kb)	AT1G05233			None;(source:Araport11)	long_noncoding_rna
Chr1	5641466	5641872	Promoter (<=1kb)	AT1G05233			None;(source:Araport11)	long_noncoding_rna
Chr1	5645121	5645251	5' UTR	AT1G16510	SMALL AUXIN UPREGULATED 41 (SAUR41)	SMALL AUXIN UPREGULATED 41 (SAUR41)	Encodes a clade III SAUR gene with a distinctive expression pattern in root meristems. It is normally expressed in the quiescent center and cortex/endodermis initials and upon auxin stimulation, the expression is found in the endodermal layer. Overexpression studies suggest roles in cell expansion and auxin transport.	protein_coding
Chr1	5646307	5646810	Promoter (<=1kb)	AT1G05237			None;(source:Araport11)	long_noncoding_rna
Chr1	5647760	5648759	Promoter (<=1kb)	AT1G16515			transmembrane protein;(source:Araport11)	protein_coding
Chr1	5652254	5652427	Intron (AT1G16530.1/AT1G16530, intron 1 of 1)	AT1G16530	ASYMMETRIC LEAVES 2-LIKE 9 (ASL9)	LOB DOMAIN-CONTAINING PROTEIN 3 (LBD3);ASYMMETRIC LEAVES 2-LIKE 9 (ASL9)	ASYMMETRIC LEAVES 2-like 9;(source:Araport11)	protein_coding
Chr1	5685150	5685334	Promoter (<=1kb)	AT1G16630			transmembrane protein;(source:Araport11)	protein_coding
Chr1	5685743	5685814	Exon (AT1G16635.1/AT1G16635, exon 1 of 1)	AT1G05247			None;(source:Araport11)	small_nucleolar_rna
Chr1	5685950	5686699	Promoter (<=1kb)	AT1G05247			None;(source:Araport11)	small_nucleolar_rna
Chr1	5722843	5723110	Promoter (<=1kb)	AT1G16720			Encodes HCF173, a protein with weak similarities to the superfamily of the short-chain dehydrogenases/reductases. HCF173 is involved in the initiation of translation of the psbA mRNA and binds a specific site in the 5' UTR of psbA mRNA. Mutants shows a high chlorophyll fluorescence phenotype (hcf) and are severely affected in the accumulation of PSII subunits. The protein HCF173 is localized in t…	protein_coding
Chr1	5727137	5727682	Promoter (<=1kb)	AT1G16730	UNKNOWN PROTEIN 6 (UP6)	UNKNOWN PROTEIN 6 (UP6)	hypothetical protein;(source:Araport11)	protein_coding
Chr1	5731788	5732084	Promoter (<=1kb)	AT1G16750		UNKNOWN TRANSCRIPTION FACTOR 1 (UKTF1)	GPI-anchored adhesin-like protein, putative (Protein of unknown function, DUF547);(source:Araport11)	protein_coding
Chr1	5732457	5732938	Promoter (<=1kb)	AT1G16750		UNKNOWN TRANSCRIPTION FACTOR 1 (UKTF1)	GPI-anchored adhesin-like protein, putative (Protein of unknown function, DUF547);(source:Araport11)	protein_coding
Chr1	5758481	5758610	Promoter (<=1kb)	AT1G16820			vacuolar ATP synthase catalytic subunit-related / V-ATPase-related / vacuolar proton pump-like protein;(source:Araport11)	protein_coding
Chr1	5765684	5765910	Promoter (<=1kb)	AT1G16850			transmembrane protein;(source:Araport11)	protein_coding
Chr1	5766358	5766570	Promoter (<=1kb)	AT1G16850			transmembrane protein;(source:Araport11)	protein_coding
Chr1	5773363	5773846	Promoter (<=1kb)	AT1G16880	ACT DOMAIN REPEATS 11 (ACR11)	ACT DOMAIN REPEATS 11 (ACR11)	Encodes a ACT domain-containing protein. The ACT domain, named after bacterial aspartate kinase, chorismate mutase and TyrA (prephenate dehydrogenase), is a regulatory domain that serves as an amino acid-binding site in feedback-regulated amino acid metabolic enzymes. The mRNA is cell-to-cell mobile.	protein_coding
Chr1	5775273	5775664	Upstream (1-2kb)	AT1G05277			Natural antisense transcript overlaps with AT1G16890;(source:Araport11)	antisense_long_noncoding_rna
Chr1	5789112	5789525	Promoter (<=1kb)	AT1G16920	RAB GTPASE HOMOLOG A1B (RABA1b)	(RAB11);RAB GTPASE HOMOLOG A1B (ATRABA1B);RAB GTPASE HOMOLOG A1B (RABA1b);BFA-VISUALIZED EXOCYTIC TRAFFICKING DEFECTIVE 5 (BEX5)	small GTP-binding protein (Rab11)similar to YPT3/RAB11 proteins in yeast and mammals, respectively. YPT3/RAB11 is involved in intracellular protein trafficking.	protein_coding
Chr1	5789634	5789646	Promoter (<=1kb)	AT1G16930			F-box/RNI-like/FBD-like domains-containing protein;(source:Araport11)	protein_coding
Chr1	5835282	5836031	Promoter (<=1kb)	AT1G17060	CYTOCHROME P450 72C1 (CYP72C1)	CYTOCHROME P450 72C1 (CYP72C1);SUPPRESSOR OF PHYB-4 7 (SOB7);SHRINK 1 (SHK1);CHIBI 2 (CHI2)	Encodes a protein with similarity to other cytochrome P450's and is a homolog of BAS1. Over expression causes a dwarf phenotype resembling brassinolide resistant mutants. Double mutant analysis of sob7/bas1 loss of function mutants suggests these genes have redundant functions in light responsiveness. SOB7 may function in metabolizing brassinolides. Expressed in leaf, root, stem and silique but e…	protein_coding
Chr1	5841540	5841798	Promoter (<=1kb)	AT1G17080			Ribosomal protein L18ae family;(source:Araport11)	protein_coding
Chr1	5842749	5843093	5' UTR	AT1G17090			transmembrane protein;(source:Araport11)	protein_coding
Chr1	5844127	5844894	Promoter (<=1kb)	AT1G17090			transmembrane protein;(source:Araport11)	protein_coding
Chr1	5850765	5850974	Promoter (<=1kb)	AT1G17110	UBIQUITIN-SPECIFIC PROTEASE 15 (UBP15)	UBIQUITIN-SPECIFIC PROTEASE 15 (UBP15)	Encodes a ubiquitin-specific protease, and its activity has been confirmed in an in vitro assay. ubp15 mutants have defects in cell proliferation, and the associated processes of leaf, root, stem, flower, and silique development. UBP15 can be found in the nucleus and cytoplasm in transient assays. Though UBP15 is expressed in many tissues, UBP15 transcript levels are higher in rosette leaves and …	protein_coding
Chr1	5851421	5851969	Promoter (<=1kb)	AT1G17120	CATIONIC AMINO ACID TRANSPORTER 8 (CAT8)	CATIONIC AMINO ACID TRANSPORTER 8 (CAT8)	Encodes a member of the cationic amino acid transporter (CAT) subfamily of amino acid polyamine choline transporters. Does not mediate efficient uptake of basic amino acids in yeast or Xenopus systems but can transport neutral and acidic amino acid analogs.	protein_coding
Chr1	5858341	5858703	Promoter (<=1kb)	AT1G17140	INTERACTOR OF CONSTITUTIVELY ACTIVE ROP 1 (ICR1)	INTERACTOR OF CONSTITUTIVELY ACTIVE ROP 1 (ICR1);ROP INTERACTIVE PARTNER 1 (RIP1)	Encodes a ROP/RAC effector, designated interactor of constitutive active ROPs 1 (ICR1), that interacts with GTP-bound ROPs. ICR1 is a scaffold mediating formation of protein complexes that are required for cell polarity. ICR1 is comprised of coiled-coil domains and forms complexes with itself and the exocyst vesicle-tethering complex subunit SEC3.	protein_coding
Chr1	5863686	5863843	Exon (AT1G17147.1/AT1G17147, exon 1 of 1)	AT1G17147			VQ motif-containing protein;(source:Araport11)	protein_coding
Chr1	5863985	5864060	Promoter (<=1kb)	AT1G17147			VQ motif-containing protein;(source:Araport11)	protein_coding
Chr1	5884694	5885093	Promoter (<=1kb)	AT1G17210	IAP-LIKE PROTEIN 1 (ILP1)	ARABIDOPSIS IAP-LIKE PROTEIN (ATILP1);IAP-LIKE PROTEIN 1 (ILP1)	IAP-like protein 1;(source:Araport11)	protein_coding
Chr1	5890664	5891144	5' UTR	AT1G17230			Leucine-rich receptor-like protein kinase family protein;(source:Araport11)	protein_coding
Chr1	5920162	5920421	Promoter (<=1kb)	AT1G17280			Group XIV ubiquitin-conjugating enzyme that functions negative regulation of drought stress.	protein_coding
Chr1	5922166	5922319	Promoter (<=1kb)	AT1G17290	ALANINE AMINOTRANSFERASE (AlaAT1)	ALANINE AMINOTRANSFERASE (AlaAT1)	Encodes for alanine aminotransferase (ALAAT1), involved in alanine catabolism during plants recovery from hypoxia The mRNA is cell-to-cell mobile.	protein_coding
Chr1	5922441	5922946	5' UTR	AT1G17290	ALANINE AMINOTRANSFERASE (AlaAT1)	ALANINE AMINOTRANSFERASE (AlaAT1)	Encodes for alanine aminotransferase (ALAAT1), involved in alanine catabolism during plants recovery from hypoxia The mRNA is cell-to-cell mobile.	protein_coding
Chr1	5933879	5934129	5' UTR	AT1G17340	SUPPRESSOR OF ACTIN 5 (SAC5)	SUPPRESSOR OF ACTIN 5 (SAC5)	Phosphoinositide phosphatase family protein;(source:Araport11)	protein_coding
Chr1	5939182	5939334	Promoter (<=1kb)	AT1G17345	SMALL AUXIN UPREGULATED RNA 77 (SAUR77)	SMALL AUXIN UPREGULATED RNA 77 (SAUR77)	SAUR-like auxin-responsive protein family;(source:Araport11)	protein_coding
Chr1	5940096	5940416	Promoter (<=1kb)	AT1G17345	SMALL AUXIN UPREGULATED RNA 77 (SAUR77)	SMALL AUXIN UPREGULATED RNA 77 (SAUR77)	SAUR-like auxin-responsive protein family;(source:Araport11)	protein_coding
Chr1	5941118	5941545	Promoter (<=1kb)	AT1G17350			NADH:ubiquinone oxidoreductase intermediate-associated protein 30;(source:Araport11)	protein_coding
Chr1	5944805	5946916	Promoter (<=1kb)	AT1G05303			None;(source:Araport11)	long_noncoding_rna
Chr1	5954748	5955487	Promoter (<=1kb)	AT1G17370	OLIGOURIDYLATE BINDING PROTEIN 1B (UBP1B)	OLIGOURIDYLATE BINDING PROTEIN 1B (UBP1B)	Encodes an RNA?binding protein involved in stress granule formation. Regulated by a transposable element small RNA.	protein_coding
Chr1	5956370	5956535	Exon (AT1G17380.1/AT1G17380, exon 2 of 4)	AT1G17380	JASMONATE-ZIM-DOMAIN PROTEIN 5 (JAZ5)	JASMONATE-ZIM-DOMAIN PROTEIN 5 (JAZ5); (tify11a)	Involved in response to wounding.	protein_coding
Chr1	5956657	5958605	Promoter (<=1kb)	AT1G17380	JASMONATE-ZIM-DOMAIN PROTEIN 5 (JAZ5)	JASMONATE-ZIM-DOMAIN PROTEIN 5 (JAZ5); (tify11a)	Involved in response to wounding.	protein_coding
Chr1	5963813	5963915	Distal Intergenic	AT1G05307			None;(source:Araport11)	long_noncoding_rna
Chr1	5976336	5976532	Promoter (<=1kb)	AT1G05313			None;(source:Araport11)	long_noncoding_rna
Chr1	5977034	5977726	Promoter (<=1kb)	AT1G17420	LIPOXYGENASE 3 (LOX3)	LIPOXYGENASE 3 (LOX3);ARABIDOPSIS THALIANA LIPOXYGENASE 3 (ATLOX3)	LOX3 encode a Lipoxygenase. Lipoxygenases (LOXs) catalyze the oxygenation of fatty acids (FAs).	protein_coding
Chr1	5978173	5978584	Exon (AT1G17420.1/AT1G17420, exon 2 of 8)	AT1G17420	LIPOXYGENASE 3 (LOX3)	LIPOXYGENASE 3 (LOX3);ARABIDOPSIS THALIANA LIPOXYGENASE 3 (ATLOX3)	LOX3 encode a Lipoxygenase. Lipoxygenases (LOXs) catalyze the oxygenation of fatty acids (FAs).	protein_coding
Chr1	5979167	5979768	Exon (AT1G17420.1/AT1G17420, exon 4 of 8)	AT1G17420	LIPOXYGENASE 3 (LOX3)	LIPOXYGENASE 3 (LOX3);ARABIDOPSIS THALIANA LIPOXYGENASE 3 (ATLOX3)	LOX3 encode a Lipoxygenase. Lipoxygenases (LOXs) catalyze the oxygenation of fatty acids (FAs).	protein_coding
Chr1	5981800	5982387	Promoter (<=1kb)	AT1G17430			alpha/beta-Hydrolases superfamily protein;(source:Araport11)	protein_coding
Chr1	5998680	5998781	Promoter (<=1kb)	AT1G17460	TRF-LIKE 3 (TRFL3)	TRF-LIKE 3 (TRFL3)	Arabidopsis thaliana myb family transcription factor (At1g17460)	protein_coding
Chr1	6015003	6015407	Upstream (1-2kb)	AT1G17495			transposable_element_gene;(source:Araport11);copia-like retrotransposon family, has a 4.7e-213 P-value blast match to gb|AAO73521.1| gag-pol polyprotein (Glycine max) (SIRE1) (Ty1_Copia-family);(source:TAIR10)	transposable_element_gene
Chr1	6017118	6017363	Promoter (<=1kb)	AT1G17500	AMINOPHOSPHOLIPID ATPASE 4 (ALA4)	AMINOPHOSPHOLIPID ATPASE 4 (ALA4)	ATPase E1-E2 type family protein / haloacid dehalogenase-like hydrolase family protein. ALA4 acts redundantly with ALA3, ALA5, ALA9, ALA10 and ALA11 in root and shoot development	protein_coding
Chr1	6034024	6034510	Promoter (<=1kb)	AT1G17550	HOMOLOGY TO ABI2 (HAB2)	(NHL29);HOMOLOGY TO ABI2 (HAB2); (ATHAB2)	Protein Phosphatase 2C	protein_coding
Chr1	6038701	6038920	Promoter (<=1kb)	AT1G17570			pre-tRNA tRNA-Ser (anticodon: AGA);(source:Araport11, TAIR10)	pre_trna
Chr1	6049641	6049796	3' UTR	AT1G17590	NUCLEAR FACTOR Y, SUBUNIT A8 (NF-YA8)	NUCLEAR FACTOR Y, SUBUNIT A8 (NF-YA8); (NFYA8)	Binds directly to CCAAT cis-elements in the promoters of multiple MIR156 genes and inhibits the juvenile-to adult transition by activating transcription of these MIR156s.	protein_coding
Chr1	6061238	6061485	Promoter (<=1kb)	AT1G17620			Late embryogenesis abundant (LEA) hydroxyproline-rich glycoprotein family;(source:Araport11)	protein_coding
Chr1	6061661	6062558	Promoter (<=1kb)	AT1G17620			Late embryogenesis abundant (LEA) hydroxyproline-rich glycoprotein family;(source:Araport11)	protein_coding
Chr1	6062674	6062840	Exon (AT1G17620.1/AT1G17620, exon 1 of 1)	AT1G17620			Late embryogenesis abundant (LEA) hydroxyproline-rich glycoprotein family;(source:Araport11)	protein_coding
Chr1	6063346	6063602	Promoter (<=1kb)	AT1G17630	CELL WALL MAINTAINER 1 (CWM1)	CELL WALL MAINTAINER 1 (CWM1)	Encodes a PPR protein involved in mitochondrial functioning. Mutants suppress cell wall defects caused by C17 chemical inhibitor. Mutants are defective in cytochrome c maturation and activation of mitochondrial retrograde signalling.	protein_coding
Chr1	6075757	6076063	Promoter (<=1kb)	AT1G17660			pre-tRNA tRNA-Asp (anticodon: GTC);(source:Araport11, TAIR10)	pre_trna
Chr1	6098313	6099279	Promoter (<=1kb)	AT1G17720	(ATB BETA)	(ATB BETA)	type 2A protein serine/threonine phosphatase 55 kDa B	protein_coding
Chr1	6102104	6102377	Promoter (<=1kb)	AT1G17744			hypothetical protein;(source:Araport11)	protein_coding
Chr1	6105537	6105682	Promoter (<=1kb)	AT1G17750	PEP1 RECEPTOR 2 (PEPR2)	PEP1 RECEPTOR 2 (AtPEPR2);PEP1 RECEPTOR 2 (PEPR2)	Encodes PEPR2, a plasma membrane leucine-rich repeat receptor kinase functioning as a receptor for the Pep1 and Pep2 peptides. Pep1 and Pep2 are amino acids that induce the transcription of defense-related genes.	protein_coding
Chr1	6137439	6137975	Intron (AT1G17830.1/AT1G17830, intron 1 of 5)	AT1G17830			hypothetical protein (DUF789);(source:Araport11)	protein_coding
Chr1	6139316	6140263	Promoter (<=1kb)	AT1G17830			hypothetical protein (DUF789);(source:Araport11)	protein_coding
Chr1	6142254	6142551	Promoter (<=1kb)	AT1G17840	ATP-BINDING CASSETTE G11 (ABCG11)	WHITE-BROWN COMPLEX HOMOLOG PROTEIN 11 (WBC11);ATP-BINDING CASSETTE G11 (ABCG11);DESPERADO (DSO);ARABIDOPSIS THALIANA WHITE-BROWN COMPLEX HOMOLOG PROTEIN 11 (ATWBC11); (AtABCG11);CUTICULAR DEFECT AND ORGAN FUSION 1 (COF1)	Encodes a plasma membrane-localized ATP-binding cassette transporter, that is required for cutin transport to the extracellular matrix. The mRNA is cell-to-cell mobile.	protein_coding
Chr1	6148885	6149288	Promoter (<=1kb)	AT1G17850			Rhodanese/Cell cycle control phosphatase superfamily protein;(source:Araport11)	protein_coding
Chr1	6153969	6154012	Promoter (<=1kb)	AT1G17880	BASIC TRANSCRIPTION FACTOR 3 (BTF3)	(ATBTF3);BASIC TRANSCRIPTION FACTOR 3 (BTF3)	basic transcription factor 3;(source:Araport11)	protein_coding
Chr1	6173771	6173940	Promoter (<=1kb)	AT1G17940			Endosomal targeting BRO1-like domain-containing protein;(source:Araport11)	protein_coding
Chr1	6174420	6174825	Upstream (1-2kb)	AT1G17940			Endosomal targeting BRO1-like domain-containing protein;(source:Araport11)	protein_coding
Chr1	6191305	6191704	5' UTR	AT1G17980	POLY(A) POLYMERASE 1 (PAPS1)	POLY(A) POLYMERASE 1 (PAPS1)	Encodes a poly(A) polymerase. Located in the nucleus. It limits founder-cell recruitment to organ primordia and suppresses the salicylic acid-independent immune response downstream of EDS1/PAD4. It also mediates pollen maturation by regulating sperm cell differentiation.	protein_coding
Chr1	6218095	6218466	Promoter (<=1kb)	AT1G18070	(EF-1alpha)	(EF-1alpha)	Translation elongation factor EF1A/initiation factor IF2gamma family protein;(source:Araport11)	protein_coding
Chr1	6219239	6220024	Promoter (<=1kb)	AT1G05373			None;(source:Araport11)	long_noncoding_rna
Chr1	6221038	6221373	Promoter (<=1kb)	AT1G18080	(ATARCA)	(ATARCA);SUPPRESSOR OF ACAULIS 53 (SAC53); (ATRACK1);RECEPTOR FOR ACTIVATED C KINASE 1 A (RACK1A_AT); (RACK1A)	Encodes the Arabidopsis thaliana homolog of the tobacco WD-40 repeat ArcA gene. It is a scaffold protein that acts downstream of and is phosphorylated by WNK8 in the glucose responsiveness and flowering pathways . Knockout mutants show insensitivity to gibberellin in GA-induced seed germination.	protein_coding
Chr1	6222027	6222465	Promoter (<=1kb)	AT1G18080	(ATARCA)	(ATARCA);SUPPRESSOR OF ACAULIS 53 (SAC53); (ATRACK1);RECEPTOR FOR ACTIVATED C KINASE 1 A (RACK1A_AT); (RACK1A)	Encodes the Arabidopsis thaliana homolog of the tobacco WD-40 repeat ArcA gene. It is a scaffold protein that acts downstream of and is phosphorylated by WNK8 in the glucose responsiveness and flowering pathways . Knockout mutants show insensitivity to gibberellin in GA-induced seed germination.	protein_coding
Chr1	6263312	6263586	Downstream (<1kb)	AT1G18193			hypothetical protein;(source:Araport11)	protein_coding
Chr1	6266996	6268943	Promoter (<=1kb)	AT1G18200	RAB GTPASE HOMOLOG A6B (RABA6b)	RAB GTPASE HOMOLOG A6B (AtRABA6b);RAB GTPASE HOMOLOG A6B (RABA6b)	Rab GTPase-like A1I protein;(source:Araport11)	protein_coding
Chr1	6269122	6269650	Downstream (<1kb)	AT1G18220	PURINE PERMEASE 9 (PUP9)	PURINE PERMEASE 9 (ATPUP9);PURINE PERMEASE 9 (PUP9)	Member of a family of proteins related to PUP1, a purine transporter. May be involved in the transport of purine and purine derivatives such as cytokinins, across the plasma membrane.	protein_coding
Chr1	6293876	6294006	Promoter (<=1kb)	AT1G18270			ketose-bisphosphate aldolase class-II family protein;(source:Araport11)	protein_coding
Chr1	6295873	6296027	Upstream (1-2kb)	AT1G18290			PADRE protein up-regulated after infection by S. sclerotiorum.	protein_coding
Chr1	6298755	6300443	Promoter (<=1kb)	AT1G18300	NUDIX HYDROLASE HOMOLOG 4 (NUDT4)	NUDIX HYDROLASE HOMOLOG 4 (atnudt4);NUDIX HYDROLASE HOMOLOG 4 (NUDT4)	nudix hydrolase homolog 4;(source:Araport11)	protein_coding
Chr1	6300745	6301265	3' UTR	AT1G18300	NUDIX HYDROLASE HOMOLOG 4 (NUDT4)	NUDIX HYDROLASE HOMOLOG 4 (atnudt4);NUDIX HYDROLASE HOMOLOG 4 (NUDT4)	nudix hydrolase homolog 4;(source:Araport11)	protein_coding
Chr1	6307857	6308815	Promoter (<=1kb)	AT1G18330	EARLY-PHYTOCHROME-RESPONSIVE1 (EPR1)	EARLY-PHYTOCHROME-RESPONSIVE1 (EPR1);REVEILLE 7 (RVE7)	EARLY-PHYTOCHROME-RESPONSIVE1	protein_coding
Chr1	6324388	6325152	Promoter (<=1kb)	AT1G18370	HINKEL (HIK)	HINKEL (HIK);ARABIDOPSIS NPK1-ACTIVATING KINESIN 1 (ATNACK1);NPK1-ACTIVATING KINESIN 1 (NACK1)	Encodes a kinesin HINKEL. Required for cytokinesis in pollen. Mutant has cytokinesis defects; seedling lethal.	protein_coding
Chr1	6325519	6325688	Promoter (<=1kb)	AT1G18390	LEAF RUST 10 DISEASE-RESISTANCE LOCUS RECEPTOR- LIKE PROTEIN KINASE-LIKE 1.2 (LRK10L1.2)	LEAF RUST 10 DISEASE-RESISTANCE LOCUS RECEPTOR- LIKE PROTEIN KINASE-LIKE 1.2 (LRK10L1.2)	Serine/Threonine kinase family catalytic domain protein;(source:Araport11)	protein_coding
Chr1	6326634	6327153	Promoter (<=1kb)	AT1G18382			Natural antisense transcript overlaps with AT1G18380;(source:Araport11)	antisense_long_noncoding_rna
Chr1	6331118	6331304	Promoter (<=1kb)	AT1G18400	BR ENHANCED EXPRESSION 1 (BEE1)	BR ENHANCED EXPRESSION 1 (BEE1)	Encodes the brassinosteroid signaling component BEE1 (BR-ENHANCED EXPRESSION 1). Positively modulates the shade avoidance syndrome in Arabidopsis seedlings.	protein_coding
Chr1	6333277	6333787	3' UTR	AT1G18400	BR ENHANCED EXPRESSION 1 (BEE1)	BR ENHANCED EXPRESSION 1 (BEE1)	Encodes the brassinosteroid signaling component BEE1 (BR-ENHANCED EXPRESSION 1). Positively modulates the shade avoidance syndrome in Arabidopsis seedlings.	protein_coding
Chr1	6334449	6334575	Downstream (1-2kb)	AT1G18400	BR ENHANCED EXPRESSION 1 (BEE1)	BR ENHANCED EXPRESSION 1 (BEE1)	Encodes the brassinosteroid signaling component BEE1 (BR-ENHANCED EXPRESSION 1). Positively modulates the shade avoidance syndrome in Arabidopsis seedlings.	protein_coding
Chr1	6335524	6335613	Downstream (<1kb)	AT1G18400	BR ENHANCED EXPRESSION 1 (BEE1)	BR ENHANCED EXPRESSION 1 (BEE1)	Encodes the brassinosteroid signaling component BEE1 (BR-ENHANCED EXPRESSION 1). Positively modulates the shade avoidance syndrome in Arabidopsis seedlings.	protein_coding
Chr1	6335726	6336078	Downstream (<1kb)	AT1G18400	BR ENHANCED EXPRESSION 1 (BEE1)	BR ENHANCED EXPRESSION 1 (BEE1)	Encodes the brassinosteroid signaling component BEE1 (BR-ENHANCED EXPRESSION 1). Positively modulates the shade avoidance syndrome in Arabidopsis seedlings.	protein_coding
Chr1	6345632	6345987	Promoter (<=1kb)	AT1G18415			Natural antisense transcript overlaps with AT1G18420;(source:Araport11)	antisense_long_noncoding_rna
Chr1	6352009	6352614	Promoter (<=1kb)	AT1G18460	ALPHA/BETA-HYDROLASE (alpha/beta-HYD)	(LIDL1);ALPHA/BETA-HYDROLASE (alpha/beta-HYD)	Alpha/beta hydrolase	protein_coding
Chr1	6359866	6361243	Promoter (<=1kb)	AT1G18470	PROTEIN WITH THE RING DOMAIN AND TMEMB_185A 3 (PPRT3)	PROTEIN WITH THE RING DOMAIN AND TMEMB_185A 3 (PPRT3); (ATPPRT3)	Putative C3HC4 zinc-finger ubiquitin E3 ligase that is induced by ABA and plays a positive role in ABA signaling.	protein_coding
Chr1	6378436	6378632	Promoter (<=1kb)	AT1G18540			Ribosomal protein L6 family protein;(source:Araport11)	protein_coding
Chr1	6384546	6384813	Promoter (<=1kb)	AT1G18550			ATP binding microtubule motor family protein;(source:Araport11)	protein_coding
Chr1	6385073	6385519	Promoter (<=1kb)	AT1G18560			BED zinc finger and hAT dimerization domain-containing protein;(source:Araport11)	protein_coding
Chr1	6388168	6388708	Promoter (<=1kb)	AT1G18570	MYB DOMAIN PROTEIN 51 (MYB51)	(BW51A);MYB DOMAIN PROTEIN 51 (AtMYB51);MYB DOMAIN PROTEIN 51 (MYB51);HIGH INDOLIC GLUCOSINOLATE 1 (HIG1); (BW51B)	Encodes a member of the R2R3-MYB transcription family. Involved in indole glucosinolate biosynthesis. The mRNA is cell-to-cell mobile.	protein_coding
Chr1	6388878	6388927	Promoter (<=1kb)	AT1G18570	MYB DOMAIN PROTEIN 51 (MYB51)	(BW51A);MYB DOMAIN PROTEIN 51 (AtMYB51);MYB DOMAIN PROTEIN 51 (MYB51);HIGH INDOLIC GLUCOSINOLATE 1 (HIG1); (BW51B)	Encodes a member of the R2R3-MYB transcription family. Involved in indole glucosinolate biosynthesis. The mRNA is cell-to-cell mobile.	protein_coding
Chr1	6389168	6390092	Promoter (<=1kb)	AT1G18570	MYB DOMAIN PROTEIN 51 (MYB51)	(BW51A);MYB DOMAIN PROTEIN 51 (AtMYB51);MYB DOMAIN PROTEIN 51 (MYB51);HIGH INDOLIC GLUCOSINOLATE 1 (HIG1); (BW51B)	Encodes a member of the R2R3-MYB transcription family. Involved in indole glucosinolate biosynthesis. The mRNA is cell-to-cell mobile.	protein_coding
Chr1	6390455	6391224	3' UTR	AT1G18570	MYB DOMAIN PROTEIN 51 (MYB51)	(BW51A);MYB DOMAIN PROTEIN 51 (AtMYB51);MYB DOMAIN PROTEIN 51 (MYB51);HIGH INDOLIC GLUCOSINOLATE 1 (HIG1); (BW51B)	Encodes a member of the R2R3-MYB transcription family. Involved in indole glucosinolate biosynthesis. The mRNA is cell-to-cell mobile.	protein_coding
Chr1	6391646	6392009	Distal Intergenic	AT1G18570	MYB DOMAIN PROTEIN 51 (MYB51)	(BW51A);MYB DOMAIN PROTEIN 51 (AtMYB51);MYB DOMAIN PROTEIN 51 (MYB51);HIGH INDOLIC GLUCOSINOLATE 1 (HIG1); (BW51B)	Encodes a member of the R2R3-MYB transcription family. Involved in indole glucosinolate biosynthesis. The mRNA is cell-to-cell mobile.	protein_coding
Chr1	6393242	6393382	Upstream (2-3kb)	AT1G18580	GALACTURONOSYLTRANSFERASE 11 (GAUT11)	GALACTURONOSYLTRANSFERASE 11 (GAUT11)	Encodes a protein with putative galacturonosyltransferase activity.GAUT11 is required for pectin synthesis in seed coat epidermal cells and normal mucilage release.	protein_coding
Chr1	6409434	6410146	Promoter (<=1kb)	AT1G18620	TON1 RECRUITING MOTIF 3 (TRM3)	TON1 RECRUITING MOTIF 3 (TRM3);LONGIFOLIA 3 (LNG3);LONGIFOLIA 4 (LNG4)	Member of a small gene family in Arabidopsis. Quadruple mutants in this family display defects in cell elongation.	protein_coding
Chr1	6410284	6410524	5' UTR	AT1G18620	TON1 RECRUITING MOTIF 3 (TRM3)	TON1 RECRUITING MOTIF 3 (TRM3);LONGIFOLIA 3 (LNG3);LONGIFOLIA 4 (LNG4)	Member of a small gene family in Arabidopsis. Quadruple mutants in this family display defects in cell elongation.	protein_coding
Chr1	6418659	6419300	Promoter (<=1kb)	AT1G18640	3-PHOSPHOSERINE PHOSPHATASE (PSP)	3-PHOSPHOSERINE PHOSPHATASE (PSP);PHOSPHOSERINE PHOSPHATASE 1 (PSP1)	Encodes a 3-phosphoserine phosphatase acting in the last step of serine biosynthesis within the chloroplast. Essential for embryo, pollen and root development.	protein_coding
Chr1	6431030	6431648	Promoter (<=1kb)	AT1G18670			Encodes a cyclin-dependent kinase-like protein with a ser/thr protein kinase domain and an N-terminal myristoylation sequence. Mutants in this gene are unable to express female sterility in response to beta-aminobutyric acid, as wild type plants do.	protein_coding
Chr1	6443405	6447116	Upstream (2-3kb)	AT1G05413			None;(source:Araport11)	long_noncoding_rna
Chr1	6447302	6448203	Upstream (1-2kb)	AT1G05413			None;(source:Araport11)	long_noncoding_rna
Chr1	6452915	6453777	3' UTR	AT1G18710	MYB DOMAIN PROTEIN 47 (MYB47)	MYB DOMAIN PROTEIN 47 (AtMYB47);MYB DOMAIN PROTEIN 47 (MYB47)	Member of the R2R3 factor gene family. Promotes seed longevity (viability of seed over time.) Expressed in the chalazal seed coat. Overexpresion enhances resistance of seed to deterioration (PMID:32519347).	protein_coding
Chr1	6456277	6457540	Downstream (<1kb)	AT1G18720	(MHP1)	(MHP1)	Contains DUF962 domain. Localizes to ER and cam complement yeast Mpo1 dioxygenase function. Interacts with ABI1. May be involved in ER stress response.	protein_coding
Chr1	6458899	6459347	Exon (AT1G18720.2/AT1G18720, exon 2 of 5)	AT1G18720	(MHP1)	(MHP1)	Contains DUF962 domain. Localizes to ER and cam complement yeast Mpo1 dioxygenase function. Interacts with ABI1. May be involved in ER stress response.	protein_coding
Chr1	6459594	6460537	Promoter (<=1kb)	AT1G18720	(MHP1)	(MHP1)	Contains DUF962 domain. Localizes to ER and cam complement yeast Mpo1 dioxygenase function. Interacts with ABI1. May be involved in ER stress response.	protein_coding
Chr1	6462484	6465074	Promoter (<=1kb)	AT1G18740	BYPASS1-LIKE (B1L)	BYPASS1-LIKE (B1L)	DUF793 domain containing protein. Expression is induced by cold. Loss of function mutations are more sensitive to freezing and have reduced levels of CBFs. May act by preventing degradation of CBFs.	protein_coding
Chr1	6465477	6465911	Promoter (<=1kb)	AT1G05417			None;(source:Araport11)	small_nucleolar_rna
Chr1	6466465	6466671	Promoter (<=1kb)	AT1G18750			Encodes a member of the MIKC (MADS box, Keratin binding domain, and C terminal domain containing )family of transcriptional regulators. AGL65 is expressed in pollen.It forms heterodimers with other MICK family members (AGL104). Involved in late stages of pollen development and pollen tube growth.	protein_coding
Chr1	6488112	6488206	Promoter (<=1kb)	AT1G18820			pre-tRNA tRNA-Leu (anticodon: CAG);(source:Araport11, TAIR10)	pre_trna
Chr1	6496982	6497379	Promoter (<=1kb)	AT1G18835	MINI ZINC FINGER 3 (MIF3)	MINI ZINC FINGER 3 (MIF3)	Encodes a small zinc &#64257;nger protein whose overexpression induces ectopic meristem formation on leaf margins.	protein_coding
Chr1	6506404	6506526	5' UTR	AT1G18850	LANT-SPECIFIC COMPONENT OF THE PRE- RRNA PROCESSING COMPLEX2 (PCP2)	LANT-SPECIFIC COMPONENT OF THE PRE- RRNA PROCESSING COMPLEX2 (PCP2)	PCP2 encodes a novel plant specific protein that is co-expressed with components of pre-rRNA processing complex. Co-localizes with NuGWD1 and SWA1.	protein_coding
Chr1	6512399	6512825	Upstream (2-3kb)	AT1G18870	ISOCHORISMATE SYNTHASE 2 (ICS2)	ISOCHORISMATE SYNTHASE 2 (ICS2);ARABIDOPSIS ISOCHORISMATE SYNTHASE 2 (ATICS2)	Encodes a protein with isochorismate synthase activity involved in phylloquinone biosynthesis. Mutant studies of this gene's function suggest that its function is redundant with that of ICS1 (AT1G7410).	protein_coding
Chr1	6513137	6513456	Upstream (1-2kb)	AT1G18870	ISOCHORISMATE SYNTHASE 2 (ICS2)	ISOCHORISMATE SYNTHASE 2 (ICS2);ARABIDOPSIS ISOCHORISMATE SYNTHASE 2 (ATICS2)	Encodes a protein with isochorismate synthase activity involved in phylloquinone biosynthesis. Mutant studies of this gene's function suggest that its function is redundant with that of ICS1 (AT1G7410).	protein_coding
Chr1	6525809	6526029	5' UTR	AT1G18890	CALCIUM-DEPENDENT PROTEIN KINASE 1 (CDPK1)	CALCIUM-DEPENDENT PROTEIN KINASE 1 (ATCDPK1); (CPK10);CALCIUM-DEPENDENT PROTEIN KINASE 1 (CDPK1); (AtCPK10)	encodes a calcium-dependent protein kinase whose gene expression is induced by dehydration and high salt. Kinase activity could not be detected in vitro.	protein_coding
Chr1	6526725	6526764	Promoter (<=1kb)	AT1G18890	CALCIUM-DEPENDENT PROTEIN KINASE 1 (CDPK1)	CALCIUM-DEPENDENT PROTEIN KINASE 1 (ATCDPK1); (CPK10);CALCIUM-DEPENDENT PROTEIN KINASE 1 (CDPK1); (AtCPK10)	encodes a calcium-dependent protein kinase whose gene expression is induced by dehydration and high salt. Kinase activity could not be detected in vitro.	protein_coding
Chr1	6526925	6527288	Promoter (<=1kb)	AT1G18890	CALCIUM-DEPENDENT PROTEIN KINASE 1 (CDPK1)	CALCIUM-DEPENDENT PROTEIN KINASE 1 (ATCDPK1); (CPK10);CALCIUM-DEPENDENT PROTEIN KINASE 1 (CDPK1); (AtCPK10)	encodes a calcium-dependent protein kinase whose gene expression is induced by dehydration and high salt. Kinase activity could not be detected in vitro.	protein_coding
Chr1	6528361	6529015	Promoter (<=1kb)	AT1G18900			Pentatricopeptide repeat (PPR) superfamily protein;(source:Araport11)	protein_coding
Chr1	6555817	6556030	Promoter (<=1kb)	AT1G18970	GERMIN-LIKE PROTEIN 4 (GLP4)	GERMIN-LIKE PROTEIN 4 (GLP4)	Encodes a germin-like protein with possible oxalate oxidase activity (based on GenBank record).	protein_coding
Chr1	6560702	6561181	Promoter (<=1kb)	AT1G18990			myosin-binding protein, putative (Protein of unknown function, DUF593);(source:Araport11)	protein_coding
Chr1	6562565	6563164	Promoter (<=1kb)	AT1G19000			Homeodomain-like superfamily protein;(source:Araport11)	protein_coding
Chr1	6565450	6565612	Promoter (<=1kb)	AT1G19010			hypothetical protein;(source:Araport11)	protein_coding
Chr1	6567723	6568920	Promoter (<=1kb)	AT1G19020	SMALL DEFENSE-ASSOCIATED PROTEIN 1 (SDA1)	SMALL DEFENSE-ASSOCIATED PROTEIN 1 (SDA1);HYPOXIA RESPONSE UNKNOWN PROTEIN 35 (HUP35)	Modulates defense against bacterial pathogens and tolerance to oxidative stress.	protein_coding
Chr1	6579073	6579675	Promoter (<=1kb)	AT1G19050	RESPONSE REGULATOR 7 (ARR7)	RESPONSE REGULATOR 7 (ARR7)	Encodes a member of the Arabidopsis response regulator (ARR) family, most closely related to ARR15. A two-component response regulator protein containing a phosphate accepting domain in the receiver domain but lacking a DNA binding domain in the output domain. Involved in response to cytokinin and meristem stem cell maintenance. Arr7 protein is stabilized by cytokinin.	protein_coding
Chr1	6601679	6602404	Promoter (<=1kb)	AT1G19110			inter-alpha-trypsin inhibitor heavy chain-like protein;(source:Araport11)	protein_coding
Chr1	6619927	6622558	Promoter (<=1kb)	AT1G05473			None;(source:Araport11)	long_noncoding_rna
Chr1	6622669	6622688	5' UTR	AT1G19180	JASMONATE-ZIM-DOMAIN PROTEIN 1 (JAZ1)	JASMONATE-ZIM-DOMAIN PROTEIN 1 (JAZ1); (TIFY10A); (ATJAZ1)	JAZ1 is a nuclear-localized protein involved in jasmonate signaling. JAZ1 transcript levels rise in response to a jasmonate stimulus. JAZ1 can interact with the COI1 F-box subunit of an SCF E3 ubiquitin ligase in a yeast-two-hybrid assay only in the presence of jasmonate-isoleucine (JA-ILE) or coronatine. Application of jasmonate methyl ester to Arabidopsis roots reduces the levels of a JAZ1:GUS …	protein_coding
Chr1	6626656	6626979	Promoter (<=1kb)	AT1G19200			cyclin-dependent kinase, putative (DUF581);(source:Araport11)	protein_coding
Chr1	6627347	6628100	Promoter (<=1kb)	AT1G19210	(ERF017)	(ERF17); (ERF017)	encodes a member of the DREB subfamily A-5 of ERF/AP2 transcription factor family. The protein contains one AP2 domain. There are 15 members in this subfamily including RAP2.1, RAP2.9 and RAP2.10.	protein_coding
Chr1	6633029	6633268	Promoter (<=1kb)	AT1G19220	AUXIN RESPONSE FACTOR 19 (ARF19)	AUXIN RESPONSE FACTOR 19 (ARF19);INDOLE-3-ACETIC ACID INDUCIBLE 22 (IAA22);AUXIN RESPONSE FACTOR11 (ARF11)	Encodes an auxin response factor that contains the conserved VP1-B3 DNA-binding domain at its N-terminus and the Aux/IAA-like domains III and IV present in most ARFs at its C-terminus. The protein interacts with IAA1 (yeast two hybrid) and other auxin response elements such as ER7 and ER9 (yeast one hybrid). ARF19 protein can complement many aspects of the arf7 mutant phenotype and , together wit…	protein_coding
Chr1	6636731	6637113	Upstream (1-2kb)	AT1G05477			None;(source:Araport11)	long_noncoding_rna
Chr1	6640925	6641294	Upstream (1-2kb)	AT1G05487			None;(source:Araport11)	long_noncoding_rna
Chr1	6641402	6641587	Upstream (1-2kb)	AT1G05487			None;(source:Araport11)	long_noncoding_rna
Chr1	6662491	6662748	Promoter (<=1kb)	AT1G19270	DA (LARGE IN CHINESE) 1 (DA1)	DA (LARGE IN CHINESE) 1 (DA1)	Encodes a ubiquitin-activated peptidase that is a member of a small (7 member) ubiquitin binding protein family. It appears to play a role in regulation of endoreduplication in leaf epidermal tissue. Together with CUC2/CUC3-UBP15 part of a regulatory module which controls the initiation of axillary meristems, thereby determining plant architecture.	protein_coding
Chr1	6670351	6670747	Exon (AT1G05497.1/AT1G05497, exon 1 of 1)	AT1G05497			None;(source:Araport11)	long_noncoding_rna
Chr1	6671374	6671961	3' UTR	AT1G19300	PARVUS (PARVUS)	PARVUS (PARVUS);GAOLAOZHUANGREN 1 (GLZ1); (ATGATL1);GALACTURONOSYLTRANSFERASE-LIKE 1 (GATL1)	The PARVUS/GLZ1 gene encodes a putative family 8 glycosyl transferase that contributes to xylan biosynthesis. Its gene expression shows good co-variance with the IRX3 gene involved in secondary cell wall synthesis. PARVUS/GLZ1 is predicted to have galacturonosyltransferase activity and may be involved in the formation of the complex oligosaccharide sequence present at the reducing end of xylan. P…	protein_coding
Chr1	6672377	6673773	Promoter (<=1kb)	AT1G19300	PARVUS (PARVUS)	PARVUS (PARVUS);GAOLAOZHUANGREN 1 (GLZ1); (ATGATL1);GALACTURONOSYLTRANSFERASE-LIKE 1 (GATL1)	The PARVUS/GLZ1 gene encodes a putative family 8 glycosyl transferase that contributes to xylan biosynthesis. Its gene expression shows good co-variance with the IRX3 gene involved in secondary cell wall synthesis. PARVUS/GLZ1 is predicted to have galacturonosyltransferase activity and may be involved in the formation of the complex oligosaccharide sequence present at the reducing end of xylan. P…	protein_coding
Chr1	6673912	6674453	Upstream (1-2kb)	AT1G19300	PARVUS (PARVUS)	PARVUS (PARVUS);GAOLAOZHUANGREN 1 (GLZ1); (ATGATL1);GALACTURONOSYLTRANSFERASE-LIKE 1 (GATL1)	The PARVUS/GLZ1 gene encodes a putative family 8 glycosyl transferase that contributes to xylan biosynthesis. Its gene expression shows good co-variance with the IRX3 gene involved in secondary cell wall synthesis. PARVUS/GLZ1 is predicted to have galacturonosyltransferase activity and may be involved in the formation of the complex oligosaccharide sequence present at the reducing end of xylan. P…	protein_coding
Chr1	6677547	6678072	Promoter (<=1kb)	AT1G19310			RING/U-box superfamily protein;(source:Araport11)	protein_coding
Chr1	6683035	6684806	Promoter (<=1kb)	AT1G19330	SAP30 FUNCTION-RELATED 2 (AFR2)	SAP30 FUNCTION-RELATED 2 (AFR2)	Evening-expressed key component of Sin3-HDAC complex, which bind directly to the CIRCADIAN CLOCK ASSOCIATED 1 (CCA1) and PSEUDO-RESPONSE REGULATOR 9 (PRR9) promoters and catalyze histone 3 (H3) deacetylation at the cognate regions to repress expression, allowing the declining phase of their expression at dusk.	protein_coding
Chr1	6686601	6687941	Promoter (<=1kb)	AT1G19350	BRI1-EMS-SUPPRESSOR 1 (BES1)	BRI1-EMS-SUPPRESSOR 1 (BES1);BRASSINAZOLE-RESISTANT 2 (BZR2); (BES1-L)	Encodes brassinosteroid (BR) signalling protein that accumulates in the nucleus as dephosphorylated form in response to BRs. Is phosphorylated by the BIN2 GSK3 kinase. It synergistically interacts with BIM1 to bind to E box sequences (CANNTG). The protein contains a nuclear localization signal (NLS), followed by a highly conserved amino-terminal domain (N) shared by all family members, a BIN2 pho…	protein_coding
Chr1	6688249	6688947	Promoter (<=1kb)	AT1G19350	BRI1-EMS-SUPPRESSOR 1 (BES1)	BRI1-EMS-SUPPRESSOR 1 (BES1);BRASSINAZOLE-RESISTANT 2 (BZR2); (BES1-L)	Encodes brassinosteroid (BR) signalling protein that accumulates in the nucleus as dephosphorylated form in response to BRs. Is phosphorylated by the BIN2 GSK3 kinase. It synergistically interacts with BIM1 to bind to E box sequences (CANNTG). The protein contains a nuclear localization signal (NLS), followed by a highly conserved amino-terminal domain (N) shared by all family members, a BIN2 pho…	protein_coding
Chr1	6692393	6692723	Promoter (<=1kb)	AT1G19360	REDUCED RESIDUAL ARABINOSE 3 (RRA3)	REDUCED RESIDUAL ARABINOSE 3 (RRA3)	Encodes an arabinosyltransferase that modifies extensin proteins in root hair cells.	protein_coding
Chr1	6696958	6698682	Promoter (<=1kb)	AT1G19373			snoRNA;(source:Araport11)	small_nucleolar_rna
Chr1	6712547	6712756	3' UTR	AT1G19400	ERYTHRONATE-4PHOSPHATE DEHYDROGENASE (E-4PDHASE)	ERYTHRONATE-4PHOSPHATE DEHYDROGENASE (E-4PDHASE)	Tail-anchored (TA) OEP membrane protein which possesses a single C-terminal transmembrane domain targeting post-translationally to plastids.	protein_coding
Chr1	6714221	6714681	Promoter (<=1kb)	AT1G19400	ERYTHRONATE-4PHOSPHATE DEHYDROGENASE (E-4PDHASE)	ERYTHRONATE-4PHOSPHATE DEHYDROGENASE (E-4PDHASE)	Tail-anchored (TA) OEP membrane protein which possesses a single C-terminal transmembrane domain targeting post-translationally to plastids.	protein_coding
Chr1	6728707	6729208	Promoter (<=1kb)	AT1G19440	3-KETOACYL-COA SYNTHASE 4 (KCS4)	3-KETOACYL-COA SYNTHASE 4 (KCS4)	Encodes KCS4, a member of the 3-ketoacyl-CoA synthase family involved in the biosynthesis of VLCFA (very long chain fatty acids).	protein_coding
Chr1	6734783	6734983	5' UTR	AT1G19450			Major facilitator superfamily protein;(source:Araport11)	protein_coding
Chr1	6735458	6735744	Promoter (<=1kb)	AT1G19450			Major facilitator superfamily protein;(source:Araport11)	protein_coding
Chr1	6737658	6738268	Promoter (<=1kb)	AT1G19460			Galactose oxidase/kelch repeat superfamily protein;(source:Araport11)	protein_coding
Chr1	6740312	6740524	Promoter (<=1kb)	AT1G19470			Galactose oxidase/kelch repeat superfamily protein;(source:Araport11)	protein_coding
Chr1	6754064	6754673	Promoter (<=1kb)	AT1G19490	BZIP TF 62 (BZIP62)	BZIP TF 62 (BZIP62)	Putative bZIP transcription factor. Expression is induced by drought and mutants are sensitive to drought.	protein_coding
Chr1	6763163	6763418	Promoter (<=1kb)	AT1G19530	RGA TARGET 1 (RGAT1)	RGA TARGET 1 (RGAT1)	Direct target of RGA, plays an essential role in GA-mediated tapetum and pollen development.	protein_coding
Chr1	6765469	6765667	Promoter (<=1kb)	AT1G19540			NmrA-like negative transcriptional regulator family protein;(source:Araport11)	protein_coding
Chr1	6774464	6774727	Promoter (<=1kb)	AT1G19570	DEHYDROASCORBATE REDUCTASE (DHAR1)	DEHYDROASCORBATE REDUCTASE (DHAR1); (ATDHAR1);DEHYDROASCORBATE REDUCTASE 5 (DHAR5)	Encodes a member of the dehydroascorbate reductase gene family. Critical for a mutualistic symbiosis between the host Arabidopsis and the root colonizing fungus Piriformospora indica.Encodes about 50-60% of extractable leaf GSH-dependent DHAR activity, but single knockout mutants show unaltered ascorbate and glutathione status in optimal and oxidative stress conditions (PMID:28381499). Acts redun…	protein_coding
Chr1	6802555	6803460	Promoter (<=1kb)	AT1G19660	BIFUNCTIONAL NUCLEASE IN BASAL DEFENSE RESPONSE 2 (BBD2)	BIFUNCTIONAL NUCLEASE IN BASAL DEFENSE RESPONSE 2 (BBD2); (ATBBD2)	Encodes a bifunctional nuclease with non-substrate-specific DNase and RNase activity (PMID:32384799).Wound-responsive family protein;(source:Araport11)	protein_coding
Chr1	6805079	6805231	Promoter (<=1kb)	AT1G19670	CHLOROPHYLLASE 1 (CLH1)	CORONATINE-INDUCED PROTEIN 1 (CORI1);CORONATINE-INDUCED PROTEIN 1 (ATHCOR1);CHLOROPHYLLASE 1 (CLH1);CHLOROPHYLLASE 1 (ATCLH1)	Chlorophyllase is the first enzyme involved in chlorophyll degradation. It catalyzes the hydrolysis of the ester bond to yield chlorophyllide and phytol. AtCLH1 lacks a typical signal sequence for the chloroplast. Its expression is induced rapidly by methyljasmonate, a known promoter of senescence and chlorophyll degradation.	protein_coding
Chr1	6812720	6812863	Promoter (<=1kb)	AT1G19700	BEL1-LIKE HOMEODOMAIN 10 (BEL10)	BEL1-LIKE HOMEODOMAIN 10 (BEL10);BEL1-LIKE HOMEODOMAIN 10 (BLH10)	Encodes a member of the BEL family of homeodomain proteins. Its interaction with PLP (PAS/LOV PROTEIN) is diminished by blue light.	protein_coding
Chr1	6822502	6823028	Promoter (<=1kb)	AT1G19720			Pentatricopeptide repeat (PPR-like) superfamily protein;(source:Araport11)	protein_coding
Chr1	6823893	6824454	Promoter (<=1kb)	AT1G19730	(ATTRX4)	(ATTRX4);THIOREDOXIN H-TYPE 4 (ATH4)	encodes a cytosolic thioredoxin that reduces disulfide bridges of target proteins by the reversible formation of a disulfide bridge between two neighboring Cys residues present in the active site. Thioredoxins have been found to regulate a variety of biological reactions in prokaryotic and eukaryotic cells.	protein_coding
Chr1	6831820	6833183	Promoter (<=1kb)	AT1G19770	PURINE PERMEASE 14 (PUP14)	PURINE PERMEASE 14 (PUP14);PURINE PERMEASE 14 (ATPUP14)	Member of a family of proteins related to PUP1, a purine transporter. May be involved in the transport of purine and purine derivatives such as cytokinins, across the plasma membrane. The mRNA is cell-to-cell mobile.	protein_coding
Chr1	6860022	6860360	Promoter (<=1kb)	AT1G19835	TRICHOME CELL SHAPE 1 (TCS1)	TRICHOME CELL SHAPE 1 (TCS1)	TCS1 encodes a coiled-coil domain protein that binds to microtubules and co-localizes with the cortical microtubules. Mutants have defects in trichome branching and hypocotyl elongation. TCS1 interacts with ZWI and appears to be involved in microtubule assembly.	protein_coding
Chr1	6861335	6863378	Promoter (<=1kb)	AT1G19835	TRICHOME CELL SHAPE 1 (TCS1)	TRICHOME CELL SHAPE 1 (TCS1)	TCS1 encodes a coiled-coil domain protein that binds to microtubules and co-localizes with the cortical microtubules. Mutants have defects in trichome branching and hypocotyl elongation. TCS1 interacts with ZWI and appears to be involved in microtubule assembly.	protein_coding
Chr1	6864977	6865105	Distal Intergenic	AT1G19835	TRICHOME CELL SHAPE 1 (TCS1)	TRICHOME CELL SHAPE 1 (TCS1)	TCS1 encodes a coiled-coil domain protein that binds to microtubules and co-localizes with the cortical microtubules. Mutants have defects in trichome branching and hypocotyl elongation. TCS1 interacts with ZWI and appears to be involved in microtubule assembly.	protein_coding
Chr1	6865489	6866211	Distal Intergenic	AT1G19835	TRICHOME CELL SHAPE 1 (TCS1)	TRICHOME CELL SHAPE 1 (TCS1)	TCS1 encodes a coiled-coil domain protein that binds to microtubules and co-localizes with the cortical microtubules. Mutants have defects in trichome branching and hypocotyl elongation. TCS1 interacts with ZWI and appears to be involved in microtubule assembly.	protein_coding
Chr1	6867914	6868206	Distal Intergenic	AT1G19840	SMALL AUXIN UPREGULATED RNA 53 (SAUR53)	SMALL AUXIN UPREGULATED RNA 53 (SAUR53)	SAUR-like auxin-responsive protein family;(source:Araport11)	protein_coding
Chr1	6870400	6870850	Downstream (1-2kb)	AT1G19840	SMALL AUXIN UPREGULATED RNA 53 (SAUR53)	SMALL AUXIN UPREGULATED RNA 53 (SAUR53)	SAUR-like auxin-responsive protein family;(source:Araport11)	protein_coding
Chr1	6882480	6882638	Distal Intergenic	AT1G19850	MONOPTEROS (MP)	MONOPTEROS (MP);AUXIN RESPONSE FACTOR 5 (ARF5);INDOLE-3-ACETIC ACID INDUCIBLE 24 (IAA24);MOVEMENT PROTEIN (MP)	Encodes a transcription factor (IAA24) mediating embryo axis formation and vascular development. Similar to AUXIN RESPONSIVE FACTOR 1 (ARF1) shown to bind to auxin responsive elements (AREs), and to the maize transcriptional activator VIVIPAROUS 1( VP1). In situ hybridization shows expression in provascular tissue of embryos, the emerging shoot primordia, then is restricted to provascular tissue,…	protein_coding
Chr1	6883263	6883421	Distal Intergenic	AT1G19850	MONOPTEROS (MP)	MONOPTEROS (MP);AUXIN RESPONSE FACTOR 5 (ARF5);INDOLE-3-ACETIC ACID INDUCIBLE 24 (IAA24);MOVEMENT PROTEIN (MP)	Encodes a transcription factor (IAA24) mediating embryo axis formation and vascular development. Similar to AUXIN RESPONSIVE FACTOR 1 (ARF1) shown to bind to auxin responsive elements (AREs), and to the maize transcriptional activator VIVIPAROUS 1( VP1). In situ hybridization shows expression in provascular tissue of embryos, the emerging shoot primordia, then is restricted to provascular tissue,…	protein_coding
Chr1	6894699	6894888	Promoter (<=1kb)	AT1G19860	(ATC3H6)	(ATC3H6)	Zinc finger C-x8-C-x5-C-x3-H type family protein;(source:Araport11)	protein_coding
Chr1	6898633	6900047	Promoter (<=1kb)	AT1G19870	IQ-DOMAIN 32 (iqd32)	IQ-DOMAIN 32 (iqd32)	Encodes a microtubule-associated protein.Member of IQ67 (CaM binding) domain containing family.	protein_coding
Chr1	6916687	6916917	Promoter (<=1kb)	AT1G19920	(APS2)	(APS2);ATP SULFURYLASE ARABIDOPSIS 1 (ASA1); (ATPS2)	encodes a chloroplast form of ATP sulfurylase.	protein_coding
Chr1	6920462	6920571	Promoter (<=1kb)	AT1G19940	GLYCOSYL HYDROLASE 9B5 (GH9B5)	GLYCOSYL HYDROLASE 9B5 (AtGH9B5);GLYCOSYL HYDROLASE 9B5 (GH9B5)	glycosyl hydrolase 9B5;(source:Araport11)	protein_coding
Chr1	6923862	6924125	Promoter (<=1kb)	AT1G19950	HVA22-LIKE PROTEIN H (ATHVA22H) (HVA22H)	HVA22-LIKE PROTEIN H (ATHVA22H) (HVA22H)	HVA22-like protein H (ATHVA22H);(source:Araport11)	protein_coding
Chr1	6932832	6932972	Promoter (<=1kb)	AT1G19970			ER lumen protein retaining receptor family protein;(source:Araport11)	protein_coding
Chr1	6939281	6939951	Intron (AT1G20010.1/AT1G20010, intron 1 of 2)	AT1G20010	TUBULIN BETA-5 CHAIN (TUB5)	TUBULIN BETA-5 CHAIN (TUB5)	beta tubulin	protein_coding
Chr1	6940085	6940839	Promoter (<=1kb)	AT1G20010	TUBULIN BETA-5 CHAIN (TUB5)	TUBULIN BETA-5 CHAIN (TUB5)	beta tubulin	protein_coding
Chr1	6941039	6941503	Promoter (<=1kb)	AT1G20015			snoRNA;(source:Araport11)	small_nucleolar_rna
Chr1	6945515	6947067	Promoter (<=1kb)	AT1G20030			Pathogenesis-related thaumatin superfamily protein;(source:Araport11)	protein_coding
Chr1	6947550	6947703	Downstream (1-2kb)	AT1G20040			pre-tRNA tRNA-Leu (anticodon: CAA);(source:Araport11, TAIR10)	pre_trna
Chr1	6948880	6949000	Promoter (<=1kb)	AT1G20040			pre-tRNA tRNA-Leu (anticodon: CAA);(source:Araport11, TAIR10)	pre_trna
Chr1	6959092	6959724	Promoter (<=1kb)	AT1G05527			None;(source:Araport11)	long_noncoding_rna
Chr1	6960468	6960703	Promoter (<=1kb)	AT1G05533			None;(source:Araport11)	long_noncoding_rna
Chr1	6966677	6967288	Promoter (<=1kb)	AT1G20090	RHO-RELATED PROTEIN FROM PLANTS 2 (ROP2)	ARABIDOPSIS RAC-LIKE 4 (ARAC4); (ATRAC4); (ATROP2);RHO-RELATED PROTEIN FROM PLANTS 2 (ROP2)	Member of the Rho GTPase family. Functions to organize the microtubular cytoskeleton in combination with RIC1 and RIC4. These interactions affect pavement cell morphogenesis and pollen tube growth. ROP2 expression is stimulated by brassinosteroid treatment. Inhibit light-induced stomatal opening. The mRNA is cell-to-cell mobile.	protein_coding
Chr1	6970344	6970453	Intron (AT1G20100.1/AT1G20100, intron 1 of 2)	AT1G20100			DNA ligase-like protein;(source:Araport11)	protein_coding
Chr1	6970603	6971647	Promoter (<=1kb)	AT1G20100			DNA ligase-like protein;(source:Araport11)	protein_coding
Chr1	7016390	7016708	Promoter (<=1kb)	AT1G20250			pre-tRNA tRNA-Lys (anticodon: CTT);(source:Araport11, TAIR10)	pre_trna
Chr1	7031669	7033211	Promoter (<=1kb)	AT1G20310			syringolide-induced protein;(source:Araport11)	protein_coding
Chr1	7037910	7040165	5' UTR	AT1G20330	STEROL METHYLTRANSFERASE 2 (SMT2)	STEROL METHYLTRANSFERASE 2 (SMT2);COTYLEDON VASCULAR PATTERN 1 (CVP1);FRILL1 (FRL1)	Encodes a sterol-C24-methyltransferases involved in sterol biosynthesis. Mutants display altered sterol composition, serrated petals and sepals and altered cotyledon vascular patterning as well as ectopic endoreduplication. This suggests that suppression of endoreduplication is important for petal morphogenesis and that normal sterol composition is required for this suppression.	protein_coding
Chr1	7040569	7040926	Promoter (<=1kb)	AT1G20330	STEROL METHYLTRANSFERASE 2 (SMT2)	STEROL METHYLTRANSFERASE 2 (SMT2);COTYLEDON VASCULAR PATTERN 1 (CVP1);FRILL1 (FRL1)	Encodes a sterol-C24-methyltransferases involved in sterol biosynthesis. Mutants display altered sterol composition, serrated petals and sepals and altered cotyledon vascular patterning as well as ectopic endoreduplication. This suggests that suppression of endoreduplication is important for petal morphogenesis and that normal sterol composition is required for this suppression.	protein_coding
Chr1	7041336	7042023	Upstream (1-2kb)	AT1G20330	STEROL METHYLTRANSFERASE 2 (SMT2)	STEROL METHYLTRANSFERASE 2 (SMT2);COTYLEDON VASCULAR PATTERN 1 (CVP1);FRILL1 (FRL1)	Encodes a sterol-C24-methyltransferases involved in sterol biosynthesis. Mutants display altered sterol composition, serrated petals and sepals and altered cotyledon vascular patterning as well as ectopic endoreduplication. This suggests that suppression of endoreduplication is important for petal morphogenesis and that normal sterol composition is required for this suppression.	protein_coding
Chr1	7042283	7043738	Promoter (<=1kb)	AT1G20340	DNA-DAMAGE-REPAIR/TOLERATION PROTEIN 112 (DRT112)	DNA-DAMAGE-REPAIR/TOLERATION PROTEIN 112 (DRT112);PLASTOCYANIN 2 (PETE2)	recombination and DNA-damage resistance protein (DRT112) One of two Arabidopsis plastocyanin genes. Predominant form, expressed 10x higher than PETE1. PETE2 is thought to be post-transcriptionally regulated via copper accumulation and is involved in copper homeostasis. Mutation of this gene does not have obvious effect on photosynthesis. In plsp1-1 mutant plastids, the nonmature form of the prote…	protein_coding
Chr1	7084382	7084626	Promoter (<=1kb)	AT1G20430			hypothetical protein;(source:Araport11)	protein_coding
Chr1	7085327	7086025	5' UTR	AT1G20440	COLD-REGULATED 47 (COR47)	COLD-REGULATED 47 (COR47); (RD17); (AtCOR47)	Belongs to the dehydrin protein family, which contains highly conserved stretches of 7-17 residues that are repetitively scattered in their sequences, the K-, S-, Y- and lysine rich segments. Cold regulated gene, amino acid sequence homology with Group II LEA (late embryogenesis abundant) proteins. Also responds to osmotic stress, ABA, dehydration and inhibits e.coli growth while overexpressed. C…	protein_coding
Chr1	7086274	7086850	5' UTR	AT1G20440	COLD-REGULATED 47 (COR47)	COLD-REGULATED 47 (COR47); (RD17); (AtCOR47)	Belongs to the dehydrin protein family, which contains highly conserved stretches of 7-17 residues that are repetitively scattered in their sequences, the K-, S-, Y- and lysine rich segments. Cold regulated gene, amino acid sequence homology with Group II LEA (late embryogenesis abundant) proteins. Also responds to osmotic stress, ABA, dehydration and inhibits e.coli growth while overexpressed. C…	protein_coding
Chr1	7087896	7089580	5' UTR	AT1G20450	EARLY RESPONSIVE TO DEHYDRATION 10 (ERD10)	LOW TEMPERATURE INDUCED 29 (LTI29);LOW TEMPERATURE INDUCED 45 (LTI45);EARLY RESPONSIVE TO DEHYDRATION 10 (ERD10)	Encodes a gene induced by low temperature and dehydration. Inhibits e.coli growth while overexpressed. Belongs to the dehydrin protein family, which contains highly conserved stretches of 7-17 residues that are repetitively scattered in their sequences, the K-, S-, Y- and lysine rich segments. LTI29 and LTI30 double overexpressors confer cold tolerance. Localized to membranes and cytoplasm.	protein_coding
Chr1	7089693	7090308	Promoter (<=1kb)	AT1G20450	EARLY RESPONSIVE TO DEHYDRATION 10 (ERD10)	LOW TEMPERATURE INDUCED 29 (LTI29);LOW TEMPERATURE INDUCED 45 (LTI45);EARLY RESPONSIVE TO DEHYDRATION 10 (ERD10)	Encodes a gene induced by low temperature and dehydration. Inhibits e.coli growth while overexpressed. Belongs to the dehydrin protein family, which contains highly conserved stretches of 7-17 residues that are repetitively scattered in their sequences, the K-, S-, Y- and lysine rich segments. LTI29 and LTI30 double overexpressors confer cold tolerance. Localized to membranes and cytoplasm.	protein_coding
Chr1	7091143	7091246	5' UTR	AT1G20460			NADH-ubiquinone oxidoreductase chain;(source:Araport11)	protein_coding
Chr1	7105615	7106163	Promoter (<=1kb)	AT1G20510	OPC-8:0 COA LIGASE1 (OPCL1)	OPC-8:0 COA LIGASE1 (OPCL1)	Encodes an OPC-8:CoA ligase involved in jasmonic acid biosynthesis.	protein_coding
Chr1	7139864	7140543	Upstream (2-3kb)	AT1G20610	CYCLIN B2;3 (CYCB2;3)	CYCLIN B2;3 (CYCB2;3)	Cyclin B2;(source:Araport11)	protein_coding
Chr1	7140981	7143399	Promoter (<=1kb)	AT1G20620	REPRESSOR OF GSNOR1 (ROG1)	REPRESSOR OF GSNOR1 (ROG1)	Catalase, catalyzes the breakdown of hydrogen peroxide (H2O2) into water and oxygen.The mRNA is cell-to-cell mobile.It is a target for SUMOlaytion (PMID: 21413927).Transnitrosylates GSNOR1 and mutants suppress the gnsnor1 phenotype.	protein_coding
Chr1	7143891	7144161	5' UTR	AT1G20620	REPRESSOR OF GSNOR1 (ROG1)	REPRESSOR OF GSNOR1 (ROG1)	Catalase, catalyzes the breakdown of hydrogen peroxide (H2O2) into water and oxygen.The mRNA is cell-to-cell mobile.It is a target for SUMOlaytion (PMID: 21413927).Transnitrosylates GSNOR1 and mutants suppress the gnsnor1 phenotype.	protein_coding
Chr1	7154494	7154637	5' UTR	AT1G20640	NIN-LIKE PROTEIN 4 (NLP4)	NIN-LIKE PROTEIN 4 (NLP4)	(NODULE INCEPTION)-LIKE PROTEIN, together with NLP5 controls a rhizobia-induced decrease in cell elongation rates, while additional cell divisions occurred independently of NLP4.	protein_coding
Chr1	7160350	7161039	Promoter (<=1kb)	AT1G20650	ALTERED SEED GERMINATION 5 (ASG5)	ALTERED SEED GERMINATION 5 (ASG5);PBS1-LIKE 21 (PBL21)	Protein kinase superfamily protein;(source:Araport11)	protein_coding
Chr1	7167924	7168091	Promoter (<=1kb)	AT1G20670	BROMODOMAIN-CONTAINING PROTEIN 1 (BRD1)	BROMODOMAIN-CONTAINING PROTEIN 1 (BRD1)	DNA-binding bromodomain-containing protein, interacts with core SWI/SNF complex components.	protein_coding
Chr1	7176359	7177026	Promoter (<=1kb)	AT1G20691			Natural antisense transcript overlaps with AT1G20690;(source:Araport11)	antisense_long_noncoding_rna
Chr1	7178999	7179750	Promoter (<=1kb)	AT1G20696	HIGH MOBILITY GROUP B3 (HMGB3)	HIGH MOBILITY GROUP B3 (HMGB3); (NFD03); (NFD3)	Encodes a protein belonging to the subgroup of HMGB (high mobility group B) proteins that have a distinctive DNA-binding motif, the HMG-box domain. The motif confers non-sequence specific interaction with linear DNA and structure-specific binding to distorted DNA sites. The HMGB proteins are involved in the assembly of nucleoprotein complexes. Can be phosphorylated by CK2alpha. The mRNA is cell-t…	protein_coding
Chr1	7216753	7217429	Promoter (<=1kb)	AT1G20770			coiled-coil protein;(source:Araport11)	protein_coding
Chr1	7235593	7236398	Distal Intergenic	AT1G20816			outer envelope pore-like protein;(source:Araport11)	protein_coding
Chr1	7238406	7239466	Promoter (<=1kb)	AT1G20823	(ATATL80)	(ATATL80);ARABIDOPSIS T??XICOS EN LEVADURA 80 (ATL80)	Encodes a RING E3 ubiquitin ligase ATL80. Involved in phosphate mobilization and cold stress response in sufficient phosphate growth conditions. The mRNA is cell-to-cell mobile.	protein_coding
Chr1	7242739	7242899	Promoter (<=1kb)	AT1G20820			pre-tRNA tRNA-Trp (anticodon: CCA);(source:Araport11, TAIR10)	pre_trna
Chr1	7248004	7248865	Promoter (<=1kb)	AT1G05607			None;(source:Araport11)	long_noncoding_rna
Chr1	7250566	7251069	Upstream (1-2kb)	AT1G20850	XYLEM CYSTEINE PEPTIDASE 2 (XCP2)	XYLEM CYSTEINE PEPTIDASE 2 (XCP2)	Cysteine peptidase. Enzyme activity detected in leaf.	protein_coding
Chr1	7267362	7268186	Promoter (<=1kb)	AT1G20890			caveolin-1 protein;(source:Araport11)	protein_coding
Chr1	7270369	7270825	Upstream (1-2kb)	AT1G20900	AT-HOOK MOTIF NUCLEAR-LOCALIZED PROTEIN 27 (AHL27)	ESCAROLA (ESC);ORESARA 7 (ORE7);AT-HOOK MOTIF NUCLEAR-LOCALIZED PROTEIN 27 (AHL27)	Encodes an AT hook domain containing protein that acts redundantly with SOB3 to modulate hypocotyl growth inhibition in response to light.	protein_coding
Chr1	7312051	7312917	Promoter (<=1kb)	AT1G20970			calponin-like domain protein;(source:Araport11)	protein_coding
Chr1	7313903	7314016	5' UTR	AT1G20970			calponin-like domain protein;(source:Araport11)	protein_coding
Chr1	7322682	7323514	Promoter (<=1kb)	AT1G20980	SQUAMOSA PROMOTER BINDING PROTEIN-LIKE 14 (SPL14)	SQUAMOSA PROMOTER BINDING PROTEIN-LIKE 14 (SPL14); (FBR6); (SPL1R2);SQUAMOSA PROMOTER BINDING PROTEIN-LIKE 14 (ATSPL14)	Encodes a nuclear plant-specific protein with features characteristic of a transcriptional regulator, including a nuclear localization signal sequence, a plant-specific DNA binding domain (the SBP box), and a protein interaction motif (ankyrin repeats). It unctions as a transcriptional regulator that plays a role not only in sensitivity to FB1, but also in the development of normal plant architec…	protein_coding
Chr1	7324276	7324701	Promoter (<=1kb)	AT1G20980	SQUAMOSA PROMOTER BINDING PROTEIN-LIKE 14 (SPL14)	SQUAMOSA PROMOTER BINDING PROTEIN-LIKE 14 (SPL14); (FBR6); (SPL1R2);SQUAMOSA PROMOTER BINDING PROTEIN-LIKE 14 (ATSPL14)	Encodes a nuclear plant-specific protein with features characteristic of a transcriptional regulator, including a nuclear localization signal sequence, a plant-specific DNA binding domain (the SBP box), and a protein interaction motif (ankyrin repeats). It unctions as a transcriptional regulator that plays a role not only in sensitivity to FB1, but also in the development of normal plant architec…	protein_coding
Chr1	7335422	7336465	Downstream (<1kb)	AT1G05613			None;(source:Araport11)	long_noncoding_rna
Chr1	7336621	7338186	Promoter (<=1kb)	AT1G05613			None;(source:Araport11)	long_noncoding_rna
Chr1	7338317	7339066	Exon (AT1G21000.1/AT1G21000, exon 3 of 4)	AT1G21000	(PLATZ1)	(PLATZ1);ABA-INDUCED EXPRESSION 1 (AIN1)	PLATZ transcription factor family protein;(source:Araport11)	protein_coding
Chr1	7339232	7340169	3' UTR	AT1G21000	(PLATZ1)	(PLATZ1);ABA-INDUCED EXPRESSION 1 (AIN1)	PLATZ transcription factor family protein;(source:Araport11)	protein_coding
Chr1	7340340	7341124	Distal Intergenic	AT1G21000	(PLATZ1)	(PLATZ1);ABA-INDUCED EXPRESSION 1 (AIN1)	PLATZ transcription factor family protein;(source:Araport11)	protein_coding
Chr1	7341503	7341826	Upstream (2-3kb)	AT1G05617			None;(source:Araport11)	long_noncoding_rna
Chr1	7344579	7344951	Promoter (<=1kb)	AT1G05617			None;(source:Araport11)	long_noncoding_rna
Chr1	7346032	7346810	Promoter (<=1kb)	AT1G21010			PADRE proteinup-regulated after infection by S. sclerotiorun.	protein_coding
Chr1	7348505	7348973	Distal Intergenic	AT1G21010			PADRE proteinup-regulated after infection by S. sclerotiorun.	protein_coding
Chr1	7365752	7366915	Promoter (<=1kb)	AT1G21050			MIZU-KUSSEI-like protein (Protein of unknown function, DUF617);(source:Araport11)	protein_coding
Chr1	7368972	7369278	Upstream (1-2kb)	AT1G05623			None;(source:Araport11)	long_noncoding_rna
Chr1	7369767	7369883	Promoter (<=1kb)	AT1G05623			None;(source:Araport11)	long_noncoding_rna
Chr1	7370474	7371712	Promoter (<=1kb)	AT1G05623			None;(source:Araport11)	long_noncoding_rna
Chr1	7378146	7378270	Promoter (<=1kb)	AT1G21070	UDP-RHA/UDP-GAL TRANSPORTER 2 (URGT2)	UDP-RHA/UDP-GAL TRANSPORTER 2 (URGT2)	Nucleotide-sugar transporter family protein;(source:Araport11)	protein_coding
Chr1	7382038	7382894	Promoter (<=1kb)	AT1G21080			DNAJ heat shock N-terminal domain-containing protein;(source:Araport11)	protein_coding
Chr1	7384592	7384780	Promoter (<=1kb)	AT1G21090			Cupredoxin superfamily protein;(source:Araport11)	protein_coding
Chr1	7388571	7389114	Promoter (<=1kb)	AT1G21100	INDOLE GLUCOSINOLATE O-METHYLTRANSFERASE 1 (IGMT1)	INDOLE GLUCOSINOLATE O-METHYLTRANSFERASE 1 (IGMT1)	O-methyltransferase family protein;(source:Araport11)	protein_coding
Chr1	7396922	7396996	Promoter (<=1kb)	AT1G21120			O-methyltransferase family protein;(source:Araport11)	protein_coding
Chr1	7397765	7397981	Promoter (<=1kb)	AT1G21120			O-methyltransferase family protein;(source:Araport11)	protein_coding
Chr1	7400737	7401543	Promoter (<=1kb)	AT1G05633			None;(source:Araport11)	long_noncoding_rna
Chr1	7402524	7402620	Downstream (2-3kb)	AT1G05633			None;(source:Araport11)	long_noncoding_rna
Chr1	7443768	7443872	Promoter (<=1kb)	AT1G21260			transposable_element_gene;(source:Araport11);copia-like retrotransposon family, has a 2.4e-23 P-value blast match to GB:CAA72989 open reading frame 1 (Ty1_Copia-element) (Brassica oleracea);(source:TAIR10)	transposable_element_gene
Chr1	7444168	7444989	Promoter (<=1kb)	AT1G21270	WALL-ASSOCIATED KINASE 2 (WAK2)	WALL-ASSOCIATED KINASE 2 (WAK2)	cytoplasmic serine/threonine protein kinase induced by salicylic acid. mutant plants exhibit a loss of cell expansion and dependence on sugars and salts for seedling growth, affecting the expression and activity of vacuolar invertase.	protein_coding
Chr1	7456645	7456915	Upstream (1-2kb)	AT1G21310	EXTENSIN 3 (EXT3)	EXTENSIN 3 (ATEXT3);ROOT-SHOOT-HYPOCOTYL DEFECTIVE (RSH);EXTENSIN 3 (EXT3)	Encodes extensin 3.	protein_coding
Chr1	7470187	7471421	Promoter (<=1kb)	AT1G05653			None;(source:Araport11)	long_noncoding_rna
Chr1	7488395	7489247	Promoter (<=1kb)	AT1G21380	TOM1-LIKE 3 (TOL3)	TOM1-LIKE 3 (TOL3)	Encodes a member of the Arabidopsis TOL (TOM1-LIKE) family of ubiquitin binding proteins that acts redundantly in the recognition and further endocytic sorting of a PIN-FORMED (PIN)-type auxin carrier protein at the plasma membrane, modulating dynamic auxin distribution and associated growth responses.	protein_coding
Chr1	7490723	7490757	5' UTR	AT1G21390	EMBRYO DEFECTIVE 2170 (emb2170)	EMBRYO DEFECTIVE 2170 (emb2170)	embryo defective 2170;(source:Araport11)	protein_coding
Chr1	7491349	7491453	Exon (AT1G05663.1/AT1G05663, exon 1 of 1)	AT1G05667			None;(source:Araport11)	long_noncoding_rna
Chr1	7493241	7494546	Promoter (<=1kb)	AT1G21400	(E1A1)	(E1A1)	Branched chain alpha-keto acid dehydrogenase E1 alpha.	protein_coding
Chr1	7496578	7497172	Promoter (<=1kb)	AT1G21410	(SKP2A)	(SKP2A)	AtSKP2;1 is a homolog of human SKP2, the human F-box protein that recruits E2F1. Contains an F-box motif at the N-terminal region and a C-terminal Leu-rich repeat domain. Forms part of an E3-ubiquitin-ligase SCF (Skp1, cullin, F-box) complex and recruits phosphorylated AtE2Fc, a transcriptional factor that might play a role in cell division and during the transition from skotomorphogenesis to pho…	protein_coding
Chr1	7500163	7500329	Promoter (<=1kb)	AT1G21420			pre-tRNA tRNA-Gln (anticodon: TTG);(source:Araport11, TAIR10)	pre_trna
Chr1	7507558	7507909	Promoter (<=1kb)	AT1G21450	SCARECROW-LIKE 1 (SCL1)	SCARECROW-LIKE 1 (SCL1)	Encodes a scarecrow-like protein (SCL1). Member of GRAS gene family. The mRNA is cell-to-cell mobile.	protein_coding
Chr1	7508898	7509072	5' UTR	AT1G21450	SCARECROW-LIKE 1 (SCL1)	SCARECROW-LIKE 1 (SCL1)	Encodes a scarecrow-like protein (SCL1). Member of GRAS gene family. The mRNA is cell-to-cell mobile.	protein_coding
Chr1	7530838	7531157	Promoter (<=1kb)	AT1G21500			hypothetical protein;(source:Araport11)	protein_coding
Chr1	7533313	7533597	Promoter (<=1kb)	AT1G21510			TPRXL;(source:Araport11)	protein_coding
Chr1	7533813	7534445	3' UTR	AT1G21520			hypothetical protein;(source:Araport11)	protein_coding
Chr1	7540100	7540330	Upstream (2-3kb)	AT1G21525	VIRUS-INDUCED SMALL PEPTIDE 1 (VISP1)	VIRUS-INDUCED SMALL PEPTIDE 1 (VISP1)	Possibly not a pseudogene based on evidence for transcription (RNA-seq) and translation (Ribo-seq) described in PMID:27791167. Virus-induced small peptide composed of 71 amino acids, which harbor a ubiquitin-interacting motif that mediates interaction with autophagy-related protein 8. Small peptide receptor functioning in the crosstalk between selective autophagy and RNA silencing.	pseudogene
Chr1	7565982	7566227	Promoter (<=1kb)	AT1G21580	SUPPRESSOR OF PAS2 1 (SOP1)	SUPPRESSOR OF PAS2 1 (SOP1)	Encodes a zinc-finger protein that co-localizes with the exosome-associated RNA helicase HEN2 and functions as a co-factor of nuclear RNA quality control by the nucleoplasmic exosome.	protein_coding
Chr1	7570132	7571121	Promoter (<=1kb)	AT1G21590			kinase with adenine nucleotide alpha hydrolases-like domain-containing protein;(source:Araport11)	protein_coding
Chr1	7588441	7588679	Promoter (<=1kb)	AT1G21640	NAD KINASE 2 (NADK2)	NAD KINASE 2 (NADK2)	Encodes a protein with NAD kinase activity. The protein was also shown to bind calmodulin.	protein_coding
Chr1	7605625	7605729	5' UTR	AT1G21660	AUXILIN-LIKE3 (AUXILIN-LIKE3)	AUXILIN-LIKE3 (AUXILIN-LIKE3)	Chaperone DnaJ-domain superfamily protein;(source:Araport11)	protein_coding
Chr1	7612655	7613081	Promoter (<=1kb)	AT1G21680			DPP6 N-terminal domain-like protein;(source:Araport11)	protein_coding
Chr1	7629470	7629757	Promoter (<=1kb)	AT1G21730	KINESIN 7.1 (KIN7.1)	KINESIN 7.1 (KIN7.1)	P-loop containing nucleoside triphosphate hydrolases superfamily protein;(source:Araport11)	protein_coding
Chr1	7641141	7641312	Promoter (<=1kb)	AT1G21738			hypothetical protein;(source:Araport11)	protein_coding
Chr1	7651895	7652380	Promoter (<=1kb)	AT1G21770			Acyl-CoA N-acyltransferases (NAT) superfamily protein;(source:Araport11)	protein_coding
Chr1	7659519	7660447	Promoter (<=1kb)	AT1G21810	VESICLE TETHERING 2 (VETH2)	VESICLE TETHERING 2 (VETH2)	Encodes a protein that localizes at motile vesicle-like small compartments in differentiating xylem cells that is associated with microtubule plus-ends. VETH-positive compartments are unlikely to be elements in conventional endomembrane trafficking pathways. It can associate with COG2, and together these two proteins co-localize with the EXO70A1 exocyst subunit, tethering EXO70A1 to compartments …	protein_coding
Chr1	7660602	7662708	5' UTR	AT1G21830			hypothetical protein;(source:Araport11)	protein_coding
Chr1	7663198	7664305	Promoter (<=1kb)	AT1G21830			hypothetical protein;(source:Araport11)	protein_coding
Chr1	7664773	7665132	Promoter (<=1kb)	AT1G21835			Thionin-like gene involved in resistance against the beet cyst nematode (Heterodera schachtii).	protein_coding
Chr1	7680350	7680419	Promoter (<=1kb)	AT1G21880	LYSM-CONTAINING RECEPTOR PROTEIN 2 (LYP2)	LYSM-CONTAINING RECEPTOR PROTEIN 2 (LYP2);LYSM DOMAIN GPI-ANCHORED PROTEIN 1 PRECURSOR (LYM1)	Encodes a lysin-motif protein mediating bacterial peptidoglycan sensing and immunity to bacterial infection. Induction of chitin-responsive genes by chitin treatment is not blocked in the mutant. It contains a C-terminal GPI anchor signal and is an ortholog of OsLYP4 and OsLYP6. Phosphatidylinositol 4-phosphate 5-kinase (PIP5K) enzyme family member.	protein_coding
Chr1	7692430	7692591	Promoter (<=1kb)	AT1G21900	P24 SUBFAMILY DELTA 5 (P24DELTA5)	P24 SUBFAMILY DELTA 5 (P24DELTA5)	Encodes an ER-localized p24 protein. Interacts with p24beta2 at ER export sites for ER exit and coupled transport to the Golgi apparatus. Once in the Golgi, p24delta5 interacts very efficiently with the COPI machinery for retrograde transport back to the ER.	protein_coding
Chr1	7693234	7693875	Promoter (<=1kb)	AT1G21900	P24 SUBFAMILY DELTA 5 (P24DELTA5)	P24 SUBFAMILY DELTA 5 (P24DELTA5)	Encodes an ER-localized p24 protein. Interacts with p24beta2 at ER export sites for ER exit and coupled transport to the Golgi apparatus. Once in the Golgi, p24delta5 interacts very efficiently with the COPI machinery for retrograde transport back to the ER.	protein_coding
Chr1	7694050	7697864	Promoter (<=1kb)	AT1G21910	DEHYDRATION RESPONSE ELEMENT-BINDING PROTEIN 26 (DREB26)	DEHYDRATION RESPONSE ELEMENT-BINDING PROTEIN 26 (DREB26)	encodes a member of the DREB subfamily A-5 of ERF/AP2 transcription factor family. The protein contains one AP2 domain. There are 15 members in this subfamily including RAP2.1, RAP2.9 and RAP2.10.	protein_coding
Chr1	7698030	7698201	Distal Intergenic	AT1G21910	DEHYDRATION RESPONSE ELEMENT-BINDING PROTEIN 26 (DREB26)	DEHYDRATION RESPONSE ELEMENT-BINDING PROTEIN 26 (DREB26)	encodes a member of the DREB subfamily A-5 of ERF/AP2 transcription factor family. The protein contains one AP2 domain. There are 15 members in this subfamily including RAP2.1, RAP2.9 and RAP2.10.	protein_coding
Chr1	7700001	7700389	Distal Intergenic	AT1G21910	DEHYDRATION RESPONSE ELEMENT-BINDING PROTEIN 26 (DREB26)	DEHYDRATION RESPONSE ELEMENT-BINDING PROTEIN 26 (DREB26)	encodes a member of the DREB subfamily A-5 of ERF/AP2 transcription factor family. The protein contains one AP2 domain. There are 15 members in this subfamily including RAP2.1, RAP2.9 and RAP2.10.	protein_coding
Chr1	7703097	7703373	Downstream (<1kb)	AT1G21920	MORN-MOTIF REPEAT PROTEIN REGULATING FLOWERING 1 ( (MRF1)	MORN-MOTIF REPEAT PROTEIN REGULATING FLOWERING 1 ( (MRF1)	MRF1 is related to SET7/9 proteins but contains an atypical SET domain. It is expressed in phloem and mutants have a weak late flowering phenotype. Phosphatidylinositol 4-phosphate 5-kinase (PIP5K) enzyme family member.	protein_coding
Chr1	7704457	7704593	3' UTR	AT1G21920	MORN-MOTIF REPEAT PROTEIN REGULATING FLOWERING 1 ( (MRF1)	MORN-MOTIF REPEAT PROTEIN REGULATING FLOWERING 1 ( (MRF1)	MRF1 is related to SET7/9 proteins but contains an atypical SET domain. It is expressed in phloem and mutants have a weak late flowering phenotype. Phosphatidylinositol 4-phosphate 5-kinase (PIP5K) enzyme family member.	protein_coding
Chr1	7706063	7706403	Promoter (<=1kb)	AT1G21920	MORN-MOTIF REPEAT PROTEIN REGULATING FLOWERING 1 ( (MRF1)	MORN-MOTIF REPEAT PROTEIN REGULATING FLOWERING 1 ( (MRF1)	MRF1 is related to SET7/9 proteins but contains an atypical SET domain. It is expressed in phloem and mutants have a weak late flowering phenotype. Phosphatidylinositol 4-phosphate 5-kinase (PIP5K) enzyme family member.	protein_coding
Chr1	7732134	7732733	Promoter (<=1kb)	AT1G21973			Encodes a Plant thionin family protein [pseudogene]	pseudogene
Chr1	7734583	7734734	Promoter (<=1kb)	AT1G21980	PHOSPHATIDYLINOSITOL-4-PHOSPHATE 5-KINASE 1 (PIP5K1)	PHOSPHATIDYLINOSITOL-4-PHOSPHATE 5-KINASE 1 (ATPIP5K1);PHOSPHATIDYLINOSITOL-4-PHOSPHATE 5-KINASE 1 (PIP5K1); (ATPIPK1)	Type I phosphatidylinositol-4-phosphate 5-kinase. Preferentially phosphorylates PtdIns4P. Induced by water stress and abscisic acid in Arabidopsis thaliana. Expressed in procambial cells of leaves, flowers and roots. A N-terminal Membrane Occupation and Recognition Nexus (MORN)affects enzyme activity and distribution.	protein_coding
Chr1	7760718	7760799	5' UTR	AT1G22030			Phosphatidylinositol 4-phosphate 5-kinase (PIP5K) enzyme family member.	protein_coding
Chr1	7763652	7763767	Upstream (1-2kb)	AT1G08955			novel transcribed region;(source:Araport11)	novel_transcribed_region
Chr1	7782335	7782681	Promoter (<=1kb)	AT1G22060			sporulation-specific protein;(source:Araport11)	protein_coding
Chr1	7789181	7789341	5' UTR	AT1G22070	TGA1A-RELATED GENE 3 (TGA3)	TGA1A-RELATED GENE 3 (TGA3)	Encodes a transcription factor. Like other TGAla-related factors, TGA3 has a highly conserved bZIP region and exhibits similar DNA-binding properties.	protein_coding
Chr1	7800711	7800904	Promoter (<=1kb)	AT1G22100			Inositol-pentakisphosphate 2-kinase family protein;(source:Araport11)	protein_coding
Chr1	7812419	7812547	Exon (AT1G22130.1/AT1G22130, exon 10 of 10)	AT1G22130	AGAMOUS-LIKE 104 (AGL104)	AGAMOUS-LIKE 104 (AGL104)	Encodes a member of the MIKC (MADS box, Keratin binding domain, and C terminal domain containing )family of transcriptional regulators. AGL104 is expressed in pollen.It forms heterodimers with other MICK family members (AGL65 and AGL30). Involved in late stages of pollen development and pollen tube growth.	protein_coding
Chr1	7815619	7815844	Promoter (<=1kb)	AT1G22140			zinc finger CCCH domain protein;(source:Araport11)	protein_coding
Chr1	7830253	7830587	Promoter (<=1kb)	AT1G22180			Sec14p-like phosphatidylinositol transfer family protein;(source:Araport11)	protein_coding
Chr1	7832312	7837527	Promoter (<=1kb)	AT1G22190	RELATED TO AP2 4 (RAP2.4)	OAS HIGH ACCUMULATION 1 (OSH1);RELATED TO AP2 4 (RAP2.4); (WIND2);RELATED TO AP2.4D (RAP2.4D); (ERF58)	The gene encodes a putative transcription factor belongings to the abiotic stress-associated DREB A-6 clade. The mRNA is cell-to-cell mobile.	protein_coding
Chr1	7846322	7846464	Promoter (<=1kb)	AT1G22220	AUXIN UP-REGULATED F-BOX PROTEIN 2 (AUF2)	AUXIN UP-REGULATED F-BOX PROTEIN 2 (AUF2)	F-box family protein;(source:Araport11)	protein_coding
Chr1	7847663	7847902	3' UTR	AT1G22220	AUXIN UP-REGULATED F-BOX PROTEIN 2 (AUF2)	AUXIN UP-REGULATED F-BOX PROTEIN 2 (AUF2)	F-box family protein;(source:Araport11)	protein_coding
Chr1	7851184	7851513	Upstream (1-2kb)	AT1G22240	PUMILIO 8 (PUM8)	PUMILIO 8 (APUM8);PUMILIO 8 (PUM8)	Encodes a member of the Arabidopsis Pumilio (APUM) proteins containing PUF domain (eight repeats of approximately 36 amino acids each). PUF proteins regulate both mRNA stability and translation through sequence-specific binding to the 3' UTR of target mRNA transcripts.	protein_coding
Chr1	7872631	7874222	Promoter (<=1kb)	AT1G05737			None;(source:Araport11)	long_noncoding_rna
Chr1	7881195	7881371	Promoter (<=1kb)	AT1G22300	GENERAL REGULATORY FACTOR 10 (GRF10)	GENERAL REGULATORY FACTOR 10 (GRF10); (GF14 EPSILON);14-3-3 PROTEIN G-BOX FACTOR14 EPSILON (14-3-3EPSILON)	Encodes a 14-3-3 protein. This protein is reported to interact with the BZR1 transcription factor involved in brassinosteroid signaling and may affect the nucleocytoplasmic shuttling of BZR1. Might act as a stabilization factor to mediate the oligomerization of REM on the plasma membrane.	protein_coding
Chr1	7884146	7885178	Promoter (<=1kb)	AT1G22320			pre-tRNA tRNA-Met (anticodon: CAT);(source:Araport11, TAIR10)	pre_trna
Chr1	7885706	7886669	Promoter (<=1kb)	AT1G22330			RNA-binding (RRM/RBD/RNP motifs) family protein;(source:Araport11)	protein_coding
Chr1	7887027	7887172	Exon (AT1G22330.1/AT1G22330, exon 2 of 6)	AT1G22330			RNA-binding (RRM/RBD/RNP motifs) family protein;(source:Araport11)	protein_coding
Chr1	7887350	7888143	Exon (AT1G22330.1/AT1G22330, exon 3 of 6)	AT1G22330			RNA-binding (RRM/RBD/RNP motifs) family protein;(source:Araport11)	protein_coding
Chr1	7888353	7889276	3' UTR	AT1G22330			RNA-binding (RRM/RBD/RNP motifs) family protein;(source:Araport11)	protein_coding
Chr1	7896610	7897971	Promoter (<=1kb)	AT1G22360	UDP-GLUCOSYL TRANSFERASE 85A2 (UGT85A2)	UDP-GLUCOSYL TRANSFERASE 85A2 (AtUGT85A2);UDP-GLUCOSYL TRANSFERASE 85A2 (UGT85A2)	UDP-glucosyl transferase 85A2;(source:Araport11)	protein_coding
Chr1	7899886	7900415	Promoter (<=1kb)	AT1G22370	UDP-GLUCOSYL TRANSFERASE 85A5 (UGT85A5)	UDP-GLUCOSYL TRANSFERASE 85A5 (UGT85A5);UDP-GLUCOSYL TRANSFERASE 85A5 (AtUGT85A5)	UDP-glucosyl transferase 85A5;(source:Araport11)	protein_coding
Chr1	7904644	7905260	Exon (AT1G22400.1/AT1G22400, exon 2 of 2)	AT1G22400	(UGT85A1)	(UGT85A1);ARABIDOPSIS THALIANA UDP-GLUCOSYL TRANSFERASE 85A1 (ATUGT85A1)	UDP-Glycosyltransferase superfamily protein;(source:Araport11)	protein_coding
Chr1	7906623	7907789	Promoter (<=1kb)	AT1G22400	(UGT85A1)	(UGT85A1);ARABIDOPSIS THALIANA UDP-GLUCOSYL TRANSFERASE 85A1 (ATUGT85A1)	UDP-Glycosyltransferase superfamily protein;(source:Araport11)	protein_coding
Chr1	7910521	7911142	Promoter (<=1kb)	AT1G22410			Class-II DAHP synthetase family protein;(source:Araport11)	protein_coding
Chr1	7919078	7919206	Promoter (<=1kb)	AT1G22430			GroES-like zinc-binding dehydrogenase family protein;(source:Araport11)	protein_coding
Chr1	7919995	7920392	Exon (AT1G22430.3/AT1G22430, exon 3 of 8)	AT1G22430			GroES-like zinc-binding dehydrogenase family protein;(source:Araport11)	protein_coding
Chr1	7931719	7933544	Promoter (<=1kb)	AT1G05747			None;(source:Araport11)	long_noncoding_rna
Chr1	7933878	7934086	Promoter (<=1kb)	AT1G22470			Hypothetical protein;(source:Araport11). Target of SR45.	protein_coding
Chr1	7938579	7939003	3' UTR	AT1G22490			basic helix-loop-helix (bHLH) DNA-binding superfamily protein;(source:Araport11)	protein_coding
Chr1	7952665	7952979	Promoter (<=1kb)	AT1G22510			E3 ubiquitin-protein ligase RNF170-like protein (DUF 1232);(source:Araport11)	protein_coding
Chr1	7954444	7954814	Promoter (<=1kb)	AT1G22520			MICOS complex subunit Mic10-like protein (DUF543);(source:Araport11)	protein_coding
Chr1	7957941	7958691	Promoter (<=1kb)	AT1G22530	PATELLIN 2 (PATL2)	PATELLIN 2 (PATL2)	PATLs belong to a family of proteins having a Golgi dynamics (GOLD) domain in tandem with the Sec14p-like domain. PATLs are auxin regulated. Quadruple mutants (patl2456) show altered PIN1 lateralization in root endodermis cells.	protein_coding
Chr1	7974789	7975810	Downstream (<1kb)	AT1G22570			Major facilitator superfamily protein;(source:Araport11)	protein_coding
Chr1	7978221	7980245	Promoter (<=1kb)	AT1G22570			Major facilitator superfamily protein;(source:Araport11)	protein_coding
Chr1	7990083	7991873	Promoter (<=1kb)	AT1G22600			Late embryogenesis abundant protein (LEA) family protein;(source:Araport11)	protein_coding
Chr1	7992563	7993064	Upstream (1-2kb)	AT1G22610	MULTIPLE C2 DOMAIN AND TRANSMEMBRANE REGION PROTEIN 6 (MCTP6)	MULTIPLE C2 DOMAIN AND TRANSMEMBRANE REGION PROTEIN 6 (MCTP6)	C2 calcium/lipid-binding plant phosphoribosyltransferase family protein;(source:Araport11)	protein_coding
Chr1	7993589	7994341	Promoter (<=1kb)	AT1G22610	MULTIPLE C2 DOMAIN AND TRANSMEMBRANE REGION PROTEIN 6 (MCTP6)	MULTIPLE C2 DOMAIN AND TRANSMEMBRANE REGION PROTEIN 6 (MCTP6)	C2 calcium/lipid-binding plant phosphoribosyltransferase family protein;(source:Araport11)	protein_coding
Chr1	8003245	8003593	5' UTR	AT1G22630			SSUH2-like protein;(source:Araport11)	protein_coding
Chr1	8005231	8006365	Promoter (<=1kb)	AT1G22640	MYB DOMAIN PROTEIN 3 (MYB3)	ARABIDOPSIS THALIANA MYB DOMAIN PROTEIN 3 (ATMYB3);MYB DOMAIN PROTEIN 3 (MYB3)	MYB-type transcription factor (MYB3) that represses phenylpropanoid biosynthesis gene expression	protein_coding
Chr1	8010490	8011074	Downstream (2-3kb)	AT1G22640	MYB DOMAIN PROTEIN 3 (MYB3)	ARABIDOPSIS THALIANA MYB DOMAIN PROTEIN 3 (ATMYB3);MYB DOMAIN PROTEIN 3 (MYB3)	MYB-type transcription factor (MYB3) that represses phenylpropanoid biosynthesis gene expression	protein_coding
Chr1	8016042	8016304	Promoter (<=1kb)	AT1G22650	ALKALINE/NEUTRAL INVERTASE D (A/N-InvD)	ALKALINE/NEUTRAL INVERTASE D (A/N-InvD)	Plant neutral invertase family protein;(source:Araport11)	protein_coding
Chr1	8026429	8027219	Promoter (<=1kb)	AT1G22690	(GASA9)	(GASA9)	Gibberellin-regulated family protein;(source:Araport11)	protein_coding
Chr1	8032908	8033241	Promoter (<=1kb)	AT1G22710	SUCROSE-PROTON SYMPORTER 2 (SUC2)	SUCROSE TRANSPORTER 1 (SUT1);SUCROSE-PROTON SYMPORTER 2 (SUC2);ARABIDOPSIS THALIANA SUCROSE-PROTON SYMPORTER 2 (ATSUC2)	Encodes for a high-affinity transporter essential for phloem loading and long-distance transport. A major sucrose transporter, AtSUC2 can also transport a wide range of physiological and synthetic glucose conjugates with both &#945;- or &#946;-linkage.	protein_coding
Chr1	8039037	8040021	Distal Intergenic	AT1G22720			Protein kinase superfamily protein;(source:Araport11)	protein_coding
Chr1	8048911	8049306	Promoter (<=1kb)	AT1G22740	RAB GTPASE HOMOLOG G3B (RABG3B)	(RAB7);RAB GTPASE HOMOLOG G3B (RABG3B); (RAB75); (ATRABG3B)	GTP-binding protein Rab7	protein_coding
Chr1	8060607	8061250	Promoter (<=1kb)	AT1G22770	GIGANTEA (GI)	(FB);GIGANTEA (GI)	Together with CONSTANTS (CO) and FLOWERING LOCUS T (FT), GIGANTEA promotes flowering under long days in a circadian clock-controlled flowering pathway. GI acts earlier than CO and FT in the pathway by increasing CO and FT mRNA abundance. Located in the nucleus. Regulates several developmental processes, including photoperiod-mediated flowering, phytochrome B signaling, circadian clock, carbohydra…	protein_coding
Chr1	8061572	8061635	Promoter (<=1kb)	AT1G22770	GIGANTEA (GI)	(FB);GIGANTEA (GI)	Together with CONSTANTS (CO) and FLOWERING LOCUS T (FT), GIGANTEA promotes flowering under long days in a circadian clock-controlled flowering pathway. GI acts earlier than CO and FT in the pathway by increasing CO and FT mRNA abundance. Located in the nucleus. Regulates several developmental processes, including photoperiod-mediated flowering, phytochrome B signaling, circadian clock, carbohydra…	protein_coding
Chr1	8067808	8068102	Promoter (<=1kb)	AT1G22780	POINTED FIRST LEAVES (PFL)	POINTED FIRST LEAVES (PFL);POINTED FIRST LEAVES 1 (PFL1);40S RIBOSOMAL PROTEIN S18 (RPS18A)	S18 ribosomal protein involved in the binding of f-Met tRNA during initiation of mRNA translation. Expression restricted to meristems. Mutant phenotype-pointed first leaves,reduced fresh weight, growth retardation.	protein_coding
Chr1	8075121	8075339	Promoter (<=1kb)	AT1G22810	(ATERF019)	(ERF019); (ATERF019)	encodes a member of the DREB subfamily A-5 of ERF/AP2 transcription factor family. The protein contains one AP2 domain. There are 16 members in this subfamily including RAP2.1, RAP2.9 and RAP2.10. Overexpression leands to delayed senescence and delayed flowering. Negatively regulates plant resistance to P. parasitica by suppressing PAMP-triggered immunity.	protein_coding
Chr1	8075464	8076728	Promoter (<=1kb)	AT1G22830			Tetratricopeptide repeat (TPR)-like superfamily protein;(source:Araport11)	protein_coding
Chr1	8079218	8079363	Promoter (<=1kb)	AT1G22840	CYTOCHROME C-1 (CYTC-1)	CYTOCHROME C-1 (CYTC-1);CYTOCHROME C-A (ATCYTC-A)	Encodes cytochrome c. Contains two site II (TGGGCC/T) elements, which interact with a TCP-domain transcription factor, and a downstream internal telomeric repeat, and are required for expression of the Cytc-1 gene. Promoter directs preferential expression in root and shoot meristems and in anthers. Double mutants with CYTC-2 accumulate starch during the day, have delayed growth and development an…	protein_coding
Chr1	8097534	8098835	Promoter (<=1kb)	AT1G22882	SUN-DOMAIN PROTEIN 3 (SUN3)	(STMP1);SUN-DOMAIN PROTEIN 3 (SUN3); (ATSUN3)	Encodes a member of the mid-SUN subfamily of SUN-domain proteins that is localized to both the nuclear envelope and the ER. It is involved in early seed development and nuclear morphology. Secreted peptide which functions in plant growth and pathogen defense.	protein_coding
Chr1	8101435	8101568	5' UTR	AT1G22885	(PROSCOOP13)	(PROSCOOP13)	transmembrane protein;(source:Araport11)	protein_coding
Chr1	8102432	8102877	Promoter (<=1kb)	AT1G22890	(STMP2)	(STMP2); (PROSCOOP14)	Secreted peptide which functions in plant growth and pathogen defense.	protein_coding
Chr1	8105226	8105391	Promoter (<=1kb)	AT1G22910			RNA-binding (RRM/RBD/RNP motifs) family protein;(source:Araport11)	protein_coding
Chr1	8114077	8114451	Upstream (2-3kb)	AT1G22920	COP9 SIGNALOSOME 5A (CSN5A)	COP9 SIGNALOSOME 5A (CSN5A); (JAB1);ARABIDOPSIS JAB1 HOMOLOG 1 (AJH1)	AJH1 encodes a protein similar to JAB1, a specific mammalian coactivator of AP-1 transcription. Encodes a subunit of the COP9 complex that is involved in protein deneddylation. Plants with mutations in CSN5A and CSN5B have a de-etiolated phenotype. Required for the recovery of AUX/IAA repressor levels following recurrent heat stress to regulate auxin homeostasis.	protein_coding
Chr1	8117128	8117517	Promoter (<=1kb)	AT1G22930			T-complex protein 11;(source:Araport11)	protein_coding
Chr1	8121989	8122068	Promoter (<=1kb)	AT1G22940	THIAMINE REQUIRING 1 (TH1)	THIAMINEE (THIE);THIAMINE REQUIRING 1 (TH1); (TH-1)	Encodes a bifunctional enzyme required for thiamine (vitamin B1) biosynthesis. TH1 can phosphorylate HMP-P to produce HMP-PP, the pyrimidine heterocyclic subunit of thiamine. TH1 also catalyzes the condensation of HMP-PP and HET to form thiamine monophosphate (TMP). TH1 also appears capable of phosphorylating HMP based on E.coli mutant complementation assays. th1 mutants are thiamine auxotrophs t…	protein_coding
Chr1	8138294	8138472	Promoter (<=1kb)	AT1G22990	HEAVY METAL ASSOCIATED ISOPRENYLATED PLANT PROTEIN 22 (HIPP22)	HEAVY METAL ASSOCIATED ISOPRENYLATED PLANT PROTEIN 22 (HIPP22);HEAVY METAL ASSOCIATED PROTEIN 4 (ATHMP04)	Heavy metal transport/detoxification superfamily protein;(source:Araport11)	protein_coding
Chr1	8141072	8141413	Upstream (1-2kb)	AT1G23000	HEAVY METAL ASSOCIATED PROTEIN 5 (ATHMP05)	HEAVY METAL ASSOCIATED PROTEIN 5 (ATHMP05)	Heavy metal transport/detoxification superfamily protein;(source:Araport11)	protein_coding
Chr1	8141815	8141962	Upstream (1-2kb)	AT1G23000	HEAVY METAL ASSOCIATED PROTEIN 5 (ATHMP05)	HEAVY METAL ASSOCIATED PROTEIN 5 (ATHMP05)	Heavy metal transport/detoxification superfamily protein;(source:Araport11)	protein_coding
Chr1	8145200	8145303	Upstream (1-2kb)	AT1G23010	LOW PHOSPHATE ROOT1 (LPR1)	LOW PHOSPHATE ROOT1 (LPR1)	Encodes a protein with multicopper oxidase activity. Located in ER. Function together with LPR2 (AT1G71040) and a P5-type ATPase (At5g23630/PDR2) in a common pathway that adjusts root meristem activity to Pi (inorganic phosphate) availability.	protein_coding
Chr1	8152571	8154277	Promoter (<=1kb)	AT1G23020	FERRIC REDUCTION OXIDASE 3 (FRO3)	FERRIC REDUCTION OXIDASE 3 (FRO3)	Encodes a ferric chelate reductase whose transcription is regulated by FIT1. Expressed in the root, shoot, flower and cotyledon.	protein_coding
Chr1	8154609	8156861	Promoter (<=1kb)	AT1G08965			novel transcribed region;(source:Araport11)	novel_transcribed_region
Chr1	8159212	8159463	Distal Intergenic	AT1G23030	PLANT U-BOX PROTEIN 11 (PUB11)	PLANT U-BOX PROTEIN 11 (PUB11)	Encodes a plant U-Box protein that is capable of binding and ubiquitinating a variety of targets including MYC2,LRR1,KIN and acting as an E3 ligase. Regulates a number of physiological hormonal and environment al responses via selective degradation of targets.Unlike PUB10, its closest homolog in Arabidopsis, it does not appear to play a major role in the MeJA-mediated response.	protein_coding
Chr1	8166420	8166599	3' UTR	AT1G23040			hydroxyproline-rich glycoprotein family protein;(source:Araport11)	protein_coding
Chr1	8168828	8169658	Promoter (<=1kb)	AT1G23052			other_RNA;(source:Araport11)	other_rna
Chr1	8181261	8181630	3' UTR	AT1G23080	PIN-FORMED 7 (PIN7)	PIN-FORMED 7 (PIN7);ARABIDOPSIS PIN-FORMED 7 (ATPIN7)	Encodes a novel component of auxin efflux that is located apically in the basal cell and is involved during embryogenesis in setting up the apical-basal axis in the embryo. It is also involved in pattern specification during root development. In roots, it is expressed at lateral and basal membranes of provascular cells in the meristem and elongation zone, whereas in the columella cells it coincid…	protein_coding
Chr1	8188038	8188492	5' UTR	AT1G23090	(SULTR3;3)	(SULTR3;3);SULFATE TRANSPORTER 91 (AST91)	Encodes AST91 mRNA for sulfate transporter.	protein_coding
Chr1	8192045	8192291	Upstream (2-3kb)	AT1G23090	(SULTR3;3)	(SULTR3;3);SULFATE TRANSPORTER 91 (AST91)	Encodes AST91 mRNA for sulfate transporter.	protein_coding
Chr1	8193334	8193894	Upstream (1-2kb)	AT1G23100			GroES-like family protein;(source:Araport11)	protein_coding
Chr1	8194403	8194753	Upstream (1-2kb)	AT1G23100			GroES-like family protein;(source:Araport11)	protein_coding
Chr1	8262792	8263342	Promoter (<=1kb)	AT1G23280			MAK16 protein-like protein;(source:Araport11)	protein_coding
Chr1	8271349	8272234	Promoter (<=1kb)	AT1G23310	GLUTAMATE:GLYOXYLATE AMINOTRANSFERASE (GGT1)	GLUTAMATE:GLYOXYLATE AMINOTRANSFERASE (GGT1);ALANINE-2-OXOGLUTARATE AMINOTRANSFERASE 1 (AOAT1);GLUTAMATE:GLYOXYLATE AMINOTRANSFERASE 1 (GGAT1)	Identified by cloning the gene that corresponded to a purified protein having glyoxylate aminotransferase activity. Localized to the peroxisome and thought to be involved in photorespiration/ metabolic salvage pathway.	protein_coding
Chr1	8282168	8282467	Promoter (<=1kb)	AT1G23330			alpha/beta-Hydrolases superfamily protein;(source:Araport11)	protein_coding
Chr1	8298195	8298454	Upstream (1-2kb)	AT1G23360	(MENG)	(MENG)	Encodes a 2-phytyl-1,4-naphthoquinone methyltransferase that catalyzes the final step in phylloquinone (vitamin K1) biosynthesis.	protein_coding
Chr1	8309101	8309733	3' UTR	AT1G23390	KELCH DOMAIN-CONTAINING F-BOX PROTEIN (KFB)	KELCH DOMAIN-CONTAINING F-BOX PROTEIN (KFB)	A kelch domain-containing F-box protein. Its N terminus contains a typical F-box motif but its C-terminal domain only consists of one predicted kelch motif. Predicted to be stu Interacts with chalcone synthase CHS to mediate CHS ubiquitination and degradation.	protein_coding
Chr1	8310526	8310645	5' UTR	AT1G23390	KELCH DOMAIN-CONTAINING F-BOX PROTEIN (KFB)	KELCH DOMAIN-CONTAINING F-BOX PROTEIN (KFB)	A kelch domain-containing F-box protein. Its N terminus contains a typical F-box motif but its C-terminal domain only consists of one predicted kelch motif. Predicted to be stu Interacts with chalcone synthase CHS to mediate CHS ubiquitination and degradation.	protein_coding
Chr1	8311101	8312000	Promoter (<=1kb)	AT1G23390	KELCH DOMAIN-CONTAINING F-BOX PROTEIN (KFB)	KELCH DOMAIN-CONTAINING F-BOX PROTEIN (KFB)	A kelch domain-containing F-box protein. Its N terminus contains a typical F-box motif but its C-terminal domain only consists of one predicted kelch motif. Predicted to be stu Interacts with chalcone synthase CHS to mediate CHS ubiquitination and degradation.	protein_coding
Chr1	8321402	8321747	Promoter (<=1kb)	AT1G23440			Peptidase C15, pyroglutamyl peptidase I-like protein;(source:Araport11)	protein_coding
Chr1	8332429	8332940	Promoter (<=1kb)	AT1G23480	CELLULOSE SYNTHASE-LIKE A3 (CSLA03)	CELLULOSE SYNTHASE-LIKE A3 (ATCSLA03); (CSLA03); (ATCSLA3);CELLULOSE SYNTHASE-LIKE A3 (CSLA3);CELLULOSE SYNTHASE-LIKE A3 (CSLA03)	encodes a gene similar to cellulose synthase	protein_coding
Chr1	8333341	8333707	Promoter (<=1kb)	AT1G23480	CELLULOSE SYNTHASE-LIKE A3 (CSLA03)	CELLULOSE SYNTHASE-LIKE A3 (ATCSLA03); (CSLA03); (ATCSLA3);CELLULOSE SYNTHASE-LIKE A3 (CSLA3);CELLULOSE SYNTHASE-LIKE A3 (CSLA03)	encodes a gene similar to cellulose synthase	protein_coding
Chr1	8336370	8337242	Promoter (<=1kb)	AT1G23490	ADP-RIBOSYLATION FACTOR 1 (ARF1)	ADP-RIBOSYLATION FACTOR 1A (ATARFA1A);ADP-RIBOSYLATION FACTOR 1 (ATARF1);ADP-RIBOSYLATION FACTOR (ATARF);ADP-RIBOSYLATION FACTOR 1 (ARF1)	Gene encoding ADP-ribosylation factor and similar to other ARFs and ARF-like proteins. A member of ARF GTPase family. Arabidopsis has 21 known members, known to be essential for vesicle coating and uncoating and functions in GTP-binding. The gene is shown to play a role in cell division, cell expansion and cellulose production using antisense construct.	protein_coding
Chr1	8338577	8338913	Promoter (<=1kb)	AT1G23500			GDSL-motif esterase/acyltransferase/lipase. Enzyme group with broad substrate specificity that may catalyze acyltransfer or hydrolase reactions with lipid and non-lipid substrates.	protein_coding
Chr1	8350105	8350259	Promoter (<=1kb)	AT1G23540	PROLINE-RICH EXTENSIN-LIKE RECEPTOR KINASE 12 (PERK12)	INFLORESCENCE GROWTH INHIBITOR 1 (IGI1);PROLINE-RICH EXTENSIN LIKE RECEPTOR KINASE (AtPERK12);PROLINE-RICH EXTENSIN-LIKE RECEPTOR KINASE 12 (PERK12)	Encodes a member of the PERK family of putative receptor kinases. Overexpression leads to morphological defects and reduced fertility and increased expression of MAX genes.	protein_coding
Chr1	8352361	8352473	Intron (AT1G23550.1/AT1G23550, intron 4 of 4)	AT1G23550	SIMILAR TO RCD ONE 2 (SRO2)	SIMILAR TO RCD ONE 2 (SRO2)	Encodes a protein with similarity to RCD1 but without the WWE domain. The protein does have a PARP signature upstream of the C-terminal protein interaction domain. The PARP signature may bind NAD+ and attach the ADP-ribose-moiety from NAD+ to the target molecule. Its presence suggests a role for the protein in ADP ribosylation. Its transcript level is up-regulated by tunicamycin (N-linked glycosy…	protein_coding
Chr1	8383657	8383791	Upstream (1-2kb)	AT1G23700			Protein kinase superfamily protein;(source:Araport11)	protein_coding
Chr1	8384415	8385783	Promoter (<=1kb)	AT1G23710			hypothetical protein (DUF1645);(source:Araport11)	protein_coding
Chr1	8385949	8386179	Exon (AT1G23710.1/AT1G23710, exon 1 of 1)	AT1G23710			hypothetical protein (DUF1645);(source:Araport11)	protein_coding
Chr1	8399552	8399982	Promoter (<=1kb)	AT1G23740	ALKENAL/ONE OXIDOREDUCTASE (AOR)	ALKENAL/ONE OXIDOREDUCTASE (AOR)	AOR is an alkenal/one oxidoreductase that acts on compounds with unsaturated alpha,beta-carbonyls. The activity of this enzyme with a number of substrates, including acrolein and 3-buten-2-one, was demonstrated in vitro using a truncated form of the protein that lacked approximately 80 of the first amino acids. This protein appears to localize to the chloroplast where it likely helps to maintain …	protein_coding
Chr1	8420005	8420356	Promoter (<=1kb)	AT1G23820	SPERMIDINE SYNTHASE 1 (SPDS1)	SPERMIDINE SYNTHASE 1 (SPDS1)	Spermidine synthase.	protein_coding
Chr1	8429939	8431382	Promoter (<=1kb)	AT1G23860	RS-CONTAINING ZINC FINGER PROTEIN 21 (RSZ21)	(SRZ21);RS-CONTAINING ZINC FINGER PROTEIN 21 (RSZP21); (SRZ-21);RS-CONTAINING ZINC FINGER PROTEIN 21 (At-RSZ21);RS-CONTAINING ZINC FINGER PROTEIN 21 (RSZ21)	Encodes a 9G8-like serine-arginine rich (SR) protein that interacts in vivo with U1-70K, a U1 small nuclear ribonucleoprotein 70-kDa protein that is involved in nuclear precursor mRNA processing. Barta et al (2010) have proposed a nomenclature for Serine/Arginine-Rich Protein Splicing Factors (SR proteins): Plant Cell. 2010, 22:2926.	protein_coding
Chr1	8431745	8432448	Promoter (<=1kb)	AT1G23870	TREHALOSE-PHOSPHATASE/SYNTHASE 9 (TPS9)	TREHALOSE-PHOSPHATASE/SYNTHASE 9 (ATTPS9);TREHALOSE-PHOSPHATASE/SYNTHASE 9 (TPS9);TREHALOSE -6-PHOSPHATASE SYNTHASE S9 (TPS9)	Encodes an enzyme putatively involved in trehalose biosynthesis. The protein has a trehalose synthase (TPS)-like domain that may or may not be active as well as a trehalose phosphatase (TPP)-like domain. The mRNA is cell-to-cell mobile.	protein_coding
Chr1	8440745	8441098	Promoter (<=1kb)	AT1G23890			NHL domain-containing protein;(source:Araport11)	protein_coding
Chr1	8486920	8487592	Promoter (<=1kb)	AT1G05847			None;(source:Araport11)	long_noncoding_rna
Chr1	8525160	8525344	Promoter (<=1kb)	AT1G05853	(U5-5)		U5;(source:Araport11)	small_nuclear_rna
Chr1	8532087	8532464	Promoter (<=1kb)	AT1G24120	ARG1-LIKE 1 (ARL1)	ARG1-LIKE 1 (ARL1)	encodes a DnaJ-like protein similar to ARG1 and ARL2 that are both involved in root and hypocotyl gravitropism response. However, null mutation in this gene does not result in defects in gravitropism. Gene is expressed in all tissues examined.	protein_coding
Chr1	8532805	8533434	Promoter (<=1kb)	AT1G24120	ARG1-LIKE 1 (ARL1)	ARG1-LIKE 1 (ARL1)	encodes a DnaJ-like protein similar to ARG1 and ARL2 that are both involved in root and hypocotyl gravitropism response. However, null mutation in this gene does not result in defects in gravitropism. Gene is expressed in all tissues examined.	protein_coding
Chr1	8536152	8536970	Promoter (<=1kb)	AT1G24130			Transducin/WD40 repeat-like superfamily protein;(source:Araport11)	protein_coding
Chr1	8537233	8537955	Promoter (<=1kb)	AT1G24140	(AT3-MMP)	(AT3-MMP)	Expression induced by fungal and bacterial pathogens.	protein_coding
Chr1	8540572	8541068	Promoter (<=1kb)	AT1G24145			transmembrane protein;(source:Araport11)	protein_coding
Chr1	8541804	8542111	Promoter (<=1kb)	AT1G24147			transmembrane protein;(source:Araport11)	protein_coding
Chr1	8544137	8544422	Promoter (<=1kb)	AT1G24148			hypothetical protein;(source:Araport11)	protein_coding
Chr1	8547986	8548167	Upstream (1-2kb)	AT1G24150	FORMIN HOMOLOGUE 4 (FH4)	FORMIN HOMOLOGUE 4 (ATFH4);FORMIN HOMOLOGUE 4 (FH4)	Encodes a group I formin. Localized to cell junctions. Polymerizes actin. Binds profilin. Member of family of cytoskeletal-interacting proteins which have the ability to stimulate actin nucleation and barbed-end capping through the combined activity of conserved formin-homology 1 (FH1) and formin-homology 2 (FH2) domains. FORMIN4 is a spatial feedback element in a multi-layered, temporally define…	protein_coding
Chr1	8548355	8549537	Promoter (<=1kb)	AT1G24150	FORMIN HOMOLOGUE 4 (FH4)	FORMIN HOMOLOGUE 4 (ATFH4);FORMIN HOMOLOGUE 4 (FH4)	Encodes a group I formin. Localized to cell junctions. Polymerizes actin. Binds profilin. Member of family of cytoskeletal-interacting proteins which have the ability to stimulate actin nucleation and barbed-end capping through the combined activity of conserved formin-homology 1 (FH1) and formin-homology 2 (FH2) domains. FORMIN4 is a spatial feedback element in a multi-layered, temporally define…	protein_coding
Chr1	8556113	8556752	Promoter (<=1kb)	AT1G24160			triadin;(source:Araport11)	protein_coding
Chr1	8558026	8560529	Promoter (<=1kb)	AT1G24170	(LGT9)	GALACTURONOSYLTRANSFERASE-LIKE 8 (GATL8); (LGT9)	Encodes a protein with putative galacturonosyltransferase activity.	protein_coding
Chr1	8563603	8563726	Promoter (<=1kb)	AT1G24180	IAA-CONJUGATE-RESISTANT 4 (IAR4)	IAA-CONJUGATE-RESISTANT 4 (IAR4)	Arabidopsis thaliana pyruvate dehydrogenase E1a-like subunit. 81% identical to a previously characterized Arabidopsis mitochondrial PDH E1a-subunit, At1g59900. Serine 296 phosphorylation of IAR4 has critical function in root hair formation and root development. Changing Ser296 in IAR4 to Ala resulted in a phenotype intermediate between mutant and wild-type, while substitution to Asp was either le…	protein_coding
Chr1	8596460	8596718	Promoter (<=1kb)	AT1G24260	SEPALLATA3 (SEP3)	SEPALLATA3 (SEP3);AGAMOUS-LIKE 9 (AGL9)	Member of the MADs box transcription factor family. SEP3 is redundant with SEP1 and 2. Flowers of SEP1/2/3 triple mutants show a conversion of petals and stamens to sepals.SEP3 forms heterotetrameric complexes with other MADS box family members and binds to the CArG box motif.	protein_coding
Chr1	8598370	8598989	Promoter (<=1kb)	AT1G05863			None;(source:Araport11)	long_noncoding_rna
Chr1	8631159	8631553	Promoter (<=1kb)	AT1G24330	(PUB6)	(PUB6)	Plant U-box type E3 ubiquitin ligase (PUB).	protein_coding
Chr1	8635028	8635287	Promoter (<=1kb)	AT1G24340	EMBRYO DEFECTIVE 2421 (emb2421)	EMBRYO DEFECTIVE 260 (EMB260);EMBRYO DEFECTIVE 2421 (emb2421)	A locus involved in embryogenesis. Mutations in this locus result in embryo lethality. The mRNA is cell-to-cell mobile.	protein_coding
Chr1	8692577	8692676	Promoter (<=1kb)	AT1G24530			Transducin/WD40 repeat-like superfamily protein;(source:Araport11)	protein_coding
Chr1	8692821	8693334	5' UTR	AT1G24530			Transducin/WD40 repeat-like superfamily protein;(source:Araport11)	protein_coding
Chr1	8693994	8694252	Exon (AT1G24530.1/AT1G24530, exon 1 of 1)	AT1G24530			Transducin/WD40 repeat-like superfamily protein;(source:Araport11)	protein_coding
Chr1	8697192	8697673	Upstream (1-2kb)	AT1G24540	CYTOCHROME P450, FAMILY 86, SUBFAMILY C, POLYPEPTIDE 1 (CYP86C1)	CYTOCHROME P450, FAMILY 86, SUBFAMILY C, POLYPEPTIDE 1 (CYP86C1)	member of CYP86C	protein_coding
Chr1	8727754	8728629	Promoter (<=1kb)	AT1G24625	ZINC FINGER PROTEIN 7 (ZFP7)	ZINC FINGER PROTEIN 7 (ZFP7)	Encodes a zinc finger protein containing only a single zinc finger.	protein_coding
Chr1	8756310	8756689	Promoter (<=1kb)	AT1G05913	(LNCCOBRA1)	(LNCCOBRA1)	Long non-coding RNA which affects germination and development. Contains two snoRNAs domains within it: sno-COBRA1A and sno-COBRA1B. Expressed during seed germination 48 h of stratification at 4?C in the dark followed by 1 h in light.	long_noncoding_rna
Chr1	8839513	8839777	Promoter (<=1kb)	AT1G25220	ANTHRANILATE SYNTHASE BETA SUBUNIT 1 (ASB1)	ANTHRANILATE SYNTHASE BETA SUBUNIT 1 (ASB1)	Catalyzes the first step of tryptophan biosynthesis: Chorismate L-Glutamine = Anthranilate Pyruvate L-Glutamate. Functions as a heterocomplex with anthranilate synthase alpha subunit (ASA1 or ASA2).	protein_coding
Chr1	8842346	8842531	Promoter (<=1kb)	AT1G25230			Calcineurin-like metallo-phosphoesterase superfamily protein;(source:Araport11)	protein_coding
Chr1	8843016	8843155	Promoter (<=1kb)	AT1G25230			Calcineurin-like metallo-phosphoesterase superfamily protein;(source:Araport11)	protein_coding
Chr1	8848211	8849106	Promoter (<=1kb)	AT1G25250			Encodes a transcription factor that, together with IDD14 and IDD15, regulates auxin biosynthesis and transport and thus aerial organ morphogenesis and gravitropic responses . IDD16 also binds to the SPCH promoter and regulates stomata initiation.	protein_coding
Chr1	8853692	8853944	Promoter (<=1kb)	AT1G05947			None;(source:Araport11)	long_noncoding_rna
Chr1	8860457	8862007	Promoter (<=1kb)	AT1G25275			Thionin-like gene involved in resistance against the beet cyst nematode (Heterodera schachtii).	protein_coding
Chr1	8863669	8864036	Promoter (<=1kb)	AT1G25280	TUBBY LIKE PROTEIN 10 (TLP10)	TUBBY LIKE PROTEIN 10 (AtTLP10);TUBBY LIKE PROTEIN 10 (TLP10)	Member of TLP family	protein_coding
Chr1	8903451	8903555	Promoter (<=1kb)	AT1G25375			Metallo-hydrolase/oxidoreductase superfamily protein;(source:Araport11)	protein_coding
Chr1	8908775	8910222	Promoter (<=1kb)	AT1G25390	LEAF RUST 10 DISEASE-RESISTANCE LOCUS RECEPTOR- LIKE PROTEIN KINASE-LIKE 4 (LRK10L4)	LEAF RUST 10 DISEASE-RESISTANCE LOCUS RECEPTOR- LIKE PROTEIN KINASE-LIKE 4 (LRK10L4)	Protein kinase superfamily protein;(source:Araport11)	protein_coding
Chr1	8910473	8913230	Promoter (<=1kb)	AT1G08975			novel transcribed region;(source:Araport11)	novel_transcribed_region
Chr1	8918278	8918883	Promoter (<=1kb)	AT1G25422			hypothetical protein;(source:Araport11)	protein_coding
Chr1	8922206	8922730	Promoter (<=1kb)	AT1G25425	CLAVATA3/ESR-RELATED 43 (CLE43)	CLAVATA3/ESR-RELATED 43 (CLE43)	CLAVATA3/ESR-RELATED 43;(source:Araport11)	protein_coding
Chr1	8924115	8924284	Exon (AT1G05963.1/AT1G05963, exon 1 of 1)	AT1G05963			None;(source:Araport11)	long_noncoding_rna
Chr1	8926508	8926920	Upstream (2-3kb)	AT1G05963			None;(source:Araport11)	long_noncoding_rna
Chr1	8933265	8933759	Promoter (<=1kb)	AT1G25430			transposable_element_gene;(source:Araport11);non-LTR retrotransposon family (LINE), has a 8.0e-45 P-value blast match to GB:NP_038607 L1 repeat, Tf subfamily, member 9 (LINE-element) (Mus musculus);(source:TAIR10)	transposable_element_gene
Chr1	8935077	8935796	Promoter (<=1kb)	AT1G25440	B-BOX DOMAIN PROTEIN 15 (BBX15)	B-BOX DOMAIN PROTEIN 15 (BBX15); (COL16)	B-box type zinc finger protein with CCT domain-containing protein;(source:Araport11)	protein_coding
Chr1	8938105	8938432	3' UTR	AT1G25450	3-KETOACYL-COA SYNTHASE 5 (KCS5)	3-KETOACYL-COA SYNTHASE 5 (KCS5);ECERIFERUM 60 (CER60)	Encodes KCS5, a member of the 3-ketoacyl-CoA synthase family involved in the biosynthesis of VLCFA (very long chain fatty acids).	protein_coding
Chr1	8940353	8940631	Promoter (<=1kb)	AT1G25450	3-KETOACYL-COA SYNTHASE 5 (KCS5)	3-KETOACYL-COA SYNTHASE 5 (KCS5);ECERIFERUM 60 (CER60)	Encodes KCS5, a member of the 3-ketoacyl-CoA synthase family involved in the biosynthesis of VLCFA (very long chain fatty acids).	protein_coding
Chr1	8958010	8958110	5' UTR	AT1G25500			Plasma-membrane choline transporter family protein;(source:Araport11)	protein_coding
Chr1	8959049	8959622	Promoter (<=1kb)	AT1G25500			Plasma-membrane choline transporter family protein;(source:Araport11)	protein_coding
Chr1	8961719	8962158	Promoter (<=1kb)	AT1G25520	PHOTOSYNTHESIS-AFFECTED MUTANT 71 LIKE 4 (PML4)	PHOTOSYNTHESIS-AFFECTED MUTANT 71 LIKE 4 (PML4)	Member of the UPF0016 family of membrane proteins, belongs to the conserved group of Mn/Ca transporters. Might act to fine tune Mn allocation into the endoplasmic reticulum of specific cell types.	protein_coding
Chr1	8974998	8979582	Promoter (<=1kb)	AT1G25550	HRS1 HOMOLOG3 (HHO3)	HRS1 HOMOLOG3 (HHO3);NITRATE-INDUCIBLE, GARP-TYPE TRANSCRIPTIONAL REPRESSOR 1/HYPERSENSITIVE TO LOW PI-ELICITED PRIMARY ROOT SHORTENING 1.1 (NIGT1.1)	Member of HHO/HRS GARP type transcriptional repressor family. Involved in Pi uptake and Pi starvation signaling. Transcriptional repressors that functions with other NIGT genes as an important hub in the nutrient signaling network associated with the acquisition and use of nitrogen and phosphorus.	protein_coding
Chr1	8981407	8981517	Downstream (<1kb)	AT1G25560	TEMPRANILLO 1 (TEM1)	TEMPRANILLO 1 (TEM1);ETHYLENE RESPONSE DNA BINDING FACTOR 1 (EDF1); (ATTEM1)	Encodes a member of the RAV transcription factor family that contains AP2 and B3 binding domains. Involved in the regulation of flowering under long days. Loss of function results in early flowering. Overexpression causes late flowering and repression of expression of FT. Novel transcriptional regulator involved in ethylene signaling. Promoter bound by EIN3. EDF1 in turn, binds to promoter elemen…	protein_coding
Chr1	8981631	8984444	Promoter (<=1kb)	AT1G25560	TEMPRANILLO 1 (TEM1)	TEMPRANILLO 1 (TEM1);ETHYLENE RESPONSE DNA BINDING FACTOR 1 (EDF1); (ATTEM1)	Encodes a member of the RAV transcription factor family that contains AP2 and B3 binding domains. Involved in the regulation of flowering under long days. Loss of function results in early flowering. Overexpression causes late flowering and repression of expression of FT. Novel transcriptional regulator involved in ethylene signaling. Promoter bound by EIN3. EDF1 in turn, binds to promoter elemen…	protein_coding
Chr1	8984573	8985498	Upstream (1-2kb)	AT1G25560	TEMPRANILLO 1 (TEM1)	TEMPRANILLO 1 (TEM1);ETHYLENE RESPONSE DNA BINDING FACTOR 1 (EDF1); (ATTEM1)	Encodes a member of the RAV transcription factor family that contains AP2 and B3 binding domains. Involved in the regulation of flowering under long days. Loss of function results in early flowering. Overexpression causes late flowering and repression of expression of FT. Novel transcriptional regulator involved in ethylene signaling. Promoter bound by EIN3. EDF1 in turn, binds to promoter elemen…	protein_coding
Chr1	8985653	8986246	Upstream (2-3kb)	AT1G25560	TEMPRANILLO 1 (TEM1)	TEMPRANILLO 1 (TEM1);ETHYLENE RESPONSE DNA BINDING FACTOR 1 (EDF1); (ATTEM1)	Encodes a member of the RAV transcription factor family that contains AP2 and B3 binding domains. Involved in the regulation of flowering under long days. Loss of function results in early flowering. Overexpression causes late flowering and repression of expression of FT. Novel transcriptional regulator involved in ethylene signaling. Promoter bound by EIN3. EDF1 in turn, binds to promoter elemen…	protein_coding
Chr1	8987616	8988170	Distal Intergenic	AT1G25560	TEMPRANILLO 1 (TEM1)	TEMPRANILLO 1 (TEM1);ETHYLENE RESPONSE DNA BINDING FACTOR 1 (EDF1); (ATTEM1)	Encodes a member of the RAV transcription factor family that contains AP2 and B3 binding domains. Involved in the regulation of flowering under long days. Loss of function results in early flowering. Overexpression causes late flowering and repression of expression of FT. Novel transcriptional regulator involved in ethylene signaling. Promoter bound by EIN3. EDF1 in turn, binds to promoter elemen…	protein_coding
Chr1	8996265	8996401	Promoter (<=1kb)	AT1G25570	(LLR1)	(LLR1);MALECTIN-LIKE DOMAIN (MLD)- AND LEUCINE-RICH REPEAT (LRR)-CONTAINING PROTEIN 1 (MLLR1)	Di-glucose binding protein with Leucine-rich repeat domain-containing protein;(source:Araport11)	protein_coding
Chr1	9004522	9004824	Promoter (<=1kb)	AT1G25682	(CWC16A)	(CWC16A)	coiled-coil protein (DUF572);(source:Araport11)	protein_coding
Chr1	9043550	9044490	Promoter (<=1kb)	AT1G26150	PROLINE-RICH EXTENSIN-LIKE RECEPTOR KINASE 10 (PERK10)	PROLINE-RICH EXTENSIN-LIKE RECEPTOR KINASE 10 (PERK10);PROLINE-RICH EXTENSIN-LIKE RECEPTOR KINASE 10 (AtPERK10)	Encodes a member of the proline-rich extensin-like receptor kinase (PERK) family. This family consists of 15 predicted receptor kinases (PMID: 15653807).	protein_coding
Chr1	9066053	9067101	Promoter (<=1kb)	AT1G26210	SOB FIVE-LIKE 1 (SOFL1)	SOB FIVE-LIKE 1 (SOFL1);SOB FIVE-LIKE 1 (ATSOFL1)	AtSOFL1 acts redundantly with AtSOFL2 as positive regulator of cytokinin levels.	protein_coding
Chr1	9068321	9068935	Promoter (<=1kb)	AT1G26208			Natural antisense transcript overlaps with AT1G26210;(source:Araport11)	antisense_long_noncoding_rna
Chr1	9069052	9069547	Promoter (<=1kb)	AT1G05987			None;(source:Araport11)	long_noncoding_rna
Chr1	9070921	9071251	Promoter (<=1kb)	AT1G26220	SEROTONIN N-ACETYLTRANSFERASE 2 (SNAT2)	SEROTONIN N-ACETYLTRANSFERASE 2 (SNAT2);GCN5&#8208;RELATED N&#8208;ACETYLTRANSFERASE 1 (GNAT1)	Catalyzes formation of N-acetylserotonin (NAS) from serotonin. Involved in the GA-related flowering pathway.	protein_coding
Chr1	9076540	9076843	Promoter (<=1kb)	AT1G05997			None;(source:Araport11)	small_nucleolar_rna
Chr1	9092321	9092972	Promoter (<=1kb)	AT1G26270			Phosphatidylinositol 3- and 4-kinase family protein;(source:Araport11)	protein_coding
Chr1	9158164	9158289	Promoter (<=1kb)	AT1G26490			pre-tRNA tRNA-Ala (anticodon: TGC);(source:Araport11, TAIR10)	pre_trna
Chr1	9174741	9175023	Promoter (<=1kb)	AT1G26558			other_RNA;(source:Araport11)	other_rna
Chr1	9178473	9179432	5' UTR	AT1G26560	BETA GLUCOSIDASE 40 (BGLU40)	BETA GLUCOSIDASE 40 (BGLU40)	beta glucosidase 40;(source:Araport11)	protein_coding
Chr1	9184485	9184712	Promoter (<=1kb)	AT1G26580			ELM2 domain protein;(source:Araport11)	protein_coding
Chr1	9191261	9191466	Promoter (<=1kb)	AT1G26600			Member of a large family of putative ligands homologous to the Clavata3 gene. Consists of a single exon. Can partially replace CLV3 function in vivo.	protein_coding
Chr1	9202138	9202499	Upstream (2-3kb)	AT1G26620			T-box transcription factor, putative (DUF863);(source:Araport11)	protein_coding
Chr1	9240624	9241933	Promoter (<=1kb)	AT1G06013			None;(source:Araport11)	long_noncoding_rna
Chr1	9257695	9257944	Distal Intergenic	AT1G06023			None;(source:Araport11)	long_noncoding_rna
Chr1	9258202	9258325	Upstream (1-2kb)	AT1G26770	EXPANSIN A10 (EXPA10)	ARABIDOPSIS THALIANA EXPANSIN 10 (ATEXP10);ARABIDOPSIS THALIANA EXPANSIN ALPHA 1.1 (ATHEXP ALPHA 1.1);EXPANSIN 10 (EXP10);EXPANSIN A10 (EXPA10);EXPANSIN A10 (ATEXPA10);ARABIDOPSIS THALIANA EXPANSIN 10 (AT-EXP10)	Encodes an expansin. Naming convention from the Expansin Working Group (Kende et al, Plant Mol Bio). Involved in the formation of nematode-induced syncytia in roots of Arabidopsis thaliana.	protein_coding
Chr1	9258446	9258840	Promoter (<=1kb)	AT1G26770	EXPANSIN A10 (EXPA10)	ARABIDOPSIS THALIANA EXPANSIN 10 (ATEXP10);ARABIDOPSIS THALIANA EXPANSIN ALPHA 1.1 (ATHEXP ALPHA 1.1);EXPANSIN 10 (EXP10);EXPANSIN A10 (EXPA10);EXPANSIN A10 (ATEXPA10);ARABIDOPSIS THALIANA EXPANSIN 10 (AT-EXP10)	Encodes an expansin. Naming convention from the Expansin Working Group (Kende et al, Plant Mol Bio). Involved in the formation of nematode-induced syncytia in roots of Arabidopsis thaliana.	protein_coding
Chr1	9259181	9259611	Promoter (<=1kb)	AT1G26770	EXPANSIN A10 (EXPA10)	ARABIDOPSIS THALIANA EXPANSIN 10 (ATEXP10);ARABIDOPSIS THALIANA EXPANSIN ALPHA 1.1 (ATHEXP ALPHA 1.1);EXPANSIN 10 (EXP10);EXPANSIN A10 (EXPA10);EXPANSIN A10 (ATEXPA10);ARABIDOPSIS THALIANA EXPANSIN 10 (AT-EXP10)	Encodes an expansin. Naming convention from the Expansin Working Group (Kende et al, Plant Mol Bio). Involved in the formation of nematode-induced syncytia in roots of Arabidopsis thaliana.	protein_coding
Chr1	9261373	9261522	Distal Intergenic	AT1G26770	EXPANSIN A10 (EXPA10)	ARABIDOPSIS THALIANA EXPANSIN 10 (ATEXP10);ARABIDOPSIS THALIANA EXPANSIN ALPHA 1.1 (ATHEXP ALPHA 1.1);EXPANSIN 10 (EXP10);EXPANSIN A10 (EXPA10);EXPANSIN A10 (ATEXPA10);ARABIDOPSIS THALIANA EXPANSIN 10 (AT-EXP10)	Encodes an expansin. Naming convention from the Expansin Working Group (Kende et al, Plant Mol Bio). Involved in the formation of nematode-induced syncytia in roots of Arabidopsis thaliana.	protein_coding
Chr1	9275043	9275632	Promoter (<=1kb)	AT1G26790	CYCLING DOF FACTOR 6 (CDF6)	CYCLING DOF FACTOR 6 (CDF6)	Dof-type zinc finger DNA-binding family protein;(source:Araport11)	protein_coding
Chr1	9285220	9285354	3' UTR	AT1G26800	MISFOLDED PROTEIN SENSING RING E3 LIGASE 1 (MPSR1)	MISFOLDED PROTEIN SENSING RING E3 LIGASE 1 (MPSR1); (SNIPER2)	MPSR1 is cytoplasmic E3 ligase that senses misfolded proteins independently of chaperones and targets those proteins for degradation via the 26S proteasome. Involved in the regulation of the homeostasis of sensor NLR immune receptors.	protein_coding
Chr1	9286009	9286615	Promoter (<=1kb)	AT1G26800	MISFOLDED PROTEIN SENSING RING E3 LIGASE 1 (MPSR1)	MISFOLDED PROTEIN SENSING RING E3 LIGASE 1 (MPSR1); (SNIPER2)	MPSR1 is cytoplasmic E3 ligase that senses misfolded proteins independently of chaperones and targets those proteins for degradation via the 26S proteasome. Involved in the regulation of the homeostasis of sensor NLR immune receptors.	protein_coding
Chr1	9304514	9304690	Promoter (<=1kb)	AT1G26850			S-adenosyl-L-methionine-dependent methyltransferases superfamily protein;(source:Araport11)	protein_coding
Chr1	9325781	9326632	Distal Intergenic	AT1G06037			None;(source:Araport11)	long_noncoding_rna
Chr1	9326799	9327462	Distal Intergenic	AT1G06037			None;(source:Araport11)	long_noncoding_rna
Chr1	9328341	9330636	Promoter (<=1kb)	AT1G26920			zinc finger CCHC domain protein;(source:Araport11)	protein_coding
Chr1	9331666	9331855	Promoter (<=1kb)	AT1G26921			hypothetical protein;(source:Araport11)	protein_coding
Chr1	9338126	9338639	Promoter (<=1kb)	AT1G26930			Galactose oxidase/kelch repeat superfamily protein;(source:Araport11)	protein_coding
Chr1	9339863	9340244	Upstream (1-2kb)	AT1G26930			Galactose oxidase/kelch repeat superfamily protein;(source:Araport11)	protein_coding
Chr1	9340831	9341187	Upstream (1-2kb)	AT1G26940			Cyclophilin-like peptidyl-prolyl cis-trans isomerase family protein;(source:Araport11)	protein_coding
Chr1	9341306	9341567	Upstream (1-2kb)	AT1G26940			Cyclophilin-like peptidyl-prolyl cis-trans isomerase family protein;(source:Araport11)	protein_coding
Chr1	9350175	9350389	Promoter (<=1kb)	AT1G26945	KIDARI (KDR)	KIDARI (KDR);PACLOBUTRAZOL RESISTANCE 6 (PRE6)	Encodes a basic helix-loop-helix (bHLH) protein involved in blue/far-red light signaling. Physically interacts with HFR1 and negatively regulates its activity.	protein_coding
Chr1	9351675	9352183	Exon (AT1G26945.1/AT1G26945, exon 1 of 2)	AT1G26945	KIDARI (KDR)	KIDARI (KDR);PACLOBUTRAZOL RESISTANCE 6 (PRE6)	Encodes a basic helix-loop-helix (bHLH) protein involved in blue/far-red light signaling. Physically interacts with HFR1 and negatively regulates its activity.	protein_coding
Chr1	9355021	9355187	Promoter (<=1kb)	AT1G26960	HOMEOBOX PROTEIN 23 (AtHB23)	HOMEOBOX PROTEIN 23 (AtHB23);HOMEOBOX PROTEIN 23 (HB23)	Encodes a homeodomain leucine zipper class I (HD-Zip I) protein. Participates in the gene regulatory network controlling root branching by mediating the regulation of LAX3 by ARF7/19.	protein_coding
Chr1	9357350	9357855	Upstream (1-2kb)	AT1G26970	PBS1-LIKE 4 (PBL4)	PBS1-LIKE 4 (PBL4)	Protein kinase superfamily protein;(source:Araport11)	protein_coding
Chr1	9378290	9378637	Promoter (<=1kb)	AT1G27020			plant/protein;(source:Araport11)	protein_coding
Chr1	9381236	9381392	Promoter (<=1kb)	AT1G27030			hypothetical protein;(source:Araport11)	protein_coding
Chr1	9393044	9393707	Promoter (<=1kb)	AT1G27050		HOMEOBOX PROTEIN 54 (ATHB54);HOMEOBOX PROTEIN 54 (HB54)	Encodes a protein with a RNA recognition motif. Previously annotated as ATHB54, a homeodomain leucine zipper (HD-Zip) family protein. In the TAIR10 genome release (2010), this locus was split into two loci: AT1G27045 (containing homeodomain and leucine zipper domains) and AT1G27050 (containing a RNA recognition motif). AT1G27045 is now named ATHB54. Note that Affymetrix ATH1 Probe Set linked to s…	protein_coding
Chr1	9399257	9399444	5' UTR	AT1G27070	PROTEIN TARGETING TO STARCH 2 (PTST2)	PROTEIN TARGETING TO STARCH 2 (PTST2)	Encodes a chloroplast-localized CBM48-containing protein that is involved in starch granule initiation. PTST2 delivers suitable oligosaccharide substrates to starch synthase 4 (SS4). Mutants lacking PTST2 have fewer starch granules in leaf chloroplasts than the wild type. PTST2 is the Arabidopsis ortholog of the rice FLO6 protein.	protein_coding
Chr1	9406980	9407271	Promoter (<=1kb)	AT1G27090			glycine-rich protein;(source:Araport11)	protein_coding
Chr1	9407423	9410035	Upstream (1-2kb)	AT1G27090			glycine-rich protein;(source:Araport11)	protein_coding
Chr1	9410168	9412144	Promoter (<=1kb)	AT1G27100			Actin cross-linking protein;(source:Araport11)	protein_coding
Chr1	9420356	9420709	Promoter (<=1kb)	AT1G27120	(GALT4)	(GALT4)	Encodes a Golgi-localized hydroxyproline-O-galactosyltransferase.	protein_coding
Chr1	9425228	9425643	Promoter (<=1kb)	AT1G27130	GLUTATHIONE S-TRANSFERASE TAU 13 (GSTU13)	GLUTATHIONE S-TRANSFERASE TAU 13 (ATGSTU13);GLUTATHIONE S-TRANSFERASE TAU 13 (GSTU13);GLUTATHIONE S-TRANSFERASE 12 (GST12)	Encodes glutathione transferase belonging to the tau class of GSTs. Naming convention according to Wagner et al. (2002). GSTU13 acts in the pathogen triggered pathway for indole glucosinolate metabolisms that involves also PENETRATION2 myrosinase. It is likely the enzyme that conjugates GSH with unstable indol-3-ylmethyl-ITCs formed upon PEN2-mediated IG hydrolysis, particularly in the branch of …	protein_coding
Chr1	9446261	9446526	Downstream (<1kb)	AT1G27190	BAK1-INTERACTING RECEPTOR-LIKE KINASE 3 (BIR3)	BAK1-INTERACTING RECEPTOR-LIKE KINASE 3 (BIR3)	Activated by TCP8/14/15/22, involved in modulation of GA-dependent stamen filament elongation.	protein_coding
Chr1	9448900	9449205	Promoter (<=1kb)	AT1G27190	BAK1-INTERACTING RECEPTOR-LIKE KINASE 3 (BIR3)	BAK1-INTERACTING RECEPTOR-LIKE KINASE 3 (BIR3)	Activated by TCP8/14/15/22, involved in modulation of GA-dependent stamen filament elongation.	protein_coding
Chr1	9451540	9452226	Promoter (<=1kb)	AT1G27200			glycosyltransferase family protein (DUF23);(source:Araport11)	protein_coding
Chr1	9456422	9456799	Exon (AT1G27210.1/AT1G27210, exon 3 of 5)	AT1G27210			ARM repeat superfamily protein;(source:Araport11)	protein_coding
Chr1	9457785	9458060	5' UTR	AT1G27210			ARM repeat superfamily protein;(source:Araport11)	protein_coding
Chr1	9480919	9483406	Promoter (<=1kb)	AT1G27290	TRANSMEMBRANE PROTEIN OF UNKNOWN FUNCTION (TMPU)	TRANSMEMBRANE PROTEIN OF UNKNOWN FUNCTION (TMPU)	transmembrane protein;(source:Araport11)	protein_coding
Chr1	9486580	9486810	Promoter (<=1kb)	AT1G27320	HISTIDINE KINASE 3 (HK3)	REPRESSOR OF CYTOKININ DEFICIENCY 3 (ROCK3);HISTIDINE KINASE 3 (HK3);HISTIDINE KINASE 3 (AHK3)	Encodes a histidine kinases, a cytokinin receptor that controls cytokinin-mediated leaf longevity through a specific phosphorylation of the response regulator, ARR2. The mRNA is cell-to-cell mobile.	protein_coding
Chr1	9492600	9493167	Promoter (<=1kb)	AT1G27330			Ribosome associated membrane protein RAMP4;(source:Araport11)	protein_coding
Chr1	9495228	9495577	Promoter (<=1kb)	AT1G27340	LEAF CURLING RESPONSIVENESS (LCR)	LEAF CURLING RESPONSIVENESS (LCR)	Encodes a putative F-box protein that is involved in the regulation of leaf morphology.	protein_coding
Chr1	9499280	9499770	Promoter (<=1kb)	AT1G27350			Ribosome associated membrane protein RAMP4;(source:Araport11)	protein_coding
Chr1	9501252	9501929	5' UTR	AT1G27360	SQUAMOSA PROMOTER-LIKE 11 (SPL11)	SQUAMOSA PROMOTER-LIKE 11 (SPL11)	In conjunction with SPL10 and SPL2, SPL11 redundantly controls proper development of lateral organs in association with shoot maturation in the reproductive phase. SPL2, SPL10, and SPL11, suppress root regeneration with age by inhibiting wound-induced auxin biosynthesis.	protein_coding
Chr1	9507342	9507887	Promoter (<=1kb)	AT1G27370	SQUAMOSA PROMOTER BINDING PROTEIN-LIKE 10 (SPL10)	SQUAMOSA PROMOTER BINDING PROTEIN-LIKE 10 (SPL10)	In conjunction with SPL11 and SPL2, SPL10 redundantly controls proper development of lateral organs in association with shoot maturation in the reproductive phase. SPL2, SPL10, and SPL11, suppress root regeneration with age by inhibiting wound-induced auxin biosynthesis. SPL10 also controls lamina shape during vegetative development.	protein_coding
Chr1	9515113	9515337	Promoter (<=1kb)	AT1G27400			Ribosomal protein L22p/L17e family protein;(source:Araport11)	protein_coding
Chr1	9531467	9531586	Promoter (<=1kb)	AT1G27440	(GUT2)	(ATGUT1); (GUT2); (IRX10)	IRX10 was identified as MUCI69 in a reverse genetic screen for MUCILAGE-RELATED genes. Mutations in this gene did not disrupt mucilage properties, likely due to the presence of the functionally redundant IRX10-L.	protein_coding
Chr1	9531899	9532284	Promoter (<=1kb)	AT1G27450	ADENINE PHOSPHORIBOSYL TRANSFERASE 1 (APT1)	ADENINE PHOSPHORIBOSYL TRANSFERASE 1 (APT1)	Adenosine phosphoribosyl transferase(E.C:2.4.2.7), involved in the one-step salvage of adenine to AMP.	protein_coding
Chr1	9534265	9534754	Promoter (<=1kb)	AT1G27460	NO POLLEN GERMINATION RELATED 1 (NPGR1)	NO POLLEN GERMINATION RELATED 1 (NPGR1)	encodes a calmodulin-binding protein that is expressed in pollen, suspension culture cells, flowers, and fruits. The mRNA is cell-to-cell mobile.	protein_coding
Chr1	9544126	9544687	Promoter (<=1kb)	AT1G27470			transducin family protein / WD-40 repeat family protein;(source:Araport11)	protein_coding
Chr1	9605929	9606303	Promoter (<=1kb)	AT1G27600	IRREGULAR XYLEM 9-LIKE (IRX9-L)	IRREGULAR XYLEM 9 HOMOLOG (I9H);IRREGULAR XYLEM 9-LIKE (IRX9-L)	Encodes a member of the GT43 family glycosyltransferases involved in glucuronoxylan biosynthesis: AT2G37090 (IRX9) and AT1G27600 (IRX9-L or I9H, IRX9 homolog); AT4G36890 (IRX14) and AT5G67230 (IRX14-L or I14H, IRX14 homolog). They form two functionally non-redundant groups essential for the normal elongation of glucuronoxylan backbone. I9H functions redundantly with IRX9, I14H is redundant with I…	protein_coding
Chr1	9627190	9627499	Downstream (<1kb)	AT1G27670			transmembrane protein;(source:Araport11)	protein_coding
Chr1	9647462	9651069	Promoter (<=1kb)	AT1G27720	TBP-ASSOCIATED FACTOR 4B (TAF4b)	TBP-ASSOCIATED FACTOR 4B (TAF4b);TBP-ASSOCIATED FACTOR 4 (TAF4)	TBP-associated factor 4B;(source:Araport11)	protein_coding
Chr1	9651329	9651568	Upstream (2-3kb)	AT1G27730	SALT TOLERANCE ZINC FINGER (STZ)	(ZAT10);SALT TOLERANCE ZINC FINGER (STZ)	Related to Cys2/His2-type zinc-finger proteins found in higher plants. Compensated for a subset of calcineurin deficiency in yeast. Salt tolerance produced by ZAT10 appeared to be partially dependent on ENA1/PMR2, a P-type ATPase required for Li+ and Na+ efflux in yeast. The protein is localized to the nucleus, acts as a transcriptional repressor and is responsive to chitin oligomers. Also involv…	protein_coding
Chr1	9661957	9662103	Promoter (<=1kb)	AT1G27752			Ubiquitin system component Cue protein;(source:Araport11)	protein_coding
Chr1	9668389	9668526	Promoter (<=1kb)	AT1G27760	SALT-TOLERANCE 32 (SAT32)	SALT-TOLERANCE 32 (ATSAT32);SALT-TOLERANCE 32 (SAT32)	Encodes a protein with similarity to human interferon-related developmental regulator (IFRD)that is involved in salt tolerance. Loss of function mutations are hypersensitive to salt stress and have reduced fertility. SAT32 is found in the cytoplasm but appears to translocate to the nucleus when plants are subject to salt stress.	protein_coding
Chr1	9675420	9676404	Promoter (<=1kb)	AT1G27770	AUTOINHIBITED CA2+-ATPASE 1 (ACA1)	AUTOINHIBITED CA2+-ATPASE 1 (ACA1);PLASTID ENVELOPE ATPASE 1 (PEA1)	Encodes a chloroplast envelope Ca2+-ATPase with an N-terminal autoinhibitor.	protein_coding
Chr1	9696461	9696668	Promoter (<=1kb)	AT1G27840	(ATCSA-1)	(ATCSA-1); (CSA1)	Encodes a DDB1a interacting protein ATCSA-1 required for UV-B tolerance and genomic integrity. Involved in dictating the efficiency and the strand preference of repair of transcribed genes, works as the dominant protein in coupling repair to transcription with minor contribution from CSA2.	protein_coding
Chr1	9725217	9725943	Promoter (<=1kb)	AT1G27910	PLANT U-BOX 45 (PUB45)	PLANT U-BOX 45 (PUB45);ARABIDOPSIS THALIANA PLANT U-BOX 45 (ATPUB45)	Encodes a protein containing a UND, a U-box, and an ARM domain. This protein has E3 ubiquitin ligase activity based on in vitro assays.	protein_coding
Chr1	9730722	9731212	Promoter (<=1kb)	AT1G27921			Natural antisense transcript overlaps with AT1G27920;(source:Araport11)	antisense_long_noncoding_rna
Chr1	9731313	9731922	Promoter (<=1kb)	AT1G27921			Natural antisense transcript overlaps with AT1G27920;(source:Araport11)	antisense_long_noncoding_rna
Chr1	9732167	9732610	5' UTR	AT1G27930	(AGM1)	(AGM1)	Arabinogalactan methylesterase,involved in arabinogalactan glucuronic acid methylation. Interacts with eIF3.	protein_coding
Chr1	9739736	9740860	Promoter (<=1kb)	AT1G27950	GLYCOSYLPHOSPHATIDYLINOSITOL-ANCHORED LIPID PROTEIN TRANSFER 1 (LTPG1)	GLYCOSYLPHOSPHATIDYLINOSITOL-ANCHORED LIPID PROTEIN TRANSFER 1 (LTPG1)	Encodes LTPG1, a lipid transfer protein with a predicted GPI (glycosylphosphatidylinositol)-anchor domain. Localized in the plasma membrane. Disruption of the LTPG1 gene causes alterations of cuticular lipid composition, but no significant changes on total wax and cutin monomer loads are seen. The mRNA is cell-to-cell mobile.	protein_coding
Chr1	9744977	9745119	Promoter (<=1kb)	AT1G27960	EVOLUTIONARILY CONSERVED C-TERMINAL REGION 9 (ECT9)	EVOLUTIONARILY CONSERVED C-TERMINAL REGION 9 (ECT9)	encodes a protein whose C-terminal region is similar to ECT1 and ECT2, which bind to CIPK1.	protein_coding
Chr1	9747901	9748888	Promoter (<=1kb)	AT1G27980	DIHYDROSPHINGOSINE PHOSPHATE LYASE (DPL1)	DIHYDROSPHINGOSINE PHOSPHATE LYASE (DPL1); (ATDPL1)	Encodes an ER-localized sphingoid long-chain base-1-phosphate lyase involved in the dehydration stress response.	protein_coding
Chr1	9762223	9762547	Promoter (<=1kb)	AT1G28010	ATP-BINDING CASSETTE B14 (ABCB14)	P-GLYCOPROTEIN 14 (PGP14);ARABIDOPSIS THALIANA ATP-BINDING CASSETTE B14 (ATABCB14);ATP-BINDING CASSETTE B14 (ABCB14);MULTI-DRUG RESISTANCE 12 (MDR12)	Encodes an ATP-binding cassette (ABC) transporter. Expressed in the vascular tissue of primary stem.	protein_coding
Chr1	9777745	9778183	Promoter (<=1kb)	AT1G28050	B-BOX DOMAIN PROTEIN 13 (BBX13)	B-BOX DOMAIN PROTEIN 13 (BBX13)	B-box type zinc finger protein with CCT domain-containing protein;(source:Araport11)	protein_coding
Chr1	9782825	9782952	Promoter (<=1kb)	AT1G28070			ATP-dependent RNA helicase;(source:Araport11)	protein_coding
Chr1	9828175	9828536	Promoter (<=1kb)	AT1G28135			hypothetical protein;(source:Araport11)	protein_coding
Chr1	9829717	9830116	Exon (AT1G09005.1/AT1G09005, exon 2 of 2)	AT1G28135			hypothetical protein;(source:Araport11)	protein_coding
Chr1	9830302	9830592	Promoter (<=1kb)	AT1G09015			novel transcribed region;(source:Araport11)	novel_transcribed_region
Chr1	9830974	9832726	Promoter (<=1kb)	AT1G09005			novel transcribed region;(source:Araport11)	novel_transcribed_region
Chr1	9845920	9846866	3' UTR	AT1G28190			PADRE protein up-regulated after infection by S. sclerotiorum.	protein_coding
Chr1	9852340	9852477	Promoter (<=1kb)	AT1G28200	FH INTERACTING PROTEIN 1 (FIP1)	FH INTERACTING PROTEIN 1 (FIP1)	VirF-interacting protein FIP1	protein_coding
Chr1	9864663	9864825	Promoter (<=1kb)	AT1G28230	PURINE PERMEASE 1 (PUP1)	PURINE PERMEASE 1 (PUP1); (ATPUP1)	Encodes a transporter that transports purines,cytokinins and other adenine derivatives. Expressed in the leaf hydathodes where it may be involved in re-uptake of cytokinins during guttation.	protein_coding
Chr1	9867731	9868063	Upstream (2-3kb)	AT1G28230	PURINE PERMEASE 1 (PUP1)	PURINE PERMEASE 1 (PUP1); (ATPUP1)	Encodes a transporter that transports purines,cytokinins and other adenine derivatives. Expressed in the leaf hydathodes where it may be involved in re-uptake of cytokinins during guttation.	protein_coding
Chr1	9874021	9874120	Promoter (<=1kb)	AT1G28250			transmembrane protein;(source:Araport11)	protein_coding
Chr1	9879125	9879439	Promoter (<=1kb)	AT1G28260			Telomerase activating protein Est1;(source:Araport11)	protein_coding
Chr1	9880275	9880955	Promoter (<=1kb)	AT1G28260			Telomerase activating protein Est1;(source:Araport11)	protein_coding
Chr1	9884753	9886637	3' UTR	AT1G28280	MPK3/6-TARGETED VQP 1 (MVQ1)	MPK3/6-TARGETED VQP 1 (MVQ1)	VQ motif-containing protein;(source:Araport11)	protein_coding
Chr1	9887160	9887784	Promoter (<=1kb)	AT1G28280	MPK3/6-TARGETED VQP 1 (MVQ1)	MPK3/6-TARGETED VQP 1 (MVQ1)	VQ motif-containing protein;(source:Araport11)	protein_coding
Chr1	9913763	9913873	Promoter (<=1kb)	AT1G28310			Dof-type zinc finger DNA-binding family protein;(source:Araport11)	protein_coding
Chr1	9917637	9918075	Downstream (2-3kb)	AT1G28310			Dof-type zinc finger DNA-binding family protein;(source:Araport11)	protein_coding
Chr1	9935338	9935647	Promoter (<=1kb)	AT1G09025			novel transcribed region;(source:Araport11)	novel_transcribed_region
Chr1	9935947	9936491	Exon (AT1G09025.1/AT1G09025, exon 2 of 3)	AT1G09025			novel transcribed region;(source:Araport11)	novel_transcribed_region
Chr1	9938749	9939082	Promoter (<=1kb)	AT1G09035			novel transcribed region;(source:Araport11)	novel_transcribed_region
Chr1	9949860	9950450	Upstream (1-2kb)	AT1G28360	ERF DOMAIN PROTEIN 12 (ERF12)	ERF DOMAIN PROTEIN 12 (ERF12);ERF DOMAIN PROTEIN 12 (ATERF12);ETHYLENE RESPONSE FACTOR12 (ERF12)	encodes a member of the ERF (ethylene response factor) subfamily B-1 of ERF/AP2 transcription factor family (ERF12). The protein contains one AP2 domain. There are 15 members in this subfamily including ATERF-3, ATERF-4, ATERF-7, and leafy petiole. Regulates floral development.	protein_coding
Chr1	9950857	9951017	Promoter (<=1kb)	AT1G28360	ERF DOMAIN PROTEIN 12 (ERF12)	ERF DOMAIN PROTEIN 12 (ERF12);ERF DOMAIN PROTEIN 12 (ATERF12);ETHYLENE RESPONSE FACTOR12 (ERF12)	encodes a member of the ERF (ethylene response factor) subfamily B-1 of ERF/AP2 transcription factor family (ERF12). The protein contains one AP2 domain. There are 15 members in this subfamily including ATERF-3, ATERF-4, ATERF-7, and leafy petiole. Regulates floral development.	protein_coding
Chr1	9952544	9953138	3' UTR	AT1G28360	ERF DOMAIN PROTEIN 12 (ERF12)	ERF DOMAIN PROTEIN 12 (ERF12);ERF DOMAIN PROTEIN 12 (ATERF12);ETHYLENE RESPONSE FACTOR12 (ERF12)	encodes a member of the ERF (ethylene response factor) subfamily B-1 of ERF/AP2 transcription factor family (ERF12). The protein contains one AP2 domain. There are 15 members in this subfamily including ATERF-3, ATERF-4, ATERF-7, and leafy petiole. Regulates floral development.	protein_coding
Chr1	9953873	9954233	Downstream (1-2kb)	AT1G28360	ERF DOMAIN PROTEIN 12 (ERF12)	ERF DOMAIN PROTEIN 12 (ERF12);ERF DOMAIN PROTEIN 12 (ATERF12);ETHYLENE RESPONSE FACTOR12 (ERF12)	encodes a member of the ERF (ethylene response factor) subfamily B-1 of ERF/AP2 transcription factor family (ERF12). The protein contains one AP2 domain. There are 15 members in this subfamily including ATERF-3, ATERF-4, ATERF-7, and leafy petiole. Regulates floral development.	protein_coding
Chr1	9956395	9957524	Promoter (<=1kb)	AT1G28370			encodes a member of the ERF (ethylene response factor) subfamily B-1 of ERF/AP2 transcription factor family. The protein contains one AP2 domain. There are 15 members in this subfamily including ATERF-3, ATERF-4, ATERF-7, and leafy petiole.	protein_coding
Chr1	9959743	9960711	Promoter (<=1kb)	AT1G28375			transmembrane protein;(source:Araport11)	protein_coding
Chr1	9963331	9963908	Promoter (<=1kb)	AT1G28380	NECROTIC SPOTTED LESIONS 1 (NSL1)	NECROTIC SPOTTED LESIONS 1 (NSL1)	This gene is predicted to encode a protein involved in negatively regulating salicylic acid-related defense responses and cell death programs. nsl1 mutants develop necrotic lesions spontaneously and show other features of a defense response, such as higher levels of SA and disease resistance-related transcripts, in the absence of a biotic stimulus. The NSL1 protein is predicted to have a MACPF do…	protein_coding
Chr1	9966703	9966822	Upstream (1-2kb)	AT1G06153			Natural antisense transcript overlaps with AT1G28390;(source:Araport11)	antisense_long_noncoding_rna
Chr1	9971344	9971479	5' UTR	AT1G28395			hypothetical protein;(source:Araport11)	protein_coding
Chr1	9971672	9971971	Promoter (<=1kb)	AT1G28395			hypothetical protein;(source:Araport11)	protein_coding
Chr1	9979415	9979554	Promoter (<=1kb)	AT1G28420	HOMEOBOX-1 (HB-1)	HOMEOBOX-1 (HB-1);RINGLET 1 (RLT1)	homeobox-1;(source:Araport11)	protein_coding
Chr1	9991617	9991911	Upstream (1-2kb)	AT1G06157			None;(source:Araport11)	long_noncoding_rna
Chr1	10000876	10001874	Upstream (1-2kb)	AT1G28447			Pseudogene of AT5G18880; glucose transmembrane transporter	pseudogene
Chr1	10014077	10014377	Promoter (<=1kb)	AT1G28480	(GRX480)	(GRX480); (roxy19); (GRXC9)	Encodes GRX480, a member of the glutaredoxin family that regulates protein redox state. GRX480 interacts with TGA factors and suppresses JA-responsive PDF1.2 transcription. GRX480 transcription is SA-inducible and requires NPR1. Maybe involved in SA/JA cross-talk. It has also been shown to interact with the transcription factor TGA2 and suppress ORA59 promoter activity.	protein_coding
Chr1	10014962	10015115	Promoter (<=1kb)	AT1G28480	(GRX480)	(GRX480); (roxy19); (GRXC9)	Encodes GRX480, a member of the glutaredoxin family that regulates protein redox state. GRX480 interacts with TGA factors and suppresses JA-responsive PDF1.2 transcription. GRX480 transcription is SA-inducible and requires NPR1. Maybe involved in SA/JA cross-talk. It has also been shown to interact with the transcription factor TGA2 and suppress ORA59 promoter activity.	protein_coding
Chr1	10046088	10046976	Promoter (<=1kb)	AT1G28580	(AXE1)	(AXE1); (GELP7)	GDSL-motif esterase/acyltransferase/lipase. Enzyme group with broad substrate specificity that may catalyze acyltransfer or hydrolase reactions with lipid and non-lipid substrates.	protein_coding
Chr1	10050252	10050464	Promoter (<=1kb)	AT1G28591			Pseudogene of AT1G28610; GDSL-motif lipase, putative	pseudogene
Chr1	10050714	10050954	Promoter (<=1kb)	AT1G28591			Pseudogene of AT1G28610; GDSL-motif lipase, putative	pseudogene
Chr1	10052745	10053799	Promoter (<=1kb)	AT1G28600	GUARD-CELL-ENRICHED GDSL LIPASE 2 (GGL2)	GUARD-CELL-ENRICHED GDSL LIPASE 2 (GGL2)	GDSL-motif esterase/acyltransferase/lipase. Enzyme group with broad substrate specificity that may catalyze acyltransfer or hydrolase reactions with lipid and non-lipid substrates.	protein_coding
Chr1	10055560	10055760	5' UTR	AT1G28610	GUARD-CELL-ENRICHED GDSL LIPASE 3 (GGL3)	GUARD-CELL-ENRICHED GDSL LIPASE 3 (GGL3)	GDSL-motif esterase/acyltransferase/lipase. Enzyme group with broad substrate specificity that may catalyze acyltransfer or hydrolase reactions with lipid and non-lipid substrates.	protein_coding
Chr1	10073369	10073627	Promoter (<=1kb)	AT1G28660	GUARD-CELL-ENRICHED GDSL LIPASES (GGL2)	GUARD-CELL-ENRICHED GDSL LIPASES (GGL2);GUARD-CELL-ENRICHED GDSL LIPASE 4 (GGL4)	GDSL-motif esterase/acyltransferase/lipase. Enzyme group with broad substrate specificity that may catalyze acyltransfer or hydrolase reactions with lipid and non-lipid substrates.	protein_coding
Chr1	10076265	10076742	Promoter (<=1kb)	AT1G28670	(ARAB-1)	(ARAB-1)	Arabidopsis thaliana lipase	protein_coding
Chr1	10078052	10078229	Promoter (<=1kb)	AT1G28680	COUMARIN SYNTHASE (COSY)	COUMARIN SYNTHASE (COSY)	Catalyses trans-cis isomerization and lactonization in the biosynthesis of coumarins in roots.	protein_coding
Chr1	10081342	10081709	Promoter (<=1kb)	AT1G28690			Tetratricopeptide repeat (TPR)-like superfamily protein;(source:Araport11)	protein_coding
Chr1	10102827	10103138	Promoter (<=1kb)	AT1G28715			hypothetical protein;(source:Araport11)	long_noncoding_rna
Chr1	10137772	10138222	Promoter (<=1kb)	AT1G06217			Natural antisense transcript overlaps with AT1G29050;(source:Araport11)	antisense_long_noncoding_rna
Chr1	10143564	10144122	Distal Intergenic	AT1G29060	(ATSFT12)	(ATSFT12)	Encodes a golgi localized QcSNARE involved in response to salt and osmotic stress. Overexpression confers increased resistance to NaCl, mannitol and LiCl. SFT12 may act by mediating vacuolar sequestration of NaCl and other ions.	protein_coding
Chr1	10145841	10146205	Upstream (1-2kb)	AT1G29060	(ATSFT12)	(ATSFT12)	Encodes a golgi localized QcSNARE involved in response to salt and osmotic stress. Overexpression confers increased resistance to NaCl, mannitol and LiCl. SFT12 may act by mediating vacuolar sequestration of NaCl and other ions.	protein_coding
Chr1	10146524	10146782	Promoter (<=1kb)	AT1G29060	(ATSFT12)	(ATSFT12)	Encodes a golgi localized QcSNARE involved in response to salt and osmotic stress. Overexpression confers increased resistance to NaCl, mannitol and LiCl. SFT12 may act by mediating vacuolar sequestration of NaCl and other ions.	protein_coding
Chr1	10147471	10147595	Promoter (<=1kb)	AT1G29060	(ATSFT12)	(ATSFT12)	Encodes a golgi localized QcSNARE involved in response to salt and osmotic stress. Overexpression confers increased resistance to NaCl, mannitol and LiCl. SFT12 may act by mediating vacuolar sequestration of NaCl and other ions.	protein_coding
Chr1	10180230	10180550	Promoter (<=1kb)	AT1G29150	NON-ATPASE SUBUNIT 9 (ATS9)	NON-ATPASE SUBUNIT 9 (ATS9);REGULATORY PARTICLE NON-ATPASE 6 (RPN6)	specifically interacts with FUS6/COP11 via the C-terminal domain of FUS6/COP11 and associates with an ATPase subunit of the 19S proteasome regulatory complex, AtS6A. The mRNA is cell-to-cell mobile.	protein_coding
Chr1	10195188	10195529	Promoter (<=1kb)	AT1G29170	(WAVE2)	(WAVE2);WASP (WISKOTT-ALDRICH SYNDROME PROTEIN)-FAMILY VERPROLIN HOMOLOGOUS PROTEIN 2 (AtSCAR3); (SCAR3)	Encodes a member of the SCAR family.These proteins are part of a complex (WAVE) complex.The SCAR subunit activates the ARP2/3 complex which in turn act as a nucleator for actin filaments.	protein_coding
Chr1	10233605	10233746	Upstream (2-3kb)	AT1G29280	WRKY DNA-BINDING PROTEIN 65 (WRKY65)	WRKY DNA-BINDING PROTEIN 65 (WRKY65);WRKY DNA-BINDING PROTEIN 65 (ATWRKY65)	member of WRKY Transcription Factor; Group II-e The mRNA is cell-to-cell mobile.	protein_coding
Chr1	10242954	10243174	Upstream (1-2kb)	AT1G29290	C-TERMINALLY ENCODED PEPTIDE 14 (CEP14)	C-TERMINALLY ENCODED PEPTIDE 14 (CEP14)	Group II CEP family member; binds to vascular tissue independently of CEPR1 or CRA2.	protein_coding
Chr1	10247280	10248634	3' UTR	AT1G29300	UNFERTILIZED EMBRYO SAC 1 (UNE1)	UNFERTILIZED EMBRYO SAC 1 (UNE1);CHIQUITA1-LIKE 6 (CHIGL6)	intracellular protein transporter, putative (DUF641);(source:Araport11)	protein_coding
Chr1	10260857	10261558	Promoter (<=1kb)	AT1G29330	ENDOPLASMIC RETICULUM RETENTION DEFECTIVE 2 (ERD2)	ARABIDOPSIS THALIANA ENDOPLASMIC RETICULUM RETENTION DEFECTIVE 2 (ATERD2);ARABIDOPSIS ENDOPLASMIC RETICULUM RETENTION DEFECTIVE 2 (AERD2);ENDOPLASMIC RETICULUM RETENTION DEFECTIVE 2 (ERD2)	Encodes a protein similar in sequence to animal and yeast endoplasmic reticulum retention signal receptor. This protein can functionally complement the yeast homologue. Transcript is detected in flower buds, stems, root, and leaves.	protein_coding
Chr1	10262759	10262865	Upstream (1-2kb)	AT1G29340	PLANT U-BOX 17 (PUB17)	PLANT U-BOX 17 (PUB17);ARABIDOPSIS THALIANA PLANT U-BOX 17 (ATPUB17)	Encodes a protein containing a UND, a U-box, and an ARM domain. This protein has E3 ubiquitin ligase activity. It is required for cell death and full resistance specified by Arabidopsis RPM1 and RPS4 resistance proteins against Pseudomonas syringae pv tomato. The mRNA is cell-to-cell mobile.	protein_coding
Chr1	10263673	10264752	Promoter (<=1kb)	AT1G29340	PLANT U-BOX 17 (PUB17)	PLANT U-BOX 17 (PUB17);ARABIDOPSIS THALIANA PLANT U-BOX 17 (ATPUB17)	Encodes a protein containing a UND, a U-box, and an ARM domain. This protein has E3 ubiquitin ligase activity. It is required for cell death and full resistance specified by Arabidopsis RPM1 and RPS4 resistance proteins against Pseudomonas syringae pv tomato. The mRNA is cell-to-cell mobile.	protein_coding
Chr1	10287736	10288325	Promoter (<=1kb)	AT1G29390	COLD REGULATED 314 THYLAKOID MEMBRANE 2 (COR314-TM2)	COLD REGULATED 314 THYLAKOID MEMBRANE 2 (COR314-TM2);COLD REGULATED 314 INNER MEMBRANE 2 (COR413IM2)	Integral membrane protein in the inner envelope of chloroplasts. Provide freezing tolerance.	protein_coding
Chr1	10289543	10289947	Promoter (<=1kb)	AT1G29395	COLD REGULATED 314 INNER MEMBRANE 1 (COR413IM1)	COLD REGULATED 414 THYLAKOID MEMBRANE 1 (COR414-TM1); (DEG25);COLD REGULATED 314 THYLAKOID MEMBRANE 1 (COR413-TM1);COLD REGULATED 314 INNER MEMBRANE 1 (COR413IM1)	Integral membrane protein in the inner envelope of chloroplasts. Provide freezing tolerance. Expression is induced by short-term cold-treatment, water deprivation, and abscisic acid treatment. involved in response to salt tolerance	protein_coding
Chr1	10294318	10295035	Promoter (<=1kb)	AT1G29400	MEI2-LIKE PROTEIN 5 (ML5)	MEI2-LIKE PROTEIN 5 (ML5);MEI2-LIKE PROTEIN 5 (AML5)	A member of mei2-like gene family, predominantly plant-based family of genes encoding RNA binding proteins with characteristic presence of a highly conserved RNA binding motif first described in the mei2 gene of the fission yeast S. pombe. In silico analyses reveal nine mei2 -like genes in A. thaliana. They were grouped into four distinct clades, based on overall sequence similarity and subfamily…	protein_coding
Chr1	10300097	10300445	Promoter (<=1kb)	AT1G06233	HIDDEN TREASURE 2 (HID2)	HIDDEN TREASURE 2 (HID2)	HID2 is a snoRNA involved in pre-rRNA processing during ribosome biogenesis.	small_nucleolar_rna
Chr1	10303476	10303808	Promoter (<=1kb)	AT1G29430	SMALL AUXIN UPREGULATED RNA 62 (SAUR62)	SMALL AUXIN UPREGULATED RNA 62 (SAUR62)	SAUR762 expression is induced during pollination and expressed in pollen tubes. SAUR62 likely functions in translation of proteins required for pollen tube development/function.	protein_coding
Chr1	10305299	10305750	Promoter (<=1kb)	AT1G29440	SMALL AUXIN UP RNA 63 (SAUR63)	SMALL AUXIN UP RNA 63 (SAUR63)	SAUR-like auxin-responsive protein family;(source:Araport11)	protein_coding
Chr1	10353677	10354291	3' UTR	AT1G29640			senescence regulator (Protein of unknown function, DUF584);(source:Araport11)	protein_coding
Chr1	10355409	10355744	3' UTR	AT1G29640			senescence regulator (Protein of unknown function, DUF584);(source:Araport11)	protein_coding
Chr1	10356471	10356669	Promoter (<=1kb)	AT1G29640			senescence regulator (Protein of unknown function, DUF584);(source:Araport11)	protein_coding
Chr1	10363413	10363654	Distal Intergenic	AT1G29650			transposable_element_gene;(source:Araport11);non-LTR retrotransposon family (LINE), has a 1.5e-28 P-value blast match to GB:NP_038603 L1 repeat, Tf subfamily, member 23 (LINE-element) (Mus musculus);(source:TAIR10)	transposable_element_gene
Chr1	10365051	10365369	Distal Intergenic	AT1G29660	(GGL5)	(GGL5)	GDSL-motif esterase/acyltransferase/lipase. Enzyme group with broad substrate specificity that may catalyze acyltransfer or hydrolase reactions with lipid and non-lipid substrates.	protein_coding
Chr1	10368704	10368995	Upstream (2-3kb)	AT1G29660	(GGL5)	(GGL5)	GDSL-motif esterase/acyltransferase/lipase. Enzyme group with broad substrate specificity that may catalyze acyltransfer or hydrolase reactions with lipid and non-lipid substrates.	protein_coding
Chr1	10374631	10375695	Promoter (<=1kb)	AT1G29670	(GDSL1)	(GDSL1); (GGL6)	GDSL-motif esterase/acyltransferase/lipase. Enzyme group with broad substrate specificity that may catalyze acyltransfer or hydrolase reactions with lipid and non-lipid substrates.The mRNA is cell-to-cell mobile.	protein_coding
Chr1	10378920	10378970	Promoter (<=1kb)	AT1G29680			histone acetyltransferase (DUF1264);(source:Araport11)	protein_coding
Chr1	10381582	10382284	Promoter (<=1kb)	AT1G29690	CONSTITUTIVELY ACTIVATED CELL DEATH 1 (CAD1)	CONSTITUTIVELY ACTIVATED CELL DEATH 1 (CAD1);NECROTIC SPOTTED LESION 2 (NSL2);CONSTITUTIVE ACTIVE DEFENSE 1 (CAD1)	Encodes a protein containing a domain with significant homology to the MACPF (membrane attack complex and perforin) domain of complements and perforin proteins that are involved in innate immunity in animals. Transgenic <i>cad1-1</i> mutant plants show lesions seen in the hypersensitive response, as well as a spontaneous activation of expression of pathogenesis-related genes and leading to a 32-f…	protein_coding
Chr1	10447573	10447886	Promoter (<=1kb)	AT1G29840			alpha/beta-Hydrolases superfamily protein;(source:Araport11)	protein_coding
Chr1	10462864	10463042	Promoter (<=1kb)	AT1G29880		CELLULOSE SYNTHASE LIKE C12 (CLSC12)	glycyl-tRNA synthetase / glycine-tRNA ligase;(source:Araport11)	protein_coding
Chr1	10467929	10468153	Promoter (<=1kb)	AT1G29900	CARBAMOYL PHOSPHATE SYNTHETASE B (CARB)	CARBAMOYL PHOSPHATE SYNTHETASE B (CARB);CELLULOSE SYNTHASE LIKE B6 (CLSB6);VENOSA 3 (VEN3)	Encodes carbamoyl phosphate synthetase (CPS) large subunit (CARB), also named as VEN3. Heterologous expression of the Arabidopsis VEN3 and VEN6 genes in a CPS-deficient Escherichia coli strain fully restored bacterial growth in minimal medium, demonstrating the enzymatic activity of the VEN3 and VEN6 proteins.	protein_coding
Chr1	10473161	10473618	Promoter (<=1kb)	AT1G29910	CHLOROPHYLL A/B BINDING PROTEIN 3 (CAB3)	CHLOROPHYLL A/B BINDING PROTEIN 3 (CAB3); (AB180);LIGHT HARVESTING CHLOROPHYLL A/B BINDING PROTEIN 1.2 (LHCB1.2);CELLULOSE SYNTHASE LIKE B3 (CSLB3)	member of Chlorophyll a/b-binding protein family	protein_coding
Chr1	10475626	10476463	Promoter (<=1kb)	AT1G29920	CHLOROPHYLL A/B-BINDING PROTEIN 2 (CAB2)	CHLOROPHYLL A/B-BINDING PROTEIN 2 (CAB2); (AB165);LIGHT HARVESTING CHLOROPHYLL A/B-BINDING PROTEIN 1.1 (LHCB1.1)	Encodes lhcb1.1 a component of the LHCIIb light harvesting complex associated with photosystem II.	protein_coding
Chr1	10477619	10478376	Promoter (<=1kb)	AT1G29930	CHLOROPHYLL A/B BINDING PROTEIN 1 (CAB1)	CHLOROPHYLL A/B BINDING PROTEIN 1 (CAB1); (AB140);CHLOROPHYLL A/B PROTEIN 140 (CAB140);LIGHT-HARVESTING CHLOROPHYLL A/B-PROTEIN 1.3 (LHCB1.3);CELLULOSE SYNTHASE LIKE C8 (CLSC8)	Subunit of light-harvesting complex II (LHCII),which absorbs light and transfers energy to the photosynthetic reaction center. The mRNA is cell-to-cell mobile.	protein_coding
Chr1	10478848	10479048	3' UTR	AT1G29930	CHLOROPHYLL A/B BINDING PROTEIN 1 (CAB1)	CHLOROPHYLL A/B BINDING PROTEIN 1 (CAB1); (AB140);CHLOROPHYLL A/B PROTEIN 140 (CAB140);LIGHT-HARVESTING CHLOROPHYLL A/B-PROTEIN 1.3 (LHCB1.3);CELLULOSE SYNTHASE LIKE C8 (CLSC8)	Subunit of light-harvesting complex II (LHCII),which absorbs light and transfers energy to the photosynthetic reaction center. The mRNA is cell-to-cell mobile.	protein_coding
Chr1	10489749	10490053	Promoter (<=1kb)	AT1G06297			None;(source:Araport11)	long_noncoding_rna
Chr1	10504084	10505485	Promoter (<=1kb)	AT1G29980			choice-of-anchor C domain protein, putative (Protein of unknown function, DUF642);(source:Araport11)	protein_coding
Chr1	10506002	10506188	5' UTR	AT1G29980			choice-of-anchor C domain protein, putative (Protein of unknown function, DUF642);(source:Araport11)	protein_coding
Chr1	10521014	10521327	Distal Intergenic	AT1G30020	(SVB4)	(SVB4)	SVB family gene.	protein_coding
Chr1	10537143	10537974	Promoter (<=1kb)	AT1G30040	GIBBERELLIN 2-OXIDASE (GA2OX2)	GIBBERELLIN 2-OXIDASE (ATGA2OX2);GIBBERELLIN 2-OXIDASE (GA2OX2);GIBBERELLIN 2-OXIDASE 2 (GA2OX2)	Encodes a gibberellin 2-oxidase that acts on C-19 gibberellins. AtGA2OX2 expression is responsive to cytokinin and KNOX activities.	protein_coding
Chr1	10538142	10538791	3' UTR	AT1G30040	GIBBERELLIN 2-OXIDASE (GA2OX2)	GIBBERELLIN 2-OXIDASE (ATGA2OX2);GIBBERELLIN 2-OXIDASE (GA2OX2);GIBBERELLIN 2-OXIDASE 2 (GA2OX2)	Encodes a gibberellin 2-oxidase that acts on C-19 gibberellins. AtGA2OX2 expression is responsive to cytokinin and KNOX activities.	protein_coding
Chr1	10542083	10542609	Promoter (<=1kb)	AT1G30050	(MADA3)	(MADA3)	tropomyosin;(source:Araport11)	protein_coding
Chr1	10581171	10582193	Promoter (<=1kb)	AT1G30110	NUDIX HYDROLASE HOMOLOG 25 (NUDX25)	NUDIX HYDROLASE HOMOLOG 25 (NUDX25);NUDIX HYDROLASE HOMOLOG 25 (ATNUDX25)	Encodes a ppGpp pyrophosphohydrolase.	protein_coding
Chr1	10586581	10586896	Promoter (<=1kb)	AT1G30120	PYRUVATE DEHYDROGENASE E1 BETA (PDH-E1 BETA)	PYRUVATE DEHYDROGENASE E1 BETA (PDH-E1 BETA)	Encodes a putative plastid pyruvate dehydrogenase E1 beta subunit that is distinct from the mitochondrial pyruvate dehydrogenase E1 beta subunit.	protein_coding
Chr1	10587293	10587567	Promoter (<=1kb)	AT1G30130			DUF1365 family protein;(source:Araport11)	protein_coding
Chr1	10596112	10596735	Promoter (<=1kb)	AT1G30135	JASMONATE-ZIM-DOMAIN PROTEIN 8 (JAZ8)	(tify5a);JASMONATE-ZIM-DOMAIN PROTEIN 8 (JAZ8)	jasmonate-zim-domain protein 8;(source:Araport11)	protein_coding
Chr1	10618672	10618948	Promoter (<=1kb)	AT1G30190			cotton fiber protein;(source:Araport11)	protein_coding
Chr1	10621276	10621893	Distal Intergenic	AT1G30190			cotton fiber protein;(source:Araport11)	protein_coding
Chr1	10622186	10622901	Upstream (2-3kb)	AT1G30200			F-box family protein;(source:Araport11)	protein_coding
Chr1	10623450	10623707	Upstream (1-2kb)	AT1G30200			F-box family protein;(source:Araport11)	protein_coding
Chr1	10625003	10625168	5' UTR	AT1G30200			F-box family protein;(source:Araport11)	protein_coding
Chr1	10648882	10649270	Upstream (1-2kb)	AT1G30250			hypothetical protein;(source:Araport11)	protein_coding
Chr1	10676972	10677323	Promoter (<=1kb)	AT1G09085			novel transcribed region;(source:Araport11)	novel_transcribed_region
Chr1	10679864	10680303	Promoter (<=1kb)	AT1G30320			Remorin family protein;(source:Araport11)	protein_coding
Chr1	10684881	10685189	Downstream (<1kb)	AT1G30320			Remorin family protein;(source:Araport11)	protein_coding
Chr1	10685573	10685917	3' UTR	AT1G30330	AUXIN RESPONSE FACTOR 6 (ARF6)	AUXIN RESPONSE FACTOR 6 (ARF6)	Encodes a member of the auxin response factor family. Mediates auxin response via expression of auxin regulated genes. Acts redundantly with ARF8 to control stamen elongation and flower maturation. Expression of ARF6 is controlled by miR167.	protein_coding
Chr1	10690490	10691034	Promoter (<=1kb)	AT1G30330	AUXIN RESPONSE FACTOR 6 (ARF6)	AUXIN RESPONSE FACTOR 6 (ARF6)	Encodes a member of the auxin response factor family. Mediates auxin response via expression of auxin regulated genes. Acts redundantly with ARF8 to control stamen elongation and flower maturation. Expression of ARF6 is controlled by miR167.	protein_coding
Chr1	10691421	10692345	Promoter (<=1kb)	AT1G30330	AUXIN RESPONSE FACTOR 6 (ARF6)	AUXIN RESPONSE FACTOR 6 (ARF6)	Encodes a member of the auxin response factor family. Mediates auxin response via expression of auxin regulated genes. Acts redundantly with ARF8 to control stamen elongation and flower maturation. Expression of ARF6 is controlled by miR167.	protein_coding
Chr1	10692623	10693517	Upstream (1-2kb)	AT1G30330	AUXIN RESPONSE FACTOR 6 (ARF6)	AUXIN RESPONSE FACTOR 6 (ARF6)	Encodes a member of the auxin response factor family. Mediates auxin response via expression of auxin regulated genes. Acts redundantly with ARF8 to control stamen elongation and flower maturation. Expression of ARF6 is controlled by miR167.	protein_coding
Chr1	10695639	10696008	Promoter (<=1kb)	AT1G30340			transposable_element_gene;(source:Araport11);copia-like retrotransposon family, has a 0. P-value blast match to GB:CAA72989 open reading frame 1 (Ty1_Copia-element) (Brassica oleracea);(source:TAIR10)	transposable_element_gene
Chr1	10702171	10702356	Distal Intergenic	AT1G30340			transposable_element_gene;(source:Araport11);copia-like retrotransposon family, has a 0. P-value blast match to GB:CAA72989 open reading frame 1 (Ty1_Copia-element) (Brassica oleracea);(source:TAIR10)	transposable_element_gene
Chr1	10703313	10703545	Distal Intergenic	AT1G30340			transposable_element_gene;(source:Araport11);copia-like retrotransposon family, has a 0. P-value blast match to GB:CAA72989 open reading frame 1 (Ty1_Copia-element) (Brassica oleracea);(source:TAIR10)	transposable_element_gene
Chr1	10707756	10707890	Downstream (2-3kb)	AT1G30350			Pectin lyase-like superfamily protein;(source:Araport11)	protein_coding
Chr1	10708345	10708726	Downstream (1-2kb)	AT1G30350			Pectin lyase-like superfamily protein;(source:Araport11)	protein_coding
Chr1	10713448	10714232	Upstream (1-2kb)	AT1G30360	EARLY-RESPONSIVE TO DEHYDRATION 4 (ERD4)	(OSCA3.1);EARLY-RESPONSIVE TO DEHYDRATION 4 (ERD4)	Early-responsive to dehydration stress protein (ERD4);(source:Araport11)	protein_coding
Chr1	10715268	10716359	Promoter (<=1kb)	AT1G30360	EARLY-RESPONSIVE TO DEHYDRATION 4 (ERD4)	(OSCA3.1);EARLY-RESPONSIVE TO DEHYDRATION 4 (ERD4)	Early-responsive to dehydration stress protein (ERD4);(source:Araport11)	protein_coding
Chr1	10720895	10721377	Promoter (<=1kb)	AT1G30370	DAD1-LIKE ACYLHYDROLASE (DLAH)	DAD1-LIKE ACYLHYDROLASE (DLAH)	Encodes a mitochondria-localized class III phospholipase A1 that plays a role in seed viability.	protein_coding
Chr1	10721828	10722662	Promoter (<=1kb)	AT1G30380	PHOTOSYSTEM I SUBUNIT K (PSAK)	PHOTOSYSTEM I SUBUNIT K (PSAK)	Encodes subunit K of photosystem I reaction center. The mRNA is cell-to-cell mobile.	protein_coding
Chr1	10722778	10722917	Promoter (<=1kb)	AT1G30390			transposable_element_gene;(source:Araport11);non-LTR retrotransposon family (LINE), has a 1.9e-17 P-value blast match to GB:AAB41224 ORF2 (LINE-element) (Rattus norvegicus);(source:TAIR10)	transposable_element_gene
Chr1	10737896	10738309	Promoter (<=1kb)	AT1G30410	ATP-BINDING CASSETTE C12 (ABCC12)	MULTIDRUG RESISTANCE-ASSOCIATED PROTEIN 13 (ATMRP13);ATP-BINDING CASSETTE C12 (ABCC12);MULTIDRUG RESISTANCE-ASSOCIATED PROTEIN 13 (MRP13)	member of MRP subfamily	protein_coding
Chr1	10738744	10738966	Promoter (<=1kb)	AT1G30410	ATP-BINDING CASSETTE C12 (ABCC12)	MULTIDRUG RESISTANCE-ASSOCIATED PROTEIN 13 (ATMRP13);ATP-BINDING CASSETTE C12 (ABCC12);MULTIDRUG RESISTANCE-ASSOCIATED PROTEIN 13 (MRP13)	member of MRP subfamily	protein_coding
Chr1	10758741	10759297	Promoter (<=1kb)	AT1G30440			Phototropic-responsive NPH3 family protein;(source:Araport11)	protein_coding
Chr1	10802173	10802332	Upstream (1-2kb)	AT1G30490	PHAVOLUTA (PHV)	(ATHB9);PHAVOLUTA (PHV)	Dominant PHV mutations cause transformation of abaxial leaf fates into adaxial leaf fates. Has overlapping functions with PHABULOSA, REVOLUTA and CORONA/ATHB15 in patterning the apical portion of the embryo. Encodes a member of HD-Zip family which contains homeodomain-leucine zipper domains and domain similar to a mammalian sterol binding domain.	protein_coding
Chr1	10803284	10803494	Downstream (<1kb)	AT1G06343			None;(source:Araport11)	long_noncoding_rna
Chr1	10806344	10806880	Promoter (<=1kb)	AT1G30500	NUCLEAR FACTOR Y, SUBUNIT A7 (NF-YA7)	NUCLEAR FACTOR Y, SUBUNIT A7 (NF-YA7)	nuclear factor Y, subunit A7;(source:Araport11)	protein_coding
Chr1	10827182	10827266	Upstream (1-2kb)	AT1G30570	HERCULES RECEPTOR KINASE 2 (HERK2)	HERCULES RECEPTOR KINASE 2 (HERK2)	Encodes HERCULES2 (HERK2), a receptor kinase regulated by Brassinosteroids and required for cell elongation during vegetative growth.	protein_coding
Chr1	10840604	10840946	Promoter (<=1kb)	AT1G30590			RNA polymerase I specific transcription initiation factor RRN3 protein;(source:Araport11)	protein_coding
Chr1	10845467	10845637	Promoter (<=1kb)	AT1G30600			Subtilase family protein;(source:Araport11)	protein_coding
Chr1	10854520	10854775	Promoter (<=1kb)	AT1G30620	MURUS 4 (MUR4)	HIGH SUGAR RESPONSE8 (HSR8);UDP-D-XYLOSE 4-EPIMERASE 1 (UXE1);MURUS 4 (MUR4)	encodes a type-II membrane protein that catalyzes 4-epimerization of UDP-D-Xylose to UDP-L-Arabinose in vitro, the nucleotide sugar used by glycosyltransferases in the arabinosylation of cell wall polysaccharides and wall-resident proteoglycans.	protein_coding
Chr1	10860211	10860914	Promoter (<=1kb)	AT1G30630	EPSILON1 COAT PROTEIN (epsilon1-COP)	EPSILON1 COAT PROTEIN (epsilon1-COP)	Member of the Coat Protein I (COPI) complex is a seven-subunit coatomer complex consisting of the &#945;, &#946;, &#946;&#8242;, &#947;, &#948;, &#949;, and &#950; proteins. COPI is required for retrograde transport from the Golgi to the endoplasmic reticulum, Golgi maintenance, and cell plate formation.	protein_coding
Chr1	10887224	10887791	Promoter (<=1kb)	AT1G30690	(PATL4)	(PATL4)	Sec14p-like phosphatidylinositol transfer family protein;(source:Araport11)	protein_coding
Chr1	10897476	10898061	Promoter (<=1kb)	AT1G30720	(ATBBE10)	(ATBBE10)	FAD-binding Berberine family protein;(source:Araport11)	protein_coding
Chr1	10899923	10900715	Promoter (<=1kb)	AT1G30730	(ATBBE11)	(ATBBE11)	FAD-binding Berberine family protein;(source:Araport11)	protein_coding
Chr1	10941788	10942673	Promoter (<=1kb)	AT1G30810	JUMONJI DOMAIN-CONTAINING PROTEIN 18 (JMJ18)	(PHD3);JUMONJI DOMAIN-CONTAINING PROTEIN 18 (JMJ18)	JMJ18 encodes a novel JmjC domain- containing histone H3K4 demethylase. PHD finger-containing protein.	protein_coding
Chr1	10956381	10956630	Distal Intergenic	AT1G06373			None;(source:Araport11)	long_noncoding_rna
Chr1	10957572	10957905	Distal Intergenic	AT1G30825	DISTORTED TRICHOMES 2 (DIS2)	DISTORTED TRICHOMES 2 (DIS2);ACTIN-RELATED PROTEIN C2A (ARPC2A)	Involved in trichome maturation. mutant displays enlarged trichomes	protein_coding
Chr1	10958541	10959193	Upstream (1-2kb)	AT1G30825	DISTORTED TRICHOMES 2 (DIS2)	DISTORTED TRICHOMES 2 (DIS2);ACTIN-RELATED PROTEIN C2A (ARPC2A)	Involved in trichome maturation. mutant displays enlarged trichomes	protein_coding
Chr1	10959539	10960217	Promoter (<=1kb)	AT1G30825	DISTORTED TRICHOMES 2 (DIS2)	DISTORTED TRICHOMES 2 (DIS2);ACTIN-RELATED PROTEIN C2A (ARPC2A)	Involved in trichome maturation. mutant displays enlarged trichomes	protein_coding
Chr1	11084675	11084805	5' UTR	AT1G31070	N-ACETYLGLUCOSAMINE-1-PHOSPHATE URIDYLYLTRANSFERASE 1 (GlcNAc1pUT1)	N-ACETYLGLUCOSAMINE-1-PHOSPHATE URIDYLYLTRANSFERASE 1 (GlcNAc1pUT1);N-ACETYLGLUCOSAMINE-1-PHOSPHATE URIDYLYLTRANSFERASE 1 (GLCNA.UT1)	Encodes a protein that functions as an N-acetylglucosamine-1-phosphate uridylyltransferase that catalyzes the formation of UDP-N-acetylglucosamine (UDP-GlcNAc). This is an essential precursor for glycolipid and glycoprotein synthesis and is also used for regulatory protein modification in signaling pathways. The enzyme can also catalyze the reverse reaction using both UDP-GlcNAc and the less comm…	protein_coding
Chr1	11110025	11110256	Upstream (1-2kb)	AT1G31120	K+ UPTAKE PERMEASE 10 (KUP10)	K+ UPTAKE PERMEASE 10 (KUP10)	potassium transporter	protein_coding
Chr1	11114495	11114660	Downstream (<1kb)	AT1G31130			polyadenylate-binding protein 1-B-binding protein;(source:Araport11)	protein_coding
Chr1	11115130	11116358	Promoter (<=1kb)	AT1G31130			polyadenylate-binding protein 1-B-binding protein;(source:Araport11)	protein_coding
Chr1	11135955	11136616	Promoter (<=1kb)	AT1G06413			None;(source:Araport11)	long_noncoding_rna
Chr1	11136986	11137754	Promoter (<=1kb)	AT1G06413			None;(source:Araport11)	long_noncoding_rna
Chr1	11137870	11138228	Upstream (1-2kb)	AT1G06413			None;(source:Araport11)	long_noncoding_rna
Chr1	11163315	11163435	Promoter (<=1kb)	AT1G31230	ASPARTATE KINASE-HOMOSERINE DEHYDROGENASE I (AK-HSDH I)	ASPARTATE KINASE-HOMOSERINE DEHYDROGENASE I (AK-HSDH I);ASPARTATE KINASE-HOMOSERINE DEHYDROGENASE (AK-HSDH)	Encodes a bifunctional aspartate kinase/homoserine dehydrogenase. These two activities catalyze the first and the third steps toward the synthesis of the essential amino acids threonine, isoleucine and methionine.	protein_coding
Chr1	11163877	11164228	Promoter (<=1kb)	AT1G31243			hypothetical protein;(source:Araport11)	protein_coding
Chr1	11187835	11188367	Promoter (<=1kb)	AT1G31290	ARGONAUTE 3 (AGO3)	ARGONAUTE 3 (AGO3)	ARGONAUTE 3;(source:Araport11)	protein_coding
Chr1	11190614	11191000	Exon (AT1G31290.2/AT1G31290, exon 3 of 4)	AT1G31290	ARGONAUTE 3 (AGO3)	ARGONAUTE 3 (AGO3)	ARGONAUTE 3;(source:Araport11)	protein_coding
Chr1	11196421	11197393	Promoter (<=1kb)	AT1G06433			None;(source:Araport11)	long_noncoding_rna
Chr1	11204793	11204938	Distal Intergenic	AT1G31310			hydroxyproline-rich glycoprotein family protein;(source:Araport11)	protein_coding
Chr1	11210885	11210903	Upstream (2-3kb)	AT1G31320	LOB DOMAIN-CONTAINING PROTEIN 4 (LBD4)	LOB DOMAIN-CONTAINING PROTEIN 4 (LBD4)	LOB domain-containing protein 4;(source:Araport11)	protein_coding
Chr1	11212766	11212931	Promoter (<=1kb)	AT1G31320	LOB DOMAIN-CONTAINING PROTEIN 4 (LBD4)	LOB DOMAIN-CONTAINING PROTEIN 4 (LBD4)	LOB domain-containing protein 4;(source:Araport11)	protein_coding
Chr1	11215591	11216539	Promoter (<=1kb)	AT1G31330	PHOTOSYSTEM I SUBUNIT F (PSAF)	PHOTOSYSTEM I SUBUNIT F (PSAF)	Encodes subunit F of photosystem I.	protein_coding
Chr1	11221666	11222195	Exon (AT1G31350.2/AT1G31350, exon 1 of 1)	AT1G31350			KAR-UP F-box 1;(source:Araport11)	protein_coding
Chr1	11222419	11222922	Promoter (<=1kb)	AT1G31350			KAR-UP F-box 1;(source:Araport11)	protein_coding
Chr1	11226076	11226767	Upstream (2-3kb)	AT1G31355			pseudogene of Translation protein SH3-like family protein;(source:Araport11)	pseudogene
Chr1	11227570	11228073	Promoter (<=1kb)	AT1G31355			pseudogene of Translation protein SH3-like family protein;(source:Araport11)	pseudogene
Chr1	11228276	11228411	Promoter (<=1kb)	AT1G31355			pseudogene of Translation protein SH3-like family protein;(source:Araport11)	pseudogene
Chr1	11231044	11231370	Promoter (<=1kb)	AT1G31360			Encodes a (d)NTP-dependent 3 Prime->5 Prime DNA helicase. This protein can also disrupt D loop structures and may mediate branch migration of Holliday junctions when tested in vitro. The unwinding activity of the enzyme depends on the presence of divalent cations (Mg2+, Mn2+, or Ca2+, but not Zn2+).(d)NTPs are also required with ATP and dATP supporting the greatest amount of DNA unwinding in vitr…	protein_coding
Chr1	11249314	11249875	Promoter (<=1kb)	AT1G31410	ENLARGED FIL EXPRESSION DOMAIN 2 (ENF2)	ENLARGED FIL EXPRESSION DOMAIN 2 (ENF2)	putrescine-binding periplasmic protein-like protein;(source:Araport11)	protein_coding
Chr1	11265631	11266055	Promoter (<=1kb)	AT1G31480	SHOOT GRAVITROPISM 2 (SGR2)	SHOOT GRAVITROPISM 2 (SGR2)	encodes a novel protein that may be part of a gene family represented by bovine phosphatidic acid-preferring phospholipase A1 (PA-PLA1)containing a putative transmembrane domain. SGR2 is involved in the formation and function of the vacuole.	protein_coding
Chr1	11293464	11294112	Promoter (<=1kb)	AT1G31540			Disease resistance protein (TIR-NBS-LRR class) family;(source:Araport11)	protein_coding
Chr1	11294873	11295275	Upstream (1-2kb)	AT1G31540			Disease resistance protein (TIR-NBS-LRR class) family;(source:Araport11)	protein_coding
Chr1	11297120	11297563	Promoter (<=1kb)	AT1G31550			GDSL-motif esterase/acyltransferase/lipase. Enzyme group with broad substrate specificity that may catalyze acyltransfer or hydrolase reactions with lipid and non-lipid substrates.	protein_coding
Chr1	11311654	11312003	3' UTR	AT1G31580	(ECS1)	(CXC750); (ECS1)	Encodes cell wall protein. ECS1 is not a Xcc750 resistance gene, but the genetic data indicate that ECS1 is linked to a locus influencing resistance to Xcc750. The mRNA is cell-to-cell mobile.	protein_coding
Chr1	11333785	11333918	Promoter (<=1kb)	AT1G31660	ESSENTIAL NUCLEAR PROTEIN 1 (ENP1)	ESSENTIAL NUCLEAR PROTEIN 1 (ENP1); (ATENP1)	Encodes a protein that is a ribosome biogenesis co-factor. Mutants display aberrant RNA processing and male and female gametophyte development.	protein_coding
Chr1	11374355	11374683	Promoter (<=1kb)	AT1G31760	SWI/SNF PROTEIN COMPLEX B5 (SWIB5)	SWI/SNF PROTEIN COMPLEX B5 (SWIB5)	SWIB/MDM2 domain superfamily protein;(source:Araport11)	protein_coding
Chr1	11396119	11396324	Promoter (<=1kb)	AT1G31800	CYTOCHROME P450, FAMILY 97, SUBFAMILY A, POLYPEPTIDE 3 (CYP97A3)	CYTOCHROME P450, FAMILY 97, SUBFAMILY A, POLYPEPTIDE 3 (CYP97A3);LUTEIN DEFICIENT 5 (LUT5)	Encodes a protein with &#946;-ring carotenoid hydroxylase activity. The mRNA is cell-to-cell mobile.	protein_coding
Chr1	11411937	11412464	Promoter (<=1kb)	AT1G31812	ACYL-COA-BINDING PROTEIN 6 (ACBP6)	(ATACBP6);ACYL-COA-BINDING PROTEIN 6 (ACBP6);ACYL-COA-BINDING PROTEIN (ACBP)	Acyl-CoA-binding protein. Bind acyl-CoA esters and protect acyl-CoAs from degradation by microsomal acyl-hydrolases. Plays a role in determining seed oil content.	protein_coding
Chr1	11418361	11418593	Promoter (<=1kb)	AT1G31820	POLYAMINE UPTAKE TRANSPORTER 1 (PUT1)	POLYAMINE UPTAKE TRANSPORTER 1 (PUT1)	Encodes POLYAMINE UPTAKE TRANSPORTER 1, an amino acid permease family protein.	protein_coding
Chr1	11423453	11423853	Promoter (<=1kb)	AT1G06453			None;(source:Araport11)	small_nucleolar_rna
Chr1	11436476	11436688	Promoter (<=1kb)	AT1G31860	(AT-IE)	HISTIDINE BIOSYNTHESIS 2 (HISN2); (AT-IE)	encodes a bifunctional protein that has phosphoribosyl-ATP pyrophosphohydrolase (PRA-PH) and phosphoribosyl-AMP cyclohydrolase (PRA-CH) activities.	protein_coding
Chr1	11444981	11445653	Promoter (<=1kb)	AT1G31880			Belongs to five-member BRX gene family. Arabidopsis BRX genes share high levels of similarity among each others, with several conserved domains. The most distinct is BRX domain - highly conserved in all BRX genes among distantly related species. This protein-protein interaction domain is required and sufficient for BRX activity. BRX encodes a key regulator of cell proliferation and elongation in …	protein_coding
Chr1	11446433	11446673	Promoter (<=1kb)	AT1G31880			Belongs to five-member BRX gene family. Arabidopsis BRX genes share high levels of similarity among each others, with several conserved domains. The most distinct is BRX domain - highly conserved in all BRX genes among distantly related species. This protein-protein interaction domain is required and sufficient for BRX activity. BRX encodes a key regulator of cell proliferation and elongation in …	protein_coding
Chr1	11453519	11453648	Distal Intergenic	AT1G31910			GHMP kinase family protein;(source:Araport11)	protein_coding
Chr1	11454817	11455008	Upstream (1-2kb)	AT1G31910			GHMP kinase family protein;(source:Araport11)	protein_coding
Chr1	11463697	11465449	Promoter (<=1kb)	AT1G31920			Tetratricopeptide repeat (TPR)-like superfamily protein;(source:Araport11)	protein_coding
Chr1	11472519	11472783	Promoter (<=1kb)	AT1G06473			None;(source:Araport11)	long_noncoding_rna
Chr1	11527628	11527972	Promoter (<=1kb)	AT1G32049			pseudogene of RPB1a;(source:Araport11)	pseudogene
Chr1	11528280	11528737	Promoter (<=1kb)	AT1G32050	SECRETORY CARRIER MEMBRANE PROTEIN 5 (SCAMP5)	(ATSCAMP5);SECRETORY CARRIER MEMBRANE PROTEIN 5 (SCAMP5)	SCAMP family protein;(source:Araport11)	protein_coding
Chr1	11531870	11532674	Promoter (<=1kb)	AT1G32060	PHOSPHORIBULOKINASE (PRK)	PHOSPHORIBULOKINASE (PRK)	Phosphoribulokinase is an essential enzyme of the Calvin-Benson-Bassham (CBB) cycle (photosynthetic carbon fixation). It catalyzes the ATP-dependent conversion of ribulose-5-phosphate (Ru5P) to ribulose-1,5-bisphosphate.	protein_coding
Chr1	11545637	11545977	Upstream (1-2kb)	AT1G32090	(OSCA1.8)	(OSCA1.8)	early-responsive to dehydration stress protein (ERD4);(source:Araport11)	protein_coding
Chr1	11549926	11550038	Upstream (1-2kb)	AT1G32100	PINORESINOL REDUCTASE 1 (PRR1)	PSEUDO-RESPONSE REGULATOR 1 (PRR1); (ATPRR1);PINORESINOL REDUCTASE 1 (PRR1)	Encodes a pinoresinol reductase involved in lignan biosynthesis. Expressed strongly in roots and less strongly in stems. Shows specificity for pinoresinol and not lariciresinol.	protein_coding
Chr1	11556782	11557022	5' UTR	AT1G32127			plant viral-response family protein;(source:Araport11)	protein_coding
Chr1	11565372	11565634	Promoter (<=1kb)	AT1G32150	BASIC REGION/LEUCINE ZIPPER TRANSCRIPTION FACTOR 68 (bZIP68)	BASIC REGION/LEUCINE ZIPPER TRANSCRIPTION FACTOR 68 (bZIP68); (AtbZIP68)	Encodes a G group bZIP transcription factor family member that can bind cis elements with an ACGT core, such as G-box, Hex, C-box and As-1. The protein is localized in the nucleus and can homodimerize and can heterodimerize with other G group members.	protein_coding
Chr1	11568531	11568688	Promoter (<=1kb)	AT1G32160	(DUF760?1)	(DUF760?1); (DUF760-1)	Interacts with chloroplast chaperone CLPC1, which unfolds and delivers substrates to the stromal CLPPRT protease complex for degradation.	protein_coding
Chr1	11573245	11574006	Upstream (1-2kb)	AT1G32170	XYLOGLUCAN ENDOTRANSGLUCOSYLASE/HYDROLASE 30 (XTH30)	XYLOGLUCAN ENDOTRANSGLYCOSYLASE 4 (XTR4);XYLOGLUCAN ENDOTRANSGLUCOSYLASE/HYDROLASE 30 (XTH30)	xyloglucan endotransglycosylase-related protein (XTR4) The mRNA is cell-to-cell mobile.	protein_coding
Chr1	11575148	11575610	Promoter (<=1kb)	AT1G32170	XYLOGLUCAN ENDOTRANSGLUCOSYLASE/HYDROLASE 30 (XTH30)	XYLOGLUCAN ENDOTRANSGLYCOSYLASE 4 (XTR4);XYLOGLUCAN ENDOTRANSGLUCOSYLASE/HYDROLASE 30 (XTH30)	xyloglucan endotransglycosylase-related protein (XTR4) The mRNA is cell-to-cell mobile.	protein_coding
Chr1	11596475	11596588	Promoter (<=1kb)	AT1G32190			alpha/beta-Hydrolases superfamily protein;(source:Araport11)	protein_coding
Chr1	11598327	11598687	Promoter (<=1kb)	AT1G06527			None;(source:Araport11)	long_noncoding_rna
Chr1	11601160	11601650	Exon (AT1G06533.1/AT1G06533, exon 1 of 1)	AT1G06533			None;(source:Araport11)	long_noncoding_rna
Chr1	11604876	11605102	5' UTR	AT1G32200	(ATS1)	(ATS1);ACYLTRANSFERASE 1 (ACT1)	Encodes a chloroplast glycerol-3-phosphate acyltransferase.Involved in the biosynthesis of chloroplast phosphatidylglycerol.	protein_coding
Chr1	11605623	11605899	Promoter (<=1kb)	AT1G32200	(ATS1)	(ATS1);ACYLTRANSFERASE 1 (ACT1)	Encodes a chloroplast glycerol-3-phosphate acyltransferase.Involved in the biosynthesis of chloroplast phosphatidylglycerol.	protein_coding
Chr1	11611691	11612378	Promoter (<=1kb)	AT1G32230	RADICAL-INDUCED CELL DEATH1 (RCD1)	ARABIDOPSIS THALIANA P8 (INTERACTING PROTEIN) (ATP8); (AtRCD1);REDOX IMBALANCED 1 (RIMB1);RADICAL-INDUCED CELL DEATH1 (RCD1); (CEO); (CEO1)	Encodes a protein belonging to the (ADP-ribosyl)transferase domain-containing subfamily of WWE protein-protein interaction domain protein family. Superoxide radicals are necessary and sufficient to propagate cell death or lesion formation in rcd1 mutants. Without stress treatment, RCD1 is localized in the nucleus. Under high salt or oxidative stress, RCD1 is found not only in the nucleus but also…	protein_coding
Chr1	11620120	11620493	Distal Intergenic	AT1G32230	RADICAL-INDUCED CELL DEATH1 (RCD1)	ARABIDOPSIS THALIANA P8 (INTERACTING PROTEIN) (ATP8); (AtRCD1);REDOX IMBALANCED 1 (RIMB1);RADICAL-INDUCED CELL DEATH1 (RCD1); (CEO); (CEO1)	Encodes a protein belonging to the (ADP-ribosyl)transferase domain-containing subfamily of WWE protein-protein interaction domain protein family. Superoxide radicals are necessary and sufficient to propagate cell death or lesion formation in rcd1 mutants. Without stress treatment, RCD1 is localized in the nucleus. Under high salt or oxidative stress, RCD1 is found not only in the nucleus but also…	protein_coding
Chr1	11630545	11630756	Promoter (<=1kb)	AT1G32240	KANADI 2 (KAN2)	KANADI 2 (KAN2)	Encodes a member of the KANADI family of putative transcription factors. Together with KAN1, this gene appears to be involved in the development of the carpel and the outer integument of the ovule.Along with KAN1 and KAN4 appears to regulate the proper localization of PIN1 in early embryogenesis.	protein_coding
Chr1	11649908	11650348	Promoter (<=1kb)	AT1G32300	L -GULONO-1,4-LACTONE ( L -GULL) OXIDASE 1 (GULLO1)	(ATGULLO1);L -GULONO-1,4-LACTONE ( L -GULL) OXIDASE 1 (GULLO1)	D-arabinono-1,4-lactone oxidase family protein;(source:Araport11)	protein_coding
Chr1	11671510	11671673	Exon (AT1G09125.1/AT1G09125, exon 1 of 1)	AT1G09125			novel transcribed region;(source:Araport11)	novel_transcribed_region
Chr1	11672710	11673062	Promoter (<=1kb)	AT1G32360	(C3H12)	(C3H12);HAKAI-INTERACTING ZINC FINGER PROTEIN 1 (HIZ1); (ATC3H12)	Three CCCH zinc finger domain protein that may have a role in growth repression. Component of the m6A writer complex; HAKAI is required for the interaction between HIZ1 and MTA (mRNA adenosine methylase A).	protein_coding
Chr1	11691346	11691707	Promoter (<=1kb)	AT1G32400	TOBAMOVIRUS MULTIPLICATION 2A (TOM2A)	TOBAMOVIRUS MULTIPLICATION 2A (TOM2A)	TOM2A encodes a 280 amino acid putative four-pass transmembrane protein with a C-terminal farnesylation signal, essential for efficient multiplication of tobacco mosaic viruses.	protein_coding
Chr1	11693575	11693811	Promoter (<=1kb)	AT1G32410			Vacuolar protein sorting 55 (VPS55) family protein;(source:Araport11)	protein_coding
Chr1	11728129	11728276	Distal Intergenic	AT1G32450	NRT1/ PTR FAMILY 7.3 (NPF7.3)	NITRATE TRANSPORTER 1.5 (NRT1.5);NRT1/ PTR FAMILY 7.3 (NPF7.3); (ATNPF7.3)	Transmembrane nitrate transporter. Involved in xylem transport of nitrate from root to shoot. Induced in response to high and low concentrations of nitrate. Not involved in nitrate uptake. Expressed in root pericycle cells under the control of MYB59. Also functions as a proton-coupled H+/K+ antiporter for K+ loading into the xylem.	protein_coding
Chr1	11729229	11729519	Distal Intergenic	AT1G32460			hypothetical protein;(source:Araport11)	protein_coding
Chr1	11737667	11737714	Promoter (<=1kb)	AT1G32460			hypothetical protein;(source:Araport11)	protein_coding
Chr1	11737882	11738743	Promoter (<=1kb)	AT1G32460			hypothetical protein;(source:Araport11)	protein_coding
Chr1	11738925	11739208	3' UTR	AT1G06573			Natural antisense transcript overlaps with AT1G32460;(source:Araport11)	antisense_long_noncoding_rna
Chr1	11755668	11755973	Promoter (<=1kb)	AT1G32510	NAC DOMAIN CONTAINING PROTEIN 11 (NAC011)	NAC DOMAIN CONTAINING PROTEIN 11 (ANAC011);NAC DOMAIN CONTAINING PROTEIN 11 (NAC011)	NAC domain containing protein 11;(source:Araport11)	protein_coding
Chr1	11763453	11763814	Promoter (<=1kb)	AT1G32530	PP2CA INTERACTING RING FINGER PROTEIN 2 (PIR2)	PP2CA INTERACTING RING FINGER PROTEIN 2 (PIR2)	RING/U-box superfamily protein;(source:Araport11)	protein_coding
Chr1	11767399	11767793	Promoter (<=1kb)	AT1G32540	LSD ONE LIKE 1 (LOL1)	LSD ONE LIKE 1 (LOL1)	Encodes a protein with 3 plant-specific zinc finger domains that acts as a positive regulator of cell death.	protein_coding
Chr1	11770251	11770618	Downstream (1-2kb)	AT1G32540	LSD ONE LIKE 1 (LOL1)	LSD ONE LIKE 1 (LOL1)	Encodes a protein with 3 plant-specific zinc finger domains that acts as a positive regulator of cell death.	protein_coding
Chr1	11771437	11771736	3' UTR	AT1G32550	FERREDOXIN C 2 (FdC2)	FERREDOXIN C 2 (FdC2)	Encodes FdC2, a ferredoxin protein capable of alternative electron partitioning. FdC1 level increases in conditions of acceptor limitation at PSI.	protein_coding
Chr1	11797197	11797369	Promoter (<=1kb)	AT1G32610			hydroxyproline-rich glycoprotein family protein;(source:Araport11)	protein_coding
Chr1	11798954	11799232	3' UTR	AT1G32630			FAM50A-like protein;(source:Araport11)	protein_coding
Chr1	11799361	11801379	5' UTR	AT1G32640	(MYC2)	(ATMYC2); (RD22BP1);JASMONATE INSENSITIVE 1 (JAI1);JASMONATE INSENSITIVE 1 (JIN1); (MYC2); (ZBF1)	Encodes a MYC-related transcriptional activator with a typical DNA binding domain of a basic helix-loop-helix leucine zipper motif. Binds to an extended G-Box promoter motif and interacts with Jasmonate ZIM-domain proteins. MYC2 interacts with EIN3 and EIL1 to repress hook curvature and resistance to Botrytis cinera.Its transcription is induced by dehydration stress, ABA treatment and blue light …	protein_coding
Chr1	11801709	11801836	Promoter (<=1kb)	AT1G32640	(MYC2)	(ATMYC2); (RD22BP1);JASMONATE INSENSITIVE 1 (JAI1);JASMONATE INSENSITIVE 1 (JIN1); (MYC2); (ZBF1)	Encodes a MYC-related transcriptional activator with a typical DNA binding domain of a basic helix-loop-helix leucine zipper motif. Binds to an extended G-Box promoter motif and interacts with Jasmonate ZIM-domain proteins. MYC2 interacts with EIN3 and EIL1 to repress hook curvature and resistance to Botrytis cinera.Its transcription is induced by dehydration stress, ABA treatment and blue light …	protein_coding
Chr1	11806901	11807699	Downstream (2-3kb)	AT1G32650			hypothetical protein;(source:Araport11)	protein_coding
Chr1	11809793	11810412	Downstream (<1kb)	AT1G32650			hypothetical protein;(source:Araport11)	protein_coding
Chr1	11821577	11821958	Promoter (<=1kb)	AT1G32690			DUF740 family protein;(source:Araport11)	protein_coding
Chr1	11822469	11822941	Promoter (<=1kb)	AT1G32690			DUF740 family protein;(source:Araport11)	protein_coding
Chr1	11827212	11827815	Promoter (<=1kb)	AT1G32700			PLATZ transcription factor family protein;(source:Araport11)	protein_coding
Chr1	11828856	11829097	Intron (AT1G32700.1/AT1G32700, intron 3 of 3)	AT1G32700			PLATZ transcription factor family protein;(source:Araport11)	protein_coding
Chr1	11829612	11829932	3' UTR	AT1G06607			None;(source:Araport11)	long_noncoding_rna
Chr1	11831081	11831199	Exon (AT1G06607.1/AT1G06607, exon 1 of 1)	AT1G06607			None;(source:Araport11)	long_noncoding_rna
Chr1	11831338	11831401	Exon (AT1G06607.1/AT1G06607, exon 1 of 1)	AT1G06607			None;(source:Araport11)	long_noncoding_rna
Chr1	11845668	11846127	3' UTR	AT1G32740			SBP (S-ribonuclease binding protein) family protein;(source:Araport11)	protein_coding
Chr1	11874554	11874874	3' UTR	AT1G06617			None;(source:Araport11)	long_noncoding_rna
Chr1	11923675	11924136	Promoter (<=1kb)	AT1G32900	GRANULE BOUND STARCH SYNTHASE 1 (GBSS1)	GRANULE BOUND STARCH SYNTHASE 1 (GBSS1)	Glucosyltransferase specifically responsible for elongating amylose polymers.	protein_coding
Chr1	11927574	11932092	Promoter (<=1kb)	AT1G06627			None;(source:Araport11)	long_noncoding_rna
Chr1	11934747	11934844	Promoter (<=1kb)	AT1G32930	GLYCOSYLTRANSFERASE OF CAZY FAMILY GT31 A (GALT31A)	GLYCOSYLTRANSFERASE OF CAZY FAMILY GT31 A (GALT31A); (ATGALT31A)	Galactosyltransferase family protein;(source:Araport11)	protein_coding
Chr1	11945136	11945260	Promoter (<=1kb)	AT1G32960	(SBT3.3)	(ATSBT3.3); (SBT3.3)	Subtilase family protein;(source:Araport11)	protein_coding
Chr1	11973436	11973687	Promoter (<=1kb)	AT1G33055	HYPOXIA RESPONSE UNKNOWN PROTEIN 32 (HUP32)	HYPOXIA RESPONSE UNKNOWN PROTEIN 32 (HUP32)	hypothetical protein;(source:Araport11)	protein_coding
Chr1	11978599	11978909	Promoter (<=1kb)	AT1G33060	NAC 014 (NAC014)	NAC 014 (ANAC014);NAC 014 (NAC014)	NAC 014;(source:Araport11)	protein_coding
Chr1	12004886	12005244	Promoter (<=1kb)	AT1G33110			MATE efflux family protein;(source:Araport11)	protein_coding
Chr1	12005434	12005960	Intron (AT1G33110.1/AT1G33110, intron 1 of 7)	AT1G33110			MATE efflux family protein;(source:Araport11)	protein_coding
Chr1	12006103	12006323	Intron (AT1G33110.1/AT1G33110, intron 1 of 7)	AT1G33110			MATE efflux family protein;(source:Araport11)	protein_coding
Chr1	12050362	12051405	3' UTR	AT1G33240	GT-2-LIKE 1 (GTL1)	(ATGTL1);GT-2-LIKE 1 (GTL1);GT2-LIKE 1 (AT-GTL1);GT2-LIKE 2 (AT-GTL2)	Encodes a plant transcriptional activator that contains two separate, but similar, trihelix DNA-binding domains, similar to GT-2. Gene is expressed in all aerial parts of the plant, with higher level of expression in siliques. At-GTL2 was thought to be a duplicated copy of this gene but is likely to be a cloning artefact, the result of a chimeric clone. Regulates ploidy-dependent cell growth in t…	protein_coding
Chr1	12054397	12055115	Promoter (<=1kb)	AT1G33240	GT-2-LIKE 1 (GTL1)	(ATGTL1);GT-2-LIKE 1 (GTL1);GT2-LIKE 1 (AT-GTL1);GT2-LIKE 2 (AT-GTL2)	Encodes a plant transcriptional activator that contains two separate, but similar, trihelix DNA-binding domains, similar to GT-2. Gene is expressed in all aerial parts of the plant, with higher level of expression in siliques. At-GTL2 was thought to be a duplicated copy of this gene but is likely to be a cloning artefact, the result of a chimeric clone. Regulates ploidy-dependent cell growth in t…	protein_coding
Chr1	12055939	12057299	Promoter (<=1kb)	AT1G09165			novel transcribed region;(source:Araport11)	novel_transcribed_region
Chr1	12059439	12059828	Promoter (<=1kb)	AT1G33250			beta-1,3-n-acetylglucosaminyltransferase radical fringe protein, putative (DUF604);(source:Araport11)	protein_coding
Chr1	12064123	12064380	Promoter (<=1kb)	AT1G33260			Protein kinase superfamily protein;(source:Araport11)	protein_coding
Chr1	12123497	12123779	Promoter (<=1kb)	AT1G33420			RING/FYVE/PHD zinc finger superfamily protein;(source:Araport11)	protein_coding
Chr1	12138508	12138880	Promoter (<=1kb)	AT1G33450			transposable_element_gene;(source:Araport11);similar to unknown protein [Arabidopsis thaliana] (TAIR:AT4G04780.2);(source:TAIR10)	transposable_element_gene
Chr1	12144319	12144665	Promoter (<=1kb)	AT1G33470			RNA-binding (RRM/RBD/RNP motifs) family protein;(source:Araport11)	protein_coding
Chr1	12152392	12152496	Promoter (<=1kb)	AT1G33490			E3 ubiquitin-protein ligase;(source:Araport11)	protein_coding
Chr1	12167630	12168182	Promoter (<=1kb)	AT1G33560	ACTIVATED DISEASE RESISTANCE 1 (ADR1)	ACTIVATED DISEASE RESISTANCE 1 (ADR1)	Encodes a NBS-LRR disease resistance protein that possesses N-terminal kinase subdomains. Activation tagged mutant of ADR1 showed elevated levels of SA and reactive oxygen species in addition to number of defense gene transcripts. Exhibits resistance to number of microbial pathogens.	protein_coding
Chr1	12168814	12169227	5' UTR	AT1G33560	ACTIVATED DISEASE RESISTANCE 1 (ADR1)	ACTIVATED DISEASE RESISTANCE 1 (ADR1)	Encodes a NBS-LRR disease resistance protein that possesses N-terminal kinase subdomains. Activation tagged mutant of ADR1 showed elevated levels of SA and reactive oxygen species in addition to number of defense gene transcripts. Exhibits resistance to number of microbial pathogens.	protein_coding
Chr1	12177299	12178087	Promoter (<=1kb)	AT1G33590			Leucine-rich repeat (LRR) family protein;(source:Araport11)	protein_coding
Chr1	12180389	12181455	Promoter (<=1kb)	AT1G33600			Leucine-rich repeat (LRR) family protein;(source:Araport11)	protein_coding
Chr1	12181576	12181770	Exon (AT1G33600.1/AT1G33600, exon 1 of 1)	AT1G33600			Leucine-rich repeat (LRR) family protein;(source:Araport11)	protein_coding
Chr1	12183989	12184517	Promoter (<=1kb)	AT1G06677			None;(source:Araport11)	other_rna
Chr1	12188581	12189120	Promoter (<=1kb)	AT1G33610			Leucine-rich repeat (LRR) family protein;(source:Araport11)	protein_coding
Chr1	12237084	12238171	Promoter (<=1kb)	AT1G33760	ETHYLENE RESPONSE FACTOR022 (ERF022)	ETHYLENE RESPONSE FACTOR022 (ERF022)	encodes a member of the DREB subfamily A-4 of ERF/AP2 transcription factor family. The protein contains one AP2 domain. There are 17 members in this subfamily including TINY.	protein_coding
Chr1	12238552	12240046	3' UTR	AT1G33760	ETHYLENE RESPONSE FACTOR022 (ERF022)	ETHYLENE RESPONSE FACTOR022 (ERF022)	encodes a member of the DREB subfamily A-4 of ERF/AP2 transcription factor family. The protein contains one AP2 domain. There are 17 members in this subfamily including TINY.	protein_coding
Chr1	12245918	12246262	Promoter (<=1kb)	AT1G33780	(DUF179-1)	(DUF179-1)	Interacts with chloroplast chaperone CLPC1, which unfolds and delivers substrates to the stromal CLPPRT protease complex for degradation.	protein_coding
Chr1	12254887	12255222	Downstream (<1kb)	AT1G33785			pseudogene of photosynthetic electron transfer B;(source:Araport11)	pseudogene
Chr1	12261753	12261929	Exon (AT1G33800.1/AT1G33800, exon 1 of 2)	AT1G33800	GLUCURONOXYLAN METHYLTRANSFERASE 1 (GXMT1)	GLUCURONOXYLAN METHYLTRANSFERASE 1 (GXMT1); (ATGXMT1);GLUCURONOXYLAN METHYLTRANSFERASE 1 (GXM1);GLUCURONOXYLAN METHYLTRANSFERASE3 (GXM3)	Encodes a glucuronoxylan(GX)-speci&#64257;c 4-O-methyltransferase responsible for methylating GlcA residues in GX. Reduced methylation of GX ingxmt1-1 plants is correlated with altered lignin composition. The mRNA is cell-to-cell mobile.	protein_coding
Chr1	12262387	12262579	3' UTR	AT1G33800	GLUCURONOXYLAN METHYLTRANSFERASE 1 (GXMT1)	GLUCURONOXYLAN METHYLTRANSFERASE 1 (GXMT1); (ATGXMT1);GLUCURONOXYLAN METHYLTRANSFERASE 1 (GXM1);GLUCURONOXYLAN METHYLTRANSFERASE3 (GXM3)	Encodes a glucuronoxylan(GX)-speci&#64257;c 4-O-methyltransferase responsible for methylating GlcA residues in GX. Reduced methylation of GX ingxmt1-1 plants is correlated with altered lignin composition. The mRNA is cell-to-cell mobile.	protein_coding
Chr1	12342718	12342880	Upstream (2-3kb)	AT1G33950	IMMUNE ASSOCIATED NUCLEOTIDE BINDING 7 (IAN7)	IMMUNE ASSOCIATED NUCLEOTIDE BINDING 7 (IAN7)	Avirulence induced gene (AIG1) family protein;(source:Araport11)	protein_coding
Chr1	12351185	12351510	Promoter (<=1kb)	AT1G33970	IMMUNE ASSOCIATED NUCLEOTIDE BINDING 9 (IAN9)	IMMUNE ASSOCIATED NUCLEOTIDE BINDING 9 (IAN9)	IAN9 is a member of a small family of proteins. It's expression is repressed upon pathogen infection and loss of function mutants show increased resistance to bacterial pathogens.	protein_coding
Chr1	12355653	12355863	5' UTR	AT1G33990	METHYL ESTERASE 14 (MES14)	METHYL ESTERASE 14 (ATMES14);METHYL ESTERASE 14 (MES14)	Encodes a protein predicted to act as a carboxylesterase. It has similarity to the SABP2 methyl salicylate esterase from tobacco. This protein does not act on methyl IAA, methyl JA, MeSA, MeGA4, or MEGA9 in vitro.	protein_coding
Chr1	12358740	12359920	Promoter (<=1kb)	AT1G34000	ONE-HELIX PROTEIN 2 (OHP2)	ONE-HELIX PROTEIN 2 (OHP2)	Encodes a novel member of the Lhc family from Arabidopsis with one predicted transmembrane alpha-helix closely related to helix I of Lhc protein from PSI (Lhca4). Gene expression is triggered by light stress and both transcript and protein accumulate in a light intensity-dependent manner. Ohp2 is associated with PSI under low- or high-light conditions. Together with OHP1, OHP2 is essential for th…	protein_coding
Chr1	12448398	12448638	Promoter (<=1kb)	AT1G34180	NAC DOMAIN CONTAINING PROTEIN 16 (NAC016)	NAC DOMAIN CONTAINING PROTEIN 16 (anac016);NAC DOMAIN CONTAINING PROTEIN 16 (NAC016)	NAC domain containing protein 16;(source:Araport11)	protein_coding
Chr1	12455559	12455663	Promoter (<=1kb)	AT1G34200			Glyceraldehyde-3-phosphate dehydrogenase-like family protein;(source:Araport11)	protein_coding
Chr1	12458510	12458907	Promoter (<=1kb)	AT1G34210	SOMATIC EMBRYOGENESIS RECEPTOR-LIKE KINASE 2 (SERK2)	SOMATIC EMBRYOGENESIS RECEPTOR-LIKE KINASE 2 (SERK2); (ATSERK2)	Plasma membrane LRR receptor-like serine threonine kinase expressed during embryogenesis in locules until stage 6 anthers, with higher expression in the tapetal cell layer. SERK1 and SERK2 receptor kinases function redundantly as an important control point for sporophytic development controlling male gametophyte production. The mRNA is cell-to-cell mobile.	protein_coding
Chr1	12472771	12473924	Promoter (<=1kb)	AT1G34245	EPIDERMAL PATTERNING FACTOR 2 (EPF2)	EPIDERMAL PATTERNING FACTOR 2 (EPF2)	Encodes a secretory peptide EPF2 expressed in proliferating cells of the stomatal lineage, known as meristemoids, and in guard mother cells, the progenitors of stomata. Controls asymmetric cell divisions during stomatal development. EPF2 is related to EPF1, also involved in stomatal development. Its transcript levels change after inducing MUTE expression in a mute background. EPF2 binds to the ER…	protein_coding
Chr1	12474329	12474727	Distal Intergenic	AT1G34245	EPIDERMAL PATTERNING FACTOR 2 (EPF2)	EPIDERMAL PATTERNING FACTOR 2 (EPF2)	Encodes a secretory peptide EPF2 expressed in proliferating cells of the stomatal lineage, known as meristemoids, and in guard mother cells, the progenitors of stomata. Controls asymmetric cell divisions during stomatal development. EPF2 is related to EPF1, also involved in stomatal development. Its transcript levels change after inducing MUTE expression in a mute background. EPF2 binds to the ER…	protein_coding
Chr1	12549940	12550715	Promoter (<=1kb)	AT1G34370	SENSITIVE TO PROTON RHIZOTOXICITY 1 (STOP1)	SENSITIVE TO PROTON RHIZOTOXICITY 1 (STOP1); (ATSTOP1)	Encodes a putative nuclear Cys(2)His(2)-type zinc finger protein involved in H+ and Al3+ rhizotoxicity. In mutants exposed to aluminum stress, there is no induction of AtALMT1, an malate transporter known to be involved in the mediation of aluminum toxicity. Cell wall of the mutant is unstable in low pH medium (pH 4.5) in low Ca solution. This would mediate Ca-alleviation of low pH stress through…	protein_coding
Chr1	12582391	12582623	Exon (AT1G34418.1/AT1G34418, exon 2 of 2)	AT1G34418	SHORT OPEN READING FRAME 15 (SORF15)	SHORT OPEN READING FRAME 15 (SORF15)	Has been identified as a translated small open reading frame by ribosome profiling.	other_rna
Chr1	12584392	12584487	5' UTR	AT1G34420			leucine-rich repeat transmembrane protein kinase family protein;(source:Araport11)	protein_coding
Chr1	12650994	12651167	5' UTR	AT1G34550	EMBRYO DEFECTIVE 2756 (EMB2756)	EMBRYO DEFECTIVE 2756 (EMB2756)	transmembrane protein (DUF616);(source:Araport11)	protein_coding
Chr1	12685031	12685207	Promoter (<=1kb)	AT1G34630			transmembrane protein;(source:Araport11)	protein_coding
Chr1	12737836	12738242	Promoter (<=1kb)	AT1G34750	CERK-1 INTERACTING PROTEIN PHOSPHATASE 1 (CIPP1)	CERK-1 INTERACTING PROTEIN PHOSPHATASE 1 (CIPP1)	Protein phosphatase 2C family protein;(source:Araport11)	protein_coding
Chr1	12840200	12840537	Exon (AT1G35110.1/AT1G35110, exon 3 of 23)	AT1G35110			transposable_element_gene;(source:Araport11);similar to Ulp1 protease family protein [Arabidopsis thaliana] (TAIR:AT5G28970.1);(source:TAIR10)	transposable_element_gene
Chr1	12851148	12853029	Promoter (<=1kb)	AT1G35140	PHOSPHATE-INDUCED 1 (PHI-1)	PHOSPHATE-INDUCED 1 (PHI-1);HYPOXIA RESPONSE UNKNOWN PROTEIN 46 (HUP46);EXORDIUM LIKE 7 (EXL7);EXORDIUM LIKE 1 (EXL1)	EXL1 is involved in the C-starvation response. Phenotypic changes of an exl1 loss of function mutant became evident only under corresponding experimental conditions. For example, the mutant showed diminished biomass production in a short-day/low light growth regime, impaired survival during extended night, and impaired survival of anoxia stress.	protein_coding
Chr1	12853158	12853392	3' UTR	AT1G35140	PHOSPHATE-INDUCED 1 (PHI-1)	PHOSPHATE-INDUCED 1 (PHI-1);HYPOXIA RESPONSE UNKNOWN PROTEIN 46 (HUP46);EXORDIUM LIKE 7 (EXL7);EXORDIUM LIKE 1 (EXL1)	EXL1 is involved in the C-starvation response. Phenotypic changes of an exl1 loss of function mutant became evident only under corresponding experimental conditions. For example, the mutant showed diminished biomass production in a short-day/low light growth regime, impaired survival during extended night, and impaired survival of anoxia stress.	protein_coding
Chr1	12866777	12867189	Promoter (<=1kb)	AT1G35160	GF14 PROTEIN PHI CHAIN (GF14 PHI)	GF14 PROTEIN PHI CHAIN (GF14 PHI)	GF14 protein phi chain member of 14-3-3 protein family. This protein is reported to interact with the BZR1 transcription factor involved in brassinosteroid signaling and may affect the nucleocytoplasmic shuttling of BZR1 The mRNA is cell-to-cell mobile.	protein_coding
Chr1	12896361	12896654	3' UTR	AT1G35210			hypothetical protein;(source:Araport11)	protein_coding
Chr1	12896829	12896886	3' UTR	AT1G35210			hypothetical protein;(source:Araport11)	protein_coding
Chr1	12897061	12897756	Promoter (<=1kb)	AT1G35210			hypothetical protein;(source:Araport11)	protein_coding
Chr1	12908763	12908896	Promoter (<=1kb)	AT1G35220			FAM91 carboxy-terminus protein;(source:Araport11)	protein_coding
Chr1	12961310	12961395	Exon (AT1G35320.1/AT1G35320, exon 3 of 8)	AT1G35320			transmembrane protein;(source:Araport11)	protein_coding
Chr1	12984010	12984910	Promoter (<=1kb)	AT1G35350			EXS (ERD1/XPR1/SYG1) family protein;(source:Araport11)	protein_coding
Chr1	12986009	12987289	Promoter (<=1kb)	AT1G06867			None;(source:Araport11)	long_noncoding_rna
Chr1	13029574	13030203	Downstream (<1kb)	AT1G35430			transmembrane protein;(source:Araport11)	protein_coding
Chr1	13030639	13031355	5' UTR	AT1G35430			transmembrane protein;(source:Araport11)	protein_coding
Chr1	13039643	13040884	Promoter (<=1kb)	AT1G35460	FLOWERING BHLH 1 (FBH1)	ATCFL1 ASSOCIATED PROTEIN 2 (CFLAP2);FLOWERING BHLH 1 (FBH1)	Encodes a bHLH transcription factor involved in CFL1-mediated regulation of cuticle development. Overexpression leads to abnormal cuticle development.	protein_coding
Chr1	13071012	13071436	Promoter (<=1kb)	AT1G35510			O-fucosyltransferase family protein;(source:Araport11)	protein_coding
Chr1	13075297	13075781	Promoter (<=1kb)	AT1G35513			pseudogene of isochorismate synthase-related / isochorismate mutase-related	pseudogene
Chr1	13076476	13076655	Promoter (<=1kb)	AT1G35513			pseudogene of isochorismate synthase-related / isochorismate mutase-related	pseudogene
Chr1	13079273	13079607	3' UTR	AT1G35516			myb-like transcription factor family protein;(source:Araport11)	protein_coding
Chr1	13115409	13118037	Promoter (<=1kb)	AT1G35560	TCP DOMAIN PROTEIN 23 (TCP23)	TCP DOMAIN PROTEIN 23 (TCP23); (ATTCP23)	Encodes a member of the TCP-P subfamily that is involved in flowering time control and plant development. Mutants present an early flowering phenotype. Promotes together with TCP7, 8, 14, 15, 21, and 23 endoreduplication-dependent cell expansion in leaf.	protein_coding
Chr1	13125372	13125481	Promoter (<=1kb)	AT1G35580	CYTOSOLIC INVERTASE 1 (CINV1)	CYTOSOLIC INVERTASE 1 (CINV1);ALKALINE/NEUTRAL INVERTASE G (A/N-InvG);NEUTRAL INVERTASE 2 (NIN2)	CINV1 / A/N-InvG is an alkaline/neutral invertase that breaks sucrose down into fructose and glucose (GH100). The exact localization of CINV1 remains under investigation but there is evidence that fluorescently-tagged CINV1 localizes to the cytoplasm. atinvg mutants have reduced root growth, reduced invertase activity, and increased expression of antioxidant genes under basal conditions. The leve…	protein_coding
Chr1	13126427	13126673	Upstream (1-2kb)	AT1G35580	CYTOSOLIC INVERTASE 1 (CINV1)	CYTOSOLIC INVERTASE 1 (CINV1);ALKALINE/NEUTRAL INVERTASE G (A/N-InvG);NEUTRAL INVERTASE 2 (NIN2)	CINV1 / A/N-InvG is an alkaline/neutral invertase that breaks sucrose down into fructose and glucose (GH100). The exact localization of CINV1 remains under investigation but there is evidence that fluorescently-tagged CINV1 localizes to the cytoplasm. atinvg mutants have reduced root growth, reduced invertase activity, and increased expression of antioxidant genes under basal conditions. The leve…	protein_coding
Chr1	13140278	13140999	Downstream (2-3kb)	AT1G35600			transposable_element_gene;(source:Araport11);CACTA-like transposase family (Ptta/En/Spm), has a 6.1e-41 P-value blast match to At5g29026.1/8-244 CACTA-like transposase family (Ptta/En/Spm) (CACTA-element) (Arabidopsis thaliana);(source:TAIR10)	transposable_element_gene
Chr1	13141424	13141610	Downstream (1-2kb)	AT1G35610			Cysteine/Histidine-rich C1 domain family protein;(source:Araport11)	protein_coding
Chr1	13147664	13148156	Promoter (<=1kb)	AT1G35614			hypothetical protein;(source:Araport11)	protein_coding
Chr1	13203153	13203866	Upstream (1-2kb)	AT1G35670	CALCIUM-DEPENDENT PROTEIN KINASE 2 (CDPK2)	CALCIUM-DEPENDENT PROTEIN KINASE 2 (ATCDPK2); (ATCPK11); (CPK11);CALCIUM-DEPENDENT PROTEIN KINASE 2 (CDPK2)	Encodes a Ca(2+)-dependent, calmodulin-independent protein kinase that is rapidly induced by drought and high-salt stress but not by low-temperature stress or heat stress. Positive regulator of ABA signaling. Phosphorylates ABA responsive transcription factors ABF1 and ABF4.	protein_coding
Chr1	13280175	13280569	Promoter (<=1kb)	AT1G35780			N-lysine methyltransferase;(source:Araport11)	protein_coding
Chr1	13452942	13453615	3' UTR	AT1G36060	TRANSLUCENT GREEN (TG)	TRANSLUCENT GREEN (TG); (WIND3); (ERF55)	Encodes a member of the DREB subfamily A-6 of ERF/AP2 transcription factor family. The protein contains one AP2 domain. There are 8 members in this subfamily including RAP2.4.Overexpression results in increased drought tolerance and vitrified leaves. Binds to DRE/GCC promoter elements and activates expression of aquaporin genes AtTIP1;1, AtTIP2;3, and AtPIP2;2.Involved in light induced suppressio…	protein_coding
Chr1	13454709	13455544	3' UTR	AT1G36060	TRANSLUCENT GREEN (TG)	TRANSLUCENT GREEN (TG); (WIND3); (ERF55)	Encodes a member of the DREB subfamily A-6 of ERF/AP2 transcription factor family. The protein contains one AP2 domain. There are 8 members in this subfamily including RAP2.4.Overexpression results in increased drought tolerance and vitrified leaves. Binds to DRE/GCC promoter elements and activates expression of aquaporin genes AtTIP1;1, AtTIP2;3, and AtPIP2;2.Involved in light induced suppressio…	protein_coding
Chr1	13458096	13458246	Upstream (1-2kb)	AT1G36060	TRANSLUCENT GREEN (TG)	TRANSLUCENT GREEN (TG); (WIND3); (ERF55)	Encodes a member of the DREB subfamily A-6 of ERF/AP2 transcription factor family. The protein contains one AP2 domain. There are 8 members in this subfamily including RAP2.4.Overexpression results in increased drought tolerance and vitrified leaves. Binds to DRE/GCC promoter elements and activates expression of aquaporin genes AtTIP1;1, AtTIP2;3, and AtPIP2;2.Involved in light induced suppressio…	protein_coding
Chr1	13836938	13837420	Promoter (<=1kb)	AT1G36622			transmembrane protein;(source:Araport11)	protein_coding
Chr1	13900445	13900988	Promoter (<=1kb)	AT1G36730	(CPUORF19)	(CPUORF19)	Conserved peptide uORF; regulates translation of any downstream ORF in response to environmental signals heat stress and water limitation.	protein_coding
Chr1	13999727	14000129	Upstream (1-2kb)	AT1G36936			transposable_element_gene;(source:Araport11);pseudogene, similar to Putative copia-type polyprotein, blastp match of 43%25 identity and 2.1e-28 P-value to GP|15209144|gb|AAK91877.1|AC091665_3|AC091665 Putative copia-type polyprotein {Oryza sativa};(source:TAIR10)	transposable_element_gene
Chr1	14149000	14150564	Upstream (2-3kb)	AT1G37120			transposable_element_gene;(source:Araport11);non-LTR retrotransposon family (LINE), has a 8.3e-14 P-value blast match to GB:AAA67727 reverse transcriptase (LINE-element) (Mus musculus);(source:TAIR10)	transposable_element_gene
Chr1	14158322	14160171	Promoter (<=1kb)	AT1G37130	NITRATE REDUCTASE 2 (NIA2)	NITRATE REDUCTASE 2 (NIA2); (B29); (NIA2-1);CHLORATE RESISTANT 3 (CHL3);NITRATE REDUCTASE (NR);NITRATE REDUCTASE 2 (NR2);ARABIDOPSIS NITRATE REDUCTASE 2 (ATNR2)	Identified as a mutant resistant to chlorate. Encodes nitrate reductase structural gene. Involved in nitrate assimilation. Has nitrate reductase activity. Up-regulated by the fungus P. indica. Binds transcription factor At2g35940. The mRNA is cell-to-cell mobile.	protein_coding
Chr1	14160325	14160359	Exon (AT1G37130.1/AT1G37130, exon 3 of 3)	AT1G37130	NITRATE REDUCTASE 2 (NIA2)	NITRATE REDUCTASE 2 (NIA2); (B29); (NIA2-1);CHLORATE RESISTANT 3 (CHL3);NITRATE REDUCTASE (NR);NITRATE REDUCTASE 2 (NR2);ARABIDOPSIS NITRATE REDUCTASE 2 (ATNR2)	Identified as a mutant resistant to chlorate. Encodes nitrate reductase structural gene. Involved in nitrate assimilation. Has nitrate reductase activity. Up-regulated by the fungus P. indica. Binds transcription factor At2g35940. The mRNA is cell-to-cell mobile.	protein_coding
Chr1	14161621	14162187	3' UTR	AT1G37130	NITRATE REDUCTASE 2 (NIA2)	NITRATE REDUCTASE 2 (NIA2); (B29); (NIA2-1);CHLORATE RESISTANT 3 (CHL3);NITRATE REDUCTASE (NR);NITRATE REDUCTASE 2 (NR2);ARABIDOPSIS NITRATE REDUCTASE 2 (ATNR2)	Identified as a mutant resistant to chlorate. Encodes nitrate reductase structural gene. Involved in nitrate assimilation. Has nitrate reductase activity. Up-regulated by the fungus P. indica. Binds transcription factor At2g35940. The mRNA is cell-to-cell mobile.	protein_coding
Chr1	14165086	14165965	Distal Intergenic	AT1G37140	MEI2 C-TERMINAL RRM ONLY LIKE 1 (MCT1)	MEI2 C-TERMINAL RRM ONLY LIKE 1 (MCT1)	Amember of mei2-like gene family; phylogenetic analysis revealed that it belongs to the fourth clade of mei2-like proteins, with conserved C-terminal RNA recognition motif (RRM) only. MCT1 expression is increased in the presence of ABA and RNAi suppression showed increased germination rates in the presence of ABA.	protein_coding
Chr1	14166426	14166788	Distal Intergenic	AT1G37140	MEI2 C-TERMINAL RRM ONLY LIKE 1 (MCT1)	MEI2 C-TERMINAL RRM ONLY LIKE 1 (MCT1)	Amember of mei2-like gene family; phylogenetic analysis revealed that it belongs to the fourth clade of mei2-like proteins, with conserved C-terminal RNA recognition motif (RRM) only. MCT1 expression is increased in the presence of ABA and RNAi suppression showed increased germination rates in the presence of ABA.	protein_coding
Chr1	14166901	14167059	Distal Intergenic	AT1G37140	MEI2 C-TERMINAL RRM ONLY LIKE 1 (MCT1)	MEI2 C-TERMINAL RRM ONLY LIKE 1 (MCT1)	Amember of mei2-like gene family; phylogenetic analysis revealed that it belongs to the fourth clade of mei2-like proteins, with conserved C-terminal RNA recognition motif (RRM) only. MCT1 expression is increased in the presence of ABA and RNAi suppression showed increased germination rates in the presence of ABA.	protein_coding
Chr1	14305452	14305918	Distal Intergenic	AT1G38140			transposable_element_gene;(source:Araport11);CACTA-like transposase family (Ptta/En/Spm), has a 9.2e-38 P-value blast match to At5g29026.1/8-244 CACTA-like transposase family (Ptta/En/Spm) (CACTA-element) (Arabidopsis thaliana);(source:TAIR10)	transposable_element_gene
Chr1	15605897	15606154	Intron (AT1G41830.1/AT1G41830, intron 2 of 7)	AT1G41830	SKU5-SIMILAR 6 (SKS6)	SKU5 SIMILAR 6 (sks6);SKU5-SIMILAR 6 (SKS6)	SKU5-similar 6;(source:Araport11)	protein_coding
Chr1	15606558	15606789	Intron (AT1G41830.1/AT1G41830, intron 2 of 7)	AT1G41830	SKU5-SIMILAR 6 (SKS6)	SKU5 SIMILAR 6 (sks6);SKU5-SIMILAR 6 (SKS6)	SKU5-similar 6;(source:Araport11)	protein_coding
Chr1	15652328	15652565	Promoter (<=1kb)	AT1G41880			Ribosomal protein L35Ae family protein;(source:Araport11)	protein_coding
Chr1	15880262	15880692	Upstream (2-3kb)	AT1G42420			transposable_element_gene;(source:Araport11);pseudogene, hypothetical protein;(source:TAIR10)	transposable_element_gene
Chr1	15926051	15926400	Promoter (<=1kb)	AT1G09455			novel transcribed region;(source:Araport11)	novel_transcribed_region
Chr1	15976737	15977311	Promoter (<=1kb)	AT1G42550	PLASTID MOVEMENT IMPAIRED1 (PMI1)	PLASTID MOVEMENT IMPAIRED1 (PMI1)	Encodes a plant-specific protein of unknown function that appears to be conserved among angiosperms. The mRNA is cell-to-cell mobile.	protein_coding
Chr1	16127291	16127532	Promoter (<=1kb)	AT1G42970	GLYCERALDEHYDE-3-PHOSPHATE DEHYDROGENASE B SUBUNIT (GAPB)	GLYCERALDEHYDE-3-PHOSPHATE DEHYDROGENASE B SUBUNIT (GAPB)	Encodes chloroplast localized glyceraldehyde-3-phosphate dehydrogenase that can use both NADH and NADPH to reduce 1,3-diphosphate glycerate. It forms A2B2 heterotetramers with GapA forms of the GADPH enzyme. These complexes are active in the light under reducing conditions, but show reduced NADPH-dependent activity in response to oxidized thioredoxins and increased NAD(H)/NADP(H) ratios due to th…	protein_coding
Chr1	16137102	16138084	Promoter (<=1kb)	AT1G42990	BASIC REGION/LEUCINE ZIPPER MOTIF 60 (BZIP60)	BASIC REGION/LEUCINE ZIPPER MOTIF 60 (ATBZIP60);BBASIC REGION/LEUCINE ZIPPER MOTIF 60 (BZIP60);BASIC REGION/LEUCINE ZIPPER MOTIF 60 (BZIP60)	bZIP60 consists of a bZIP DNA binding domain followed by a putative transmembrane domain. bZIP60 mRNA is upregulated by the addition of ER stress inducers, tunicamycin (inhibitor of N-linked glycosylation), DTT (inhibitor of disulfide bond formation) and azetin-2-carboxylate (proline analog perturbing protein structure). Upon ER stress, bZIP60 mRNA is spliced by IRE1A and IRE1B to produce bZIP60-…	protein_coding
Chr1	16266678	16266880	Promoter (<=1kb)	AT1G43170	RIBOSOMAL PROTEIN 1 (RP1)	RIBOSOMAL PROTEIN 1 (ARP1);EMBRYO DEFECTIVE 2207 (emb2207); (RPL3A);RIBOSOMAL PROTEIN 1 (RP1)	Encodes a cytoplasmic ribosomal protein. The mRNA is cell-to-cell mobile.	protein_coding
Chr1	16399598	16399974	Promoter (<=1kb)	AT1G43560	THIOREDOXIN Y2 (ty2)	THIOREDOXIN Y2 (ty2);THIOREDOXIN Y2 (Aty2)	thioredoxin Y2;(source:Araport11)	protein_coding
Chr1	16417734	16418109	Promoter (<=1kb)	AT1G43605			hypothetical protein;(source:Araport11)	protein_coding
Chr1	16467901	16468133	5' UTR	AT1G43670	FRUCTOSE-1,6-BISPHOSPHATASE (FBP)	FRUCTOSE INSENSITIVE 1 (FINS1);ARABIDOPSIS THALIANA CYTOSOLIC FRUCTOSE-1,6-BISPHOSPHATASE (AtcFBP);FRUCTOSE-1,6-BISPHOSPHATASE (FBP); (CYFBP)	Encodes a fructose-1,6-bisphosphatase. This enzyme, in addition to catalyzing the formation of fructose-6-phosphate for sucrose biosynthesis, appears to play a role in fructose-mediated signaling that is independent of its enzymatic activity. atcfbp-1/fins1 mutants have reduced photosynthetic rates, elevated levels of starch and reduced levels of sucrose during the day. Although the protein is ex…	protein_coding
Chr1	16488278	16488506	Promoter (<=1kb)	AT1G43710	EMBRYO DEFECTIVE 1075 (emb1075)	EMBRYO DEFECTIVE 1075 (emb1075);SERINE DECARBOXYLASE 1 (SDC1);ARABIDOPSIS THALIANA SERINE DECARBOXYLASE 1 (ATSDC1)	Encodes a serine decarboxylase that is involved in ethanolamine metabolism and is crucial for plant growth.	protein_coding
Chr1	16617049	16617279	5' UTR	AT1G43850	SEUSS (SEU)	SEUSS (SEU)	Encodes a transcriptional co-regulator of AGAMOUS, that functions with LEUNIG to repress AG in the outer floral whorls.	protein_coding
Chr1	16657737	16657922	Promoter (<=1kb)	AT1G43910			P-loop containing nucleoside triphosphate hydrolases superfamily protein;(source:Araport11)	protein_coding
Chr1	16709594	16709807	Promoter (<=1kb)	AT1G44000	STAY-GREEN LIKE (SGRL)	STAY-GREEN LIKE (SGRL)	STAY-GREEN-like protein;(source:Araport11)	protein_coding
Chr1	16765720	16766216	Exon (AT1G44100.1/AT1G44100, exon 3 of 5)	AT1G44100	AMINO ACID PERMEASE 5 (AAP5)	AMINO ACID PERMEASE 5 (AAP5)	amino acid permease 5	protein_coding
Chr1	16766604	16766863	Exon (AT1G44100.1/AT1G44100, exon 2 of 5)	AT1G44100	AMINO ACID PERMEASE 5 (AAP5)	AMINO ACID PERMEASE 5 (AAP5)	amino acid permease 5	protein_coding
Chr1	16766984	16767681	5' UTR	AT1G44100	AMINO ACID PERMEASE 5 (AAP5)	AMINO ACID PERMEASE 5 (AAP5)	amino acid permease 5	protein_coding
Chr1	16777288	16777548	Promoter (<=1kb)	AT1G44110	CYCLIN A1;1 (CYCA1;1)	CYCLIN A1;1 (CYCA1;1)	Cyclin A1;(source:Araport11)	protein_coding
Chr1	16789625	16790002	Promoter (<=1kb)	AT1G44130			Eukaryotic aspartyl protease family protein;(source:Araport11)	protein_coding
Chr1	16800909	16801214	Promoter (<=1kb)	AT1G44170	ALDEHYDE DEHYDROGENASE 3H1 (ALDH3H1)	ALDEHYDE DEHYDROGENASE 4 (ALDH4);ALDEHYDE DEHYDROGENASE 3H1 (ALDH3H1)	Encodes an aldehyde dehydrogenase induced by ABA and dehydration that can oxidize saturated aliphatic aldehydes. It is also able to oxidize beta-unsaturated aldehydes, but not aromatic aldehydes. Activity of ALDH3H1 is NAD +-dependent.	protein_coding
Chr1	16836428	16836751	Intron (AT1G44350.1/AT1G44350, intron 2 of 4)	AT1G44350	IAA-LEUCINE RESISTANT (ILR)-LIKE GENE 6 (ILL6)	IAA-LEUCINE RESISTANT (ILR)-LIKE GENE 6 (ILL6)	encodes a protein similar to IAA amino acid conjugate hydrolase. NO-induced, involved in growth and disease resistance. Plays a positive role in the activation of SAR when challenged with the avirulent pathogen Pst DC3000 (avrB) at 5 ? 106 CFU.	protein_coding
Chr1	16836857	16838593	Promoter (<=1kb)	AT1G44350	IAA-LEUCINE RESISTANT (ILR)-LIKE GENE 6 (ILL6)	IAA-LEUCINE RESISTANT (ILR)-LIKE GENE 6 (ILL6)	encodes a protein similar to IAA amino acid conjugate hydrolase. NO-induced, involved in growth and disease resistance. Plays a positive role in the activation of SAR when challenged with the avirulent pathogen Pst DC3000 (avrB) at 5 ? 106 CFU.	protein_coding
Chr1	16839153	16839393	Promoter (<=1kb)	AT1G44350	IAA-LEUCINE RESISTANT (ILR)-LIKE GENE 6 (ILL6)	IAA-LEUCINE RESISTANT (ILR)-LIKE GENE 6 (ILL6)	encodes a protein similar to IAA amino acid conjugate hydrolase. NO-induced, involved in growth and disease resistance. Plays a positive role in the activation of SAR when challenged with the avirulent pathogen Pst DC3000 (avrB) at 5 ? 106 CFU.	protein_coding
Chr1	16850924	16851628	Promoter (<=1kb)	AT1G44446	CHLORINA 1 (CH1)	ARABIDOPSIS THALIANA CHLOROPHYLL A OXYGENASE (ATCAO);CHLORINA 1 (CH1);CHLOROPHYLL A OXYGENASE (CAO)	Encodes chlorophyllide <i>a</i> oxygenase which converts chlorophyllide <i>a</i> to chlorophyllide <i>b</i> by catalyzing two successive hydroxylations at the 7-methyl group of chlorophyllide <i>a</i> . Mutants are deficient in pigments that associate with thylakoid membrane proteins, lacking chlorophyll <i>b</i> and light-harvesting proteins of photosystem II. The protein was shown through cross…	protein_coding
Chr1	16871311	16871983	Promoter (<=1kb)	AT1G44575	NONPHOTOCHEMICAL QUENCHING 4 (NPQ4)	NONPHOTOCHEMICAL QUENCHING 4 (NPQ4);PHOTOSYSTEM II SUBUNIT S (PSBS); (CP22)	Encoding PSII-S (CP22), a ubiquitous pigment-binding protein associated with photosystem II (PSII) of higher plants. Involved in nonphotochemical quenching rather than in photosynthesis. Mutant has a normal violaxanthin cycle but has a limited capacity of quenching singlet excited chlorophylls and is tolerant to lipid peroxidation.	protein_coding
Chr1	16877734	16877917	Upstream (1-2kb)	AT1G44608			hypothetical protein;(source:Araport11)	protein_coding
Chr1	16896915	16897240	Exon (AT1G44760.1/AT1G44760, exon 2 of 3)	AT1G44760			Adenine nucleotide alpha hydrolases-like superfamily protein;(source:Araport11)	protein_coding
Chr1	16900680	16901045	Upstream (2-3kb)	AT1G44760			Adenine nucleotide alpha hydrolases-like superfamily protein;(source:Araport11)	protein_coding
Chr1	16932900	16933002	Promoter (<=1kb)	AT1G44830	ERF TRANSCRIPTION FACTOR 14 (ERF014)	ERF TRANSCRIPTION FACTOR 14 (ERF014);ERF GENE CONFERRING POSTHARVEST LONGEVITY IMPROVEMENT 1 (EPI1); (ATERF014)	Encodes a nuclear-localized member of the DREB subfamily A-5 of ERF/AP2 transcription factor family. The protein contains one AP2 domain. There are 15 members in this subfamily including RAP2.1, RAP2.9 and RAP2.10. Overexpression in cultured cells results in an increase in pectin deposition.ERF014 differentially regulates responses to bacterial and fungal pathogens.	protein_coding
Chr1	17062289	17062753	Upstream (2-3kb)	AT1G45130	BETA-GALACTOSIDASE 5 (BGAL5)	BETA-GALACTOSIDASE 5 (BGAL5); (ATBGAL5)	beta-galactosidase 5;(source:Araport11)	protein_coding
Chr1	17063737	17063883	Upstream (1-2kb)	AT1G45130	BETA-GALACTOSIDASE 5 (BGAL5)	BETA-GALACTOSIDASE 5 (BGAL5); (ATBGAL5)	beta-galactosidase 5;(source:Araport11)	protein_coding
Chr1	17090815	17091630	Promoter (<=1kb)	AT1G45163			transmembrane protein;(source:Araport11)	protein_coding
Chr1	17097978	17098455	Promoter (<=1kb)	AT1G45170			outer envelope pore 24B-like protein;(source:Araport11)	protein_coding
Chr1	17168891	17169319	Promoter (<=1kb)	AT1G45249			Leucine zipper transcription factor that binds to the abscisic acid (ABA)?responsive element (ABRE) motif in the promoter region of ABA-inducible genes. Enhances drought tolerance in vegetative tissues. Required for normal glucose response. Localized in the nucleus. Expressed constitutively in roots, leaf vascular tissues, and hydathodes or in all tissues under stress conditions. It Primes phosph…	protein_coding
Chr1	17189529	17189834	Upstream (1-2kb)	AT1G45688	COMPANION OF CELLULOSE SYNTHASE 1 (CC1)	COMPANION OF CELLULOSE SYNTHASE 1 (CC1)	CC1 is a plant specific gene that interacts with with the cellulose synthase complex and microtubules. It appears to play a role in localizing CESA to the membrane, microtuble dynamics , particularly during salt stress.	protein_coding
Chr1	17191606	17191663	Exon (AT1G45688.1/AT1G45688, exon 1 of 3)	AT1G45688	COMPANION OF CELLULOSE SYNTHASE 1 (CC1)	COMPANION OF CELLULOSE SYNTHASE 1 (CC1)	CC1 is a plant specific gene that interacts with with the cellulose synthase complex and microtubules. It appears to play a role in localizing CESA to the membrane, microtuble dynamics , particularly during salt stress.	protein_coding
Chr1	17192657	17193306	Promoter (<=1kb)	AT1G45760			transposable_element_gene;(source:Araport11);hAT-like transposase family (hobo/Ac/Tam3), has a 2.6e-37 P-value blast match to GB:AAD24567 transposase Tag2 (hAT-element) (Arabidopsis thaliana);(source:TAIR10)	transposable_element_gene
Chr1	17219631	17219984	Distal Intergenic	AT1G46264	HEAT SHOCK TRANSCRIPTION FACTOR B4 (HSFB4)	(AT-HSFB4);HEAT SHOCK TRANSCRIPTION FACTOR B4 (HSFB4);SCHIZORIZA (SCZ)	Encodes SCHIZORIZA, a member of Heat Shock Transcription Factor (Hsf) family. Functions as a nuclear factor regulating asymmetry of stem cell divisions.	protein_coding
Chr1	17235934	17236194	Downstream (<1kb)	AT1G46480	WUSCHEL RELATED HOMEOBOX 4 (WOX4)	WUSCHEL RELATED HOMEOBOX 4 (WOX4)	Encodes WOX4, a WUSCHEL-related homeobox gene family member with 65 amino acids in its homeodomain. Proteins in this family contain a sequence of eight residues (TLPLFPMH) downstream of the homeodomain called the WUS box. This protein also contains an acidic domain approximately 10 residues upstream of the WUS box. Part of the TDIF-TDR-WOX4 signaling pathway that plays a crucial role in the maint…	protein_coding
Chr1	17253636	17253808	Exon (AT1G46554.1/AT1G46554, exon 1 of 1)	AT1G46554			other_RNA;(source:Araport11)	other_rna
Chr1	17266850	17267037	Promoter (<=1kb)	AT1G46768	RELATED TO AP2 1 (RAP2.1)	RELATED TO AP2 1 (RAP2.1)	encodes a member of the DREB subfamily A-5 of ERF/AP2 transcription factor family (RAP2.1). The protein contains one AP2 domain. There are 16 members in this subfamily including RAP2.9 and RAP2.10.	protein_coding
Chr1	17285484	17286016	Promoter (<=1kb)	AT1G47128	RESPONSIVE TO DEHYDRATION 21A (RD21A)	RESPONSIVE TO DEHYDRATION 21A (RD21A);RESPONSIVE TO DEHYDRATION 21 (RD21)	Cysteine proteinase precursor-like protein/ dehydration stress-responsive gene (RD21). Has been shown to have peptide ligase activity and protease activity in vitro. RD21 is involved in immunity to the necrotrophic fungal pathogen Botrytis cinerea.Activity detected in root, leaf, flower and cell culture.	protein_coding
Chr1	17286130	17286194	Promoter (<=1kb)	AT1G47128	RESPONSIVE TO DEHYDRATION 21A (RD21A)	RESPONSIVE TO DEHYDRATION 21A (RD21A);RESPONSIVE TO DEHYDRATION 21 (RD21)	Cysteine proteinase precursor-like protein/ dehydration stress-responsive gene (RD21). Has been shown to have peptide ligase activity and protease activity in vitro. RD21 is involved in immunity to the necrotrophic fungal pathogen Botrytis cinerea.Activity detected in root, leaf, flower and cell culture.	protein_coding
Chr1	17286420	17286890	Promoter (<=1kb)	AT1G47128	RESPONSIVE TO DEHYDRATION 21A (RD21A)	RESPONSIVE TO DEHYDRATION 21A (RD21A);RESPONSIVE TO DEHYDRATION 21 (RD21)	Cysteine proteinase precursor-like protein/ dehydration stress-responsive gene (RD21). Has been shown to have peptide ligase activity and protease activity in vitro. RD21 is involved in immunity to the necrotrophic fungal pathogen Botrytis cinerea.Activity detected in root, leaf, flower and cell culture.	protein_coding
Chr1	17288271	17288504	Upstream (2-3kb)	AT1G47128	RESPONSIVE TO DEHYDRATION 21A (RD21A)	RESPONSIVE TO DEHYDRATION 21A (RD21A);RESPONSIVE TO DEHYDRATION 21 (RD21)	Cysteine proteinase precursor-like protein/ dehydration stress-responsive gene (RD21). Has been shown to have peptide ligase activity and protease activity in vitro. RD21 is involved in immunity to the necrotrophic fungal pathogen Botrytis cinerea.Activity detected in root, leaf, flower and cell culture.	protein_coding
Chr1	17291007	17291368	Promoter (<=1kb)	AT1G47130			hypothetical protein;(source:Araport11)	protein_coding
Chr1	17295276	17295893	Exon (AT1G07323.1/AT1G07323, exon 1 of 1)	AT1G07323			None;(source:Araport11)	long_noncoding_rna
Chr1	17296074	17296185	Promoter (<=1kb)	AT1G07323			None;(source:Araport11)	long_noncoding_rna
Chr1	17375955	17376149	Promoter (<=1kb)	AT1G47380			Protein phosphatase 2C family protein;(source:Araport11)	protein_coding
Chr1	17382763	17383102	Promoter (<=1kb)	AT1G47395	FE-UPTAKE-INDUCING PEPTIDE2 (FEP2)	FE-UPTAKE-INDUCING PEPTIDE2 (FEP2);IRONMAN 2 (IMA2)	Involved in regulation of iron deficiency response genes.	protein_coding
Chr1	17384468	17385931	Promoter (<=1kb)	AT1G47400	FE-UPTAKE-INDUCING PEPTIDE3 (FEP3)	IRONMAN 1 (IMA1);FE-UPTAKE-INDUCING PEPTIDE3 (FEP3)	Involved in regulation of iron deficiency response genes. Overexpression results in hyperaccumulation of Fe and Mn.	protein_coding
Chr1	17387581	17387945	Upstream (1-2kb)	AT1G07367	IRONMAN 4 (IMA4)	IRONMAN 4 (IMA4)	Member of conserved family of peptides involved in Fe uptake and homeostasis.	long_noncoding_rna
Chr1	17388946	17389088	Promoter (<=1kb)	AT1G07367	IRONMAN 4 (IMA4)	IRONMAN 4 (IMA4)	Member of conserved family of peptides involved in Fe uptake and homeostasis.	long_noncoding_rna
Chr1	17392038	17392140	Promoter (<=1kb)	AT1G09505	IRONMAN 5 (IMA5)	IRONMAN 5 (IMA5)	Member of conserved family of peptides involved in Fe uptake and homeostasis.	novel_transcribed_region
Chr1	17392307	17392474	Promoter (<=1kb)	AT1G09505	IRONMAN 5 (IMA5)	IRONMAN 5 (IMA5)	Member of conserved family of peptides involved in Fe uptake and homeostasis.	novel_transcribed_region
Chr1	17424477	17425059	5' UTR	AT1G47490	RNA-BINDING PROTEIN 47C (RBP47C)	RNA-BINDING PROTEIN 47C (ATRBP47C);RNA-BINDING PROTEIN 47C (RBP47C)	RNA-binding protein 47C;(source:Araport11)	protein_coding
Chr1	17451531	17451975	Promoter (<=1kb)	AT1G47530	(DTX33)	(DTX33)	MATE efflux family protein;(source:Araport11)	protein_coding
Chr1	17483808	17484507	Promoter (<=1kb)	AT1G07393			None;(source:Araport11)	small_nucleolar_rna
Chr1	17686946	17687234	Promoter (<=1kb)	AT1G47970			nucleolin;(source:Araport11)	protein_coding
Chr1	17699917	17700159	Exon (AT1G47990.1/AT1G47990, exon 2 of 3)	AT1G47990	GIBBERELLIN 2-OXIDASE 4 (GA2OX4)	GIBBERELLIN 2-OXIDASE 4 (GA2OX4);ARABIDOPSIS THALIANA GIBBERELLIN 2-OXIDASE 4 (ATGA2OX4)	Encodes a gibberellin 2-oxidase that acts on C19 gibberellins. AtGA2OX4 expression is responsive to cytokinin and KNOX activities.	protein_coding
Chr1	17702560	17703025	Downstream (1-2kb)	AT1G48000	MYB DOMAIN PROTEIN 112 (MYB112)	MYB DOMAIN PROTEIN 112 (AtMYB112);MYB DOMAIN PROTEIN 112 (MYB112)	Encodes a putative transcription factor (MYB112).	protein_coding
Chr1	17763673	17763787	Exon (AT1G09585.1/AT1G09585, exon 1 of 1)	AT1G09585			novel transcribed region;(source:Araport11)	novel_transcribed_region
Chr1	17764371	17764672	Distal Intergenic	AT1G09585			novel transcribed region;(source:Araport11)	novel_transcribed_region
Chr1	17768292	17768488	Exon (AT1G48100.1/AT1G48100, exon 5 of 6)	AT1G07477			Natural antisense transcript overlaps with AT1G48100;(source:Araport11)	antisense_long_noncoding_rna
Chr1	17769505	17769770	3' UTR	AT1G07477			Natural antisense transcript overlaps with AT1G48100;(source:Araport11)	antisense_long_noncoding_rna
Chr1	17773394	17773550	Promoter (<=1kb)	AT1G48110	EVOLUTIONARILY CONSERVED C-TERMINAL REGION 7 (ECT7)	EVOLUTIONARILY CONSERVED C-TERMINAL REGION 7 (ECT7)	evolutionarily conserved C-terminal region 7;(source:Araport11)	protein_coding
Chr1	17811782	17812137	Promoter (<=1kb)	AT1G48240	NOVEL PLANT SNARE 12 (NPSN12)	NOVEL PLANT SNARE 12 (NPSN12); (ATNPSN12)	member of NPSN Gene Family, TGN/PM localization.	protein_coding
Chr1	17816386	17816598	Promoter (<=1kb)	AT1G48260	CBL-INTERACTING PROTEIN KINASE 17 (CIPK17)	CBL-INTERACTING PROTEIN KINASE 17 (CIPK17);SNF1-RELATED PROTEIN KINASE 3.21 (SnRK3.21)	Encodes a member of the SNF1-related kinase (SnRK) gene family (SnRK3.21), which has also been reported as a member of the CBL-interacting protein kinases (CIPK17).	protein_coding
Chr1	17825520	17825709	Downstream (<1kb)	AT1G48268			pseudogene of F-box family protein	pseudogene
Chr1	17834712	17835051	Promoter (<=1kb)	AT1G48280	IPGA1-LIKE2 (IPGAL2)	IPGA1-LIKE2 (IPGAL2)	hydroxyproline-rich glycoprotein family protein;(source:Araport11)	protein_coding
Chr1	17846214	17847731	Promoter (<=1kb)	AT1G48300	DIACYLGLYCEROL ACYLTRANSFERASE 3 (DGAT3)	DIACYLGLYCEROL ACYLTRANSFERASE 3 (DGAT3)	Cytosolic iron-sulfur protein with a [2Fe-2S] cluster which synthesizes triacylglycerol (DGAT activity).	protein_coding
Chr1	17855359	17855924	Promoter (<=1kb)	AT1G48320	DHNA-COA THIOESTERASE 1 (DHNAT1)	DHNA-COA THIOESTERASE 1 (DHNAT1)	Encodes one of the two functional DHNA-CoA (1,4-dihydroxy-2-naphthoyl-CoA) thioesterases found in Arabidopsis.	protein_coding
Chr1	17863560	17863694	Promoter (<=1kb)	AT1G48330			SsrA-binding protein;(source:Araport11)	protein_coding
Chr1	17873037	17873275	Upstream (1-2kb)	AT1G48370	YELLOW STRIPE LIKE 8 (YSL8)	YELLOW STRIPE LIKE 8 (YSL8)	Arabidopsis thaliana metal-nicotianamine transporter YSL4	protein_coding
Chr1	17892436	17892876	Promoter (<=1kb)	AT1G48410	ARGONAUTE 1 (AGO1)	(ICU9);ARGONAUTE 1 (AGO1); (ATAGO1)	Encodes an RNA Slicer that selectively recruits microRNAs and siRNAs. There is currently no evidence that AGO1 Slicer is in a high molecular weight RNA-induced silencing complex (RISC). Mutants are defective in post-transcriptional gene silencing and have pleiotropic developmental and morphological defects. Through its action on the regulation of ARF17 expression, the protein regulates genes invo…	protein_coding
Chr1	17906811	17907176	Promoter (<=1kb)	AT1G48430			Dihydroxyacetone kinase;(source:Araport11)	protein_coding
Chr1	17920842	17921236	3' UTR	AT1G48480	RECEPTOR-LIKE KINASE 1 (RKL1)	RECEPTOR-LIKE KINASE 1 (RKL1)	Arabidopsis thaliana receptor-like protein kinase (RKL1) gene	protein_coding
Chr1	17921464	17921830	Downstream (<1kb)	AT1G48480	RECEPTOR-LIKE KINASE 1 (RKL1)	RECEPTOR-LIKE KINASE 1 (RKL1)	Arabidopsis thaliana receptor-like protein kinase (RKL1) gene	protein_coding
Chr1	17976414	17976627	5' UTR	AT1G48620	HIGH MOBILITY GROUP A5 (HON5)	HIGH MOBILITY GROUP A5 (HON5)	This gene is predicted to encodes a histone H1/H5 family member. A plant line expressing an RNAi construct targeted against HON5 shows a reduced level of agrobacterium-mediated root transformation.	protein_coding
Chr1	17983160	17983392	Promoter (<=1kb)	AT1G48630	RECEPTOR FOR ACTIVATED C KINASE 1B (RACK1B_AT)	RECEPTOR FOR ACTIVATED C KINASE 1B (RACK1B_AT);RECEPTOR FOR ACTIVATED C KINASE 1B (RACK1B)	Encodes a protein with similarity to mammalian RACKs. RACKs function to shuttle activated protein kinase C to different subcellular sites and may also function as a scaffold through physical interactions with other proteins. RACK1B has no phenotype on its own and probably acts redundantly with RACK1A and RACK1C.	protein_coding
Chr1	18028698	18029321	Upstream (1-2kb)	AT1G48745			hypothetical protein;(source:Araport11)	protein_coding
Chr1	18029825	18031191	Promoter (<=1kb)	AT1G48745			hypothetical protein;(source:Araport11)	protein_coding
Chr1	18031486	18031656	3' UTR	AT1G07503			None;(source:Araport11)	long_noncoding_rna
Chr1	18061389	18061511	5' UTR	AT1G48840			Plant protein of unknown function (DUF639);(source:TAIR10)	protein_coding
Chr1	18097894	18098112	Promoter (<=1kb)	AT1G48920	NUCLEOLIN LIKE 1 (NUC-L1)	NUCLEOLIN LIKE 1 (ATNUC-L1);PARALLEL 1 (PARL1);NUCLEOLIN LIKE 1 (NUC-L1);NUCLEOLIN 1 (NUC1)	Encodes ATNUC-L1 (NUCLEOLIN LIKE 1), the predominant form of the two nucleolin proteins found in Arabidopsis. This protein is involved in rRNA processing, ribosome biosynthesis, and vascular pattern formation. PARL1 localizes to the nucleolus and parl1 mutants accumulate elevated levels of the unspliced 35S pre-rRNA. parl1 mutants also have defects in cotyledon, leaf, sepal, and petal vein patter…	protein_coding
Chr1	18111495	18112091	Promoter (<=1kb)	AT1G48953			hypothetical protein;(source:Araport11)	protein_coding
Chr1	18112206	18112977	Promoter (<=1kb)	AT1G07513			Natural antisense transcript overlaps with AT1G48960;(source:Araport11)	antisense_long_noncoding_rna
Chr1	18132371	18132612	Promoter (<=1kb)	AT1G49010	(MYBS1)	(MYBS1)	Duplicated homeodomain-like superfamily protein;(source:Araport11)	protein_coding
Chr1	18138053	18138457	Promoter (<=1kb)	AT1G49032			hypothetical protein;(source:Araport11)	protein_coding
Chr1	18138607	18138923	3' UTR	AT1G49032			hypothetical protein;(source:Araport11)	protein_coding
Chr1	18150560	18150749	5' UTR	AT1G49050	(APCB1)	(APCB1)	Encodes a member of the aspartyl protease family. Interacts with BAGP1 and BAG6 and appears to be required for cleavage of BAG6 as BAG6 is not cleaved in APCB1 mutant backgrounds.	protein_coding
Chr1	18175969	18176599	Promoter (<=1kb)	AT1G49130	B-BOX DOMAIN PROTEIN 17 (BBX17)	B-BOX DOMAIN PROTEIN 17 (BBX17)	Subgroup III member of the B-box (BBX) family; repressor of floral transition under long-day conditions; regulated by heat shock; interacts with CO; negatively regulates flowering time.	protein_coding
Chr1	18182653	18182925	Promoter (<=1kb)	AT1G49160			Encodes a member of the WNK family (9 members in all) of protein kinases, the structural design of which is clearly distinct from those of other known protein kinases, such as receptor-like kinases and mitogen-activated protein kinases. Its	protein_coding
Chr1	18195719	18196162	Upstream (2-3kb)	AT1G49200	ARABIDOPSIS T??XICOS EN LEVADURA 75 (ATL75)	ARABIDOPSIS T??XICOS EN LEVADURA 75 (ATL75)	RING/U-box superfamily protein;(source:Araport11)	protein_coding
Chr1	18197680	18198361	Promoter (<=1kb)	AT1G49200	ARABIDOPSIS T??XICOS EN LEVADURA 75 (ATL75)	ARABIDOPSIS T??XICOS EN LEVADURA 75 (ATL75)	RING/U-box superfamily protein;(source:Araport11)	protein_coding
Chr1	18199264	18199543	Intron (AT1G49205.1/AT1G49205, intron 2 of 2)	AT1G49205			hypothetical protein;(source:Araport11)	protein_coding
Chr1	18208223	18208358	Promoter (<=1kb)	AT1G49230	ARABIDOPSIS TOXICOS EN LEVADURA 78 (ATL78)	ARABIDOPSIS TOXICOS EN LEVADURA 78 (ATL78); (ATATL78); (PRU2)	Plasma membrane localized E3 ligase.	protein_coding
Chr1	18212956	18213099	Upstream (1-2kb)	AT1G49225			hypothetical protein;(source:Araport11)	protein_coding
Chr1	18215513	18215915	Promoter (<=1kb)	AT1G49240	ACTIN 8 (ACT8)	ACTIN 8 (ACT8);FRIZZY AND KINKED SHOOTS (FIZ1)	Member of a subclass of actins composed of ACT2 and ACT8. Its mRNA is strongly expressed in strongly expressed in leaves, roots, stems, flowers, pollen, and siliques. However, protein expression, assayed by a ACT8:GUS fusion reporter, is very low in pollen.	protein_coding
Chr1	18306482	18307464	3' UTR	AT1G49450	ABA-INDUCED WD40 REPEAT 2 (AIW2)	ABA-INDUCED WD40 REPEAT 2 (AIW2)	Transducin/WD40 repeat-like superfamily protein;(source:Araport11)	protein_coding
Chr1	18316372	18316777	5' UTR	AT1G49480	RELATED TO VERNALIZATION1 1 (RTV1)	RELATED TO VERNALIZATION1 1 (RTV1)	Encodes a nuclear-localized DNA-binding protein that interacts with ITN1 at the PM and nuclei in vivo and may regulate ITN's subcellular localization.	protein_coding
Chr1	18321233	18324314	Promoter (<=1kb)	AT1G49500			transcription initiation factor TFIID subunit 1b-like protein;(source:Araport11)	protein_coding
Chr1	18357631	18357899	3' UTR	AT1G49600			RNA-binding protein 47A;(source:Araport11)	protein_coding
Chr1	18364558	18364983	Promoter (<=1kb)	AT1G07573			None;(source:Araport11)	long_noncoding_rna
Chr1	18365571	18365720	3' UTR	AT1G49620			Kip-related protein (KRP) gene, encodes CDK (cyclin-dependent kinase) inhibitor (CKI), negative regulator of cell division. A member of seven KRP genes found in Arabidopsis thaliana. Differential expression patterns for distinct KRPs were revealed by in situ hybridization. Binds to D type cyclins and may inhibit cell cycle.	protein_coding
Chr1	18366564	18367024	Promoter (<=1kb)	AT1G49620			Kip-related protein (KRP) gene, encodes CDK (cyclin-dependent kinase) inhibitor (CKI), negative regulator of cell division. A member of seven KRP genes found in Arabidopsis thaliana. Differential expression patterns for distinct KRPs were revealed by in situ hybridization. Binds to D type cyclins and may inhibit cell cycle.	protein_coding
Chr1	18378786	18378961	Promoter (<=1kb)	AT1G49650			alpha/beta-Hydrolases superfamily protein;(source:Araport11)	protein_coding
Chr1	18379665	18379842	5' UTR	AT1G49660	CARBOXYESTERASE 5 (CXE5)	CARBOXYESTERASE 5 (AtCXE5);CARBOXYESTERASE 5 (CXE5)	Encodes a protein with carboxylesterase whose activity was tested using pNA.	protein_coding
Chr1	18379947	18380177	Promoter (<=1kb)	AT1G49660	CARBOXYESTERASE 5 (CXE5)	CARBOXYESTERASE 5 (AtCXE5);CARBOXYESTERASE 5 (CXE5)	Encodes a protein with carboxylesterase whose activity was tested using pNA.	protein_coding
Chr1	18405481	18406545	Promoter (<=1kb)	AT1G49730			Protein kinase superfamily protein;(source:Araport11)	protein_coding
Chr1	18407453	18407541	5' UTR	AT1G49740			PLC-like phosphodiesterases superfamily protein;(source:Araport11)	protein_coding
Chr1	18410559	18410710	Downstream (<1kb)	AT1G49750			Leucine-rich repeat (LRR) family protein;(source:Araport11)	protein_coding
Chr1	18416376	18416476	Promoter (<=1kb)	AT1G49760	POLY(A) BINDING PROTEIN 8 (PAB8)	POLY(A) BINDING PROTEIN 8 (PAB8);POLY(A) BINDING PROTEIN 8 (PABP8)	polyadenylate-binding protein, putative / PABP, putative, similar to poly(A)-binding protein GB:AAF66825 GI:7673359 from (Nicotiana tabacum). Highly and ubiquitously expressed. Member of the class II PABP family.	protein_coding
[truncated: 9,645 more rows]

## Sheet: HAC1+INA (rep1&2)
Supplementary Dataset S6. Genomic regions of HAC1 peaks, and the list of HAC1-target genes annotated from the HAC1 peaks.
MACS2 bdgdiff options: Log10 likelihood ratio=0.5, minimum length of differential region=100 bp.
[truncated: 11,308 more rows]
