# Supplementary material for: Genomic overview of INA-induced NPR1 targeting and transcriptional cascades in Arabidopsis
Source: Nucleic Acids Res. 2024 Jan 23;52(7):3572–88. doi: 10.1093/nar/gkae019 (PMC11039990; doi:10.1093/nar/gkae019)
Supplement: gkae019_Supplemental_Files [file gkae019_supplemental_files.zip › Yun_Supplementary Dataset S7.xlsx]

## Sheet: NPR1+INA(rep1&2) & HAC1+INA
Supplementary Dataset S7. Genome-wide common peaks of NPR1 and HAC1 identified under +INA condition, and the list of common target genes.
262 common peaks & 247 common target genes identified using the rep1&2 dataset of NPR1+INA and the rep1&2 dataset of HAC1+INA.
Chrom	Start	End	Annotation	GeneID	Primary Gene Symbol	All Gene Symbols	Gene Model Description	Gene Model Type
Chr1	268013	268385	Promoter (<=1kb)	AT1G01720	(ATAF1)	(ATAF1); (ANAC2);ARABIDOPSIS NAC DOMAIN CONTAINING PROTEIN 2 (ANAC002)	Belongs to a large family of putative transcriptional activators with NAC domain. Transcript level increases in response to wounding and abscisic acid. ATAF1 attentuates ABA signaling and sythesis. Mutants are hyposensitive to ABA. The mRNA is cell-to-cell mobile.	protein_coding
Chr1	436921	437137	Promoter (<=1kb)	AT1G02230	NAC DOMAIN CONTAINING PROTEIN 4 (NAC004)	NAC DOMAIN CONTAINING PROTEIN 4 (NAC004);NAC DOMAIN CONTAINING PROTEIN 4 (ANAC004)	NAC domain containing protein 4;(source:Araport11)	protein_coding
Chr1	437274	437300	Promoter (<=1kb)	AT1G02230	NAC DOMAIN CONTAINING PROTEIN 4 (NAC004)	NAC DOMAIN CONTAINING PROTEIN 4 (NAC004);NAC DOMAIN CONTAINING PROTEIN 4 (ANAC004)	NAC domain containing protein 4;(source:Araport11)	protein_coding
Chr1	498425	499226	Promoter (<=1kb)	AT1G02450	NIM1-INTERACTING 1 (NIMIN1)	(NIMIN-1);NIM1-INTERACTING 1 (NIMIN1)	NIMIN1 modulates PR gene expression according the following model: NPR1 forms a ternary complex with NIMIN1 and TGA factors upon SAR induction that binds to a positive regulatory cis-element of the PR-1 promoter, termed LS7. This leads to PR-1 gene induction. NIMIN1 decreases transcriptional activation, possibly through its EAR motif, which results in fine-tuning of PR-1 gene expression.	protein_coding
Chr1	957895	958227	Promoter (<=1kb)	AT1G03800	ERF DOMAIN PROTEIN 10 (ERF10)	ERF DOMAIN PROTEIN 10 (ERF10);ARABIDOPSIS THALIANA RF DOMAIN PROTEIN 10 (ATERF10)	encodes a member of the ERF (ethylene response factor) subfamily B-1 of ERF/AP2 transcription factor family (ATERF-10). The protein contains one AP2 domain. There are 15 members in this subfamily including ATERF-3, ATERF-4, ATERF-7, and leafy petiole.	protein_coding
Chr1	977661	977804	Promoter (<=1kb)	AT1G03850	GLUTAREDOXIN 13 (GRXS13)	GLUTAREDOXIN 13 (GRXS13);GLUTAREDOXIN 13 (ATGRXS13); (ROXY18)	Encodes glutaredoxin ATGRXS13, required to facilitate Botrytis cinerea infection of Arabidopsis thaliana plants. Sylvain La Camera et al (2011, PMID:21756272) reported a third splice variant in addition to the two annotated in TAIR10. It is a member of the CC-type glutaredoxin (ROXY) family that has been shown to interact with the transcription factor TGA2 and suppress ORA59 promoter activity.	protein_coding
Chr1	977964	979240	Promoter (<=1kb)	AT1G03850	GLUTAREDOXIN 13 (GRXS13)	GLUTAREDOXIN 13 (GRXS13);GLUTAREDOXIN 13 (ATGRXS13); (ROXY18)	Encodes glutaredoxin ATGRXS13, required to facilitate Botrytis cinerea infection of Arabidopsis thaliana plants. Sylvain La Camera et al (2011, PMID:21756272) reported a third splice variant in addition to the two annotated in TAIR10. It is a member of the CC-type glutaredoxin (ROXY) family that has been shown to interact with the transcription factor TGA2 and suppress ORA59 promoter activity.	protein_coding
Chr1	1024397	1024592	Promoter (<=1kb)	AT1G03990			Long-chain fatty alcohol dehydrogenase family protein;(source:Araport11)	protein_coding
Chr1	1064366	1064483	Promoter (<=1kb)	AT1G04110	STOMATAL DENSITY AND DISTRIBUTION 1 (SDD1)	STOMATAL DENSITY AND DISTRIBUTION 1 (SDD1); (ATSDD1)	Initially identified as a mutation affecting stomatal development and distribution. Encodes a protein similar to serine proteases.	protein_coding
Chr1	1647008	1647397	Promoter (<=1kb)	AT1G05560			A UDP-glucose transferase localized in the phragmoplast. It has been co-purified with the callose synthase complex and may transfer UDP-glucose from sucrose synthase to the callose synthase and thus help form a substrate channel for the synthesis of callose at the forming cell plate. Induced by salicylic acid. Independent of NPR1 for their induction by salicylic acid. UGT1 encodes a protein with …	protein_coding
Chr1	1659381	1659545	Promoter (<=1kb)	AT1G05570	CALLOSE SYNTHASE 1 (CALS1)	CALLOSE SYNTHASE 1 (CALS1); (GSL06); (ATGSL6); (ATGSL06);GLUCAN SYNTHASE-LIKE 6 (GSL6)	Encodes a callose synthase 1 catalytic subunit . Member of Glycosyltransferase Family- 48.	protein_coding
Chr1	1704866	1705152	Promoter (<=1kb)	AT1G05680	URIDINE DIPHOSPHATE GLYCOSYLTRANSFERASE 74E2 (UGT74E2)	URIDINE DIPHOSPHATE GLYCOSYLTRANSFERASE 74E2 (UGT74E2)	Encodes a UDP-glucosyltransferase, UGT74E2, that acts on IBA (indole-3-butyric acid) and affects auxin homeostasis. The transcript and protein levels of this enzyme are strongly induced by H2O2 and may allow integration of ROS (reactive oxygen species) and auxin signaling. This enzyme can also transfer glycosyl groups to several compounds related to the explosive TNT when this synthetic compound …	protein_coding
Chr1	1713634	1713745	Promoter (<=1kb)	AT1G04407			None;(source:Araport11)	long_noncoding_rna
Chr1	1882595	1882804	Promoter (<=1kb)	AT1G06160	OCTADECANOID-RESPONSIVE ARABIDOPSIS AP2/ERF 59 (ORA59)	OCTADECANOID-RESPONSIVE ARABIDOPSIS AP2/ERF 59 (ORA59);ETHYLENE RESPONSIVE FACTOR 59 (ERF59)	encodes a member of the ERF (ethylene response factor) subfamily B-3 of ERF/AP2 transcription factor family. The protein contains one AP2 domain. There are 18 members in this subfamily including ATERF-1, ATERF-2, AND ATERF-5.	protein_coding
Chr1	2203852	2204054	Promoter (<=1kb)	AT1G07180	ALTERNATIVE NAD(P)H DEHYDROGENASE 1 (NDA1)	ARABIDOPSIS THALIANA INTERNAL NON-PHOSPHORYLATING NAD ( P ) H DEHYDROGENASE (ATNDI1);ALTERNATIVE NAD(P)H DEHYDROGENASE 1 (NDA1)	Internal NAD(P)H dehydrogenase in mitochondria. The predicted protein sequence has high homology with other designated NAD(P)H DHs from microorganisms; the capacity for matrix NAD(P)H oxidation via the rotenone-insensitive pathway is significantly reduced in the Atndi1 mutant plant line; the in vitro translation product of AtNDI1 is imported into isolated mitochondria and located on the inside of…	protein_coding
Chr1	2432207	2432826	Promoter (<=1kb)	AT1G07870			Protein kinase superfamily protein;(source:Araport11)	protein_coding
Chr1	3806318	3806765	Promoter (<=1kb)	AT1G11320			GDSL esterase/lipase;(source:Araport11)	protein_coding
Chr1	4139986	4140221	Promoter (<=1kb)	AT1G12210	RPS5-LIKE 1 (RFL1)	RPS5-LIKE 1 (RFL1)	RFL1 has high sequence similarity to the adjacent disease resistance (R) gene RPS5.	protein_coding
Chr1	4211765	4211841	Upstream (2-3kb)	AT1G12370	PHOTOLYASE 1 (PHR1)	PHOTOLYASE 1 (PHR1);UV RESISTANCE 2 (UVR2)	encodes an amino acid sequence with significant homology to the recently characterized type II photolyases. The uvr2-1 mutant is unable to remove CPDs in vivo, and plant extracts lack detectable photolyase activity , is sensitive to UV-B and is an allele	protein_coding
Chr1	4432511	4432742	Promoter (<=1kb)	AT1G12990			beta-1,4-N-acetylglucosaminyltransferase family protein;(source:Araport11)	protein_coding
Chr1	5070579	5070744	Upstream (1-2kb)	AT1G14720	XYLOGLUCAN ENDOTRANSGLUCOSYLASE/HYDROLASE 28 (XTH28)	(ATXTH28);XYLOGLUCAN ENDOTRANSGLUCOSYLASE/HYDROLASE 28 (XTH28);ENDOXYLOGLUCAN TRANSFERASE A2 (EXGT-A2);XYLOGLUCAN ENDOTRANSGLYCOSYLASE RELATED 2 (XTR2)	member of Glycoside Hydrolase Family 16	protein_coding
Chr1	5202536	5202710	Promoter (<=1kb)	AT1G15120			Ubiquinol-cytochrome C reductase hinge protein;(source:Araport11)	protein_coding
Chr1	5525249	5525412	Promoter (<=1kb)	AT1G16130	WALL ASSOCIATED KINASE-LIKE 2 (WAKL2)	WALL ASSOCIATED KINASE-LIKE 2 (WAKL2)	Encodes a WAK-like receptor-like kinase with a cytoplasmic Ser/Thr protein kinase domain and an extracellular domain with EGF-like repeats.	protein_coding
Chr1	5997092	5997175	Promoter (<=1kb)	AT1G17455	ELF4-LIKE 4 (ELF4-L4)	ELF4-LIKE 4 (EFL4);ELF4-LIKE 4 (ELF4-L4)	Part of autonomous pathway complex (AuPC) containing FLD, LD, SDG26nts, EFL2, EFL4 and APRF1.	protein_coding
Chr1	6298936	6299287	Promoter (<=1kb)	AT1G18300	NUDIX HYDROLASE HOMOLOG 4 (NUDT4)	NUDIX HYDROLASE HOMOLOG 4 (atnudt4);NUDIX HYDROLASE HOMOLOG 4 (NUDT4)	nudix hydrolase homolog 4;(source:Araport11)	protein_coding
Chr1	6626649	6626938	Promoter (<=1kb)	AT1G19200			cyclin-dependent kinase, putative (DUF581);(source:Araport11)	protein_coding
Chr1	6927577	6927883	Promoter (<=1kb)	AT1G19960			Unknown gene, expression decreased in response to Mn and increased by cytokinin.	protein_coding
Chr1	6946368	6946609	Promoter (<=1kb)	AT1G20030			Pathogenesis-related thaumatin superfamily protein;(source:Araport11)	protein_coding
Chr1	8075645	8075847	Promoter (<=1kb)	AT1G22830			Tetratricopeptide repeat (TPR)-like superfamily protein;(source:Araport11)	protein_coding
Chr1	8181313	8181383	Upstream (2-3kb)	AT1G23080	PIN-FORMED 7 (PIN7)	PIN-FORMED 7 (PIN7);ARABIDOPSIS PIN-FORMED 7 (ATPIN7)	Encodes a novel component of auxin efflux that is located apically in the basal cell and is involved during embryogenesis in setting up the apical-basal axis in the embryo. It is also involved in pattern specification during root development. In roots, it is expressed at lateral and basal membranes of provascular cells in the meristem and elongation zone, whereas in the columella cells it coincid…	protein_coding
Chr1	8911434	8911716	Promoter (<=1kb)	AT1G08975			novel transcribed region;(source:Araport11)	novel_transcribed_region
Chr1	8976250	8976344	Promoter (<=1kb)	AT1G25550	HRS1 HOMOLOG3 (HHO3)	HRS1 HOMOLOG3 (HHO3);NITRATE-INDUCIBLE, GARP-TYPE TRANSCRIPTIONAL REPRESSOR 1/HYPERSENSITIVE TO LOW PI-ELICITED PRIMARY ROOT SHORTENING 1.1 (NIGT1.1)	Member of HHO/HRS GARP type transcriptional repressor family. Involved in Pi uptake and Pi starvation signaling. Transcriptional repressors that functions with other NIGT genes as an important hub in the nutrient signaling network associated with the acquisition and use of nitrogen and phosphorus.	protein_coding
Chr1	9393365	9393528	Promoter (<=1kb)	AT1G27050		HOMEOBOX PROTEIN 54 (ATHB54);HOMEOBOX PROTEIN 54 (HB54)	Encodes a protein with a RNA recognition motif. Previously annotated as ATHB54, a homeodomain leucine zipper (HD-Zip) family protein. In the TAIR10 genome release (2010), this locus was split into two loci: AT1G27045 (containing homeodomain and leucine zipper domains) and AT1G27050 (containing a RNA recognition motif). AT1G27045 is now named ATHB54. Note that Affymetrix ATH1 Probe Set linked to s…	protein_coding
Chr1	9950025	9950174	Upstream (1-2kb)	AT1G28360	ERF DOMAIN PROTEIN 12 (ERF12)	ERF DOMAIN PROTEIN 12 (ERF12);ERF DOMAIN PROTEIN 12 (ATERF12);ETHYLENE RESPONSE FACTOR12 (ERF12)	encodes a member of the ERF (ethylene response factor) subfamily B-1 of ERF/AP2 transcription factor family (ERF12). The protein contains one AP2 domain. There are 15 members in this subfamily including ATERF-3, ATERF-4, ATERF-7, and leafy petiole. Regulates floral development.	protein_coding
Chr1	10013717	10014445	Promoter (<=1kb)	AT1G28480	(GRX480)	(GRX480); (roxy19); (GRXC9)	Encodes GRX480, a member of the glutaredoxin family that regulates protein redox state. GRX480 interacts with TGA factors and suppresses JA-responsive PDF1.2 transcription. GRX480 transcription is SA-inducible and requires NPR1. Maybe involved in SA/JA cross-talk. It has also been shown to interact with the transcription factor TGA2 and suppress ORA59 promoter activity.	protein_coding
Chr1	10014987	10015131	Promoter (<=1kb)	AT1G28490	SYNTAXIN OF PLANTS 61 (SYP61)	SYNTAXIN OF PLANTS 61 (SYP61); (ATSYP61); (OSM1)	Encodes SYP61, one of 24 Arabidopsis syntaxins. Its mRNA has been shown to be expressed. SYP61 and SYP121 coordinate the trafficking of plasma membrane aquaporin PIP2;7 to modulate the cell membrane water permeability.	protein_coding
Chr1	10356373	10356656	Promoter (<=1kb)	AT1G29640			senescence regulator (Protein of unknown function, DUF584);(source:Araport11)	protein_coding
Chr1	10860351	10860632	Promoter (<=1kb)	AT1G30640	NUCLEAR DBF2-RELATED 7 (NDR7)	NUCLEAR DBF2-RELATED 7 (NDR7)	Ubiquitously expressed protein kinase.	protein_coding
Chr1	10954459	10954567	Promoter (<=1kb)	AT1G06373			None;(source:Araport11)	long_noncoding_rna
Chr1	11231117	11231340	Promoter (<=1kb)	AT1G31360			Encodes a (d)NTP-dependent 3 Prime->5 Prime DNA helicase. This protein can also disrupt D loop structures and may mediate branch migration of Holliday junctions when tested in vitro. The unwinding activity of the enzyme depends on the presence of divalent cations (Mg2+, Mn2+, or Ca2+, but not Zn2+).(d)NTPs are also required with ATP and dATP supporting the greatest amount of DNA unwinding in vitr…	protein_coding
Chr1	12001892	12001988	Upstream (1-2kb)	AT1G33102			hypothetical protein;(source:Araport11)	protein_coding
Chr1	18690577	18690980	Promoter (<=1kb)	AT1G50450			Dehydrogenase located in chloroplast.	protein_coding
Chr1	19489166	19489527	Promoter (<=1kb)	AT1G52330			Late embryogenesis abundant (LEA) hydroxyproline-rich glycoprotein family;(source:Araport11)	protein_coding
Chr1	19825387	19825724	Upstream (2-3kb)	AT1G53170	ETHYLENE RESPONSE FACTOR 8 (ERF8)	(ATERF-8);ETHYLENE RESPONSE ELEMENT BINDING FACTOR 4 (ATERF8);ETHYLENE RESPONSE FACTOR 8 (ERF8)	encodes a member of the ERF (ethylene response factor) subfamily B-1 of ERF/AP2 transcription factor family (ATERF-8). The protein contains one AP2 domain. There are 15 members in this subfamily including ATERF-3, ATERF-4, ATERF-7, and leafy petiole.	protein_coding
Chr1	22757568	22757664	Upstream (1-2kb)	AT1G61660	(ATBHLH112)	(ATBHLH112); (PFA4)	Encodes a transcriptional activator that regulates the expression of genes by binding to their GCG- or E-boxes to mediate physiological responses, including proline biosynthesis and ROS scavenging pathways, to enhance stress tolerance. Governs the competence of pericycle cells to initiate lateral root primordium formation.	protein_coding
Chr1	23618134	23618352	Promoter (<=1kb)	AT1G63690	SIGNAL PEPTIDE PEPTIDASE-LIKE 2 (SPPL2)	SIGNAL PEPTIDE PEPTIDASE-LIKE 2 (ATSPPL2);SIGNAL PEPTIDE PEPTIDASE-LIKE 2 (SPPL2)	SIGNAL PEPTIDE PEPTIDASE-LIKE 2;(source:Araport11)	protein_coding
Chr1	23630808	23630982	Promoter (<=1kb)	AT1G63700	YODA (YDA)	EMBRYO DEFECTIVE 71 (EMB71);YODA (YDA);MAP KINASE KINASE KINASE 4 (MAPKKK4)	Member of MEKK subfamily, a component of the stomatal development regulatory pathway. Mutations in this locus result in embryo lethality.	protein_coding
Chr1	24061090	24061160	Upstream (1-2kb)	AT1G64780	AMMONIUM TRANSPORTER 1;2 (AMT1;2)	AMMONIUM TRANSPORTER 1;2 (AMT1;2);AMMONIUM TRANSPORTER 1;2 (ATAMT1;2)	encodes an ammonium transporter protein believed to act as a high affinity transporter. It is expressed in the root, primarily in endodermal and cortical cells, and contributes to ammonium uptake in the root.	protein_coding
Chr1	24831255	24831507	Upstream (2-3kb)	AT1G66560	WRKY DNA-BINDING PROTEIN 64 (WRKY64)	WRKY DNA-BINDING PROTEIN 64 (WRKY64); (AtWRKY64)	member of WRKY Transcription Factor; Group III	protein_coding
Chr1	24846277	24846292	Upstream (2-3kb)	AT1G66600	ABA OVERLY SENSITIVE MUTANT 3 (ABO3)	WRKY DNA-BINDING PROTEIN 63 (WRKY63); (ABO3);ABA OVERLY SENSITIVE MUTANT 3 (ABO3); (AtWRKY63)	A member of WRKY Transcription Factor; Group III. Involved in the regulation of plant responses to ABA and drought stress.	protein_coding
Chr1	24847567	24848059	Promoter (<=1kb)	AT1G66600	ABA OVERLY SENSITIVE MUTANT 3 (ABO3)	WRKY DNA-BINDING PROTEIN 63 (WRKY63); (ABO3);ABA OVERLY SENSITIVE MUTANT 3 (ABO3); (AtWRKY63)	A member of WRKY Transcription Factor; Group III. Involved in the regulation of plant responses to ABA and drought stress.	protein_coding
Chr1	25658904	25658953	Upstream (1-2kb)	AT1G68440			Transmembrane protein;(source:Araport11). Expression induced by abiotic stressors such as ABA, drought, heat, light, NaCl, osmotic stress and wounding.	protein_coding
Chr1	26043144	26043386	Promoter (<=1kb)	AT1G69270	RECEPTOR-LIKE PROTEIN KINASE 1 (RPK1)	RECEPTOR-LIKE PROTEIN KINASE 1 (RPK1); (ATRPK1)	RPK1 is a leucine-rich receptor-like kinase located in the plasma membrane which is upregulated by abscisic acid, dehydration, high salt, low temperature, but not by other plant hormones. RPK1 knock-out and antisense plants show an ABA-insensitive phenotype. RPK1 plays a role in ABA-controlled cell proliferation and is a regulator of the ABA signal transduction pathway. Overexpression of the LRR …	protein_coding
Chr1	26331994	26332115	Upstream (2-3kb)	AT1G69910			Protein kinase superfamily protein;(source:Araport11)	protein_coding
Chr1	26483262	26483399	Upstream (1-2kb)	AT1G70300	K+ UPTAKE PERMEASE 6 (KUP6)	K+ UPTAKE PERMEASE 6 (KUP6)	potassium transporter	protein_coding
Chr1	26591582	26591872	Promoter (<=1kb)	AT1G70530	CYSTEINE-RICH RLK (RECEPTOR-LIKE PROTEIN KINASE) 3 (CRK3)	CYSTEINE-RICH RLK (RECEPTOR-LIKE PROTEIN KINASE) 3 (CRK3)	Encodes a cysteine-rich receptor-like protein kinase.	protein_coding
Chr1	26676437	26676989	Promoter (<=1kb)	AT1G70740			Protein kinase superfamily protein;(source:Araport11)	protein_coding
Chr1	27596036	27596194	Promoter (<=1kb)	AT1G73390			Endosomal targeting BRO1-like domain-containing protein;(source:Araport11)	protein_coding
Chr1	27638269	27638705	Upstream (1-2kb)	AT1G73500	MAP KINASE KINASE 9 (MKK9)	MAP KINASE KINASE 9 (MKK9); (ATMKK9)	member of MAP Kinase Kinase family. Autophosphorylates and also phosphorylates MPK3 and MPK6. Independently involved in ethylene and calmalexin biosynthesis. Induces transcription of ACS2, ACS6, ERF1, ERF2, ERF5, ERF6, CYP79B2, CYP79B3, CYP71A13 and PAD3.	protein_coding
Chr1	27749297	27749682	Promoter (<=1kb)	AT1G73805	SAR DEFICIENT 1 (SARD1)	SAR DEFICIENT 1 (SARD1)	Encodes SAR Deficient 1 (SARD1), a key regulator for ICS1 (Isochorismate Synthase 1) induction and salicylic acid (SA) synthesis.	protein_coding
Chr1	28647089	28647463	Promoter (<=1kb)	AT1G76360	(PBL31)	(PBL31)	Protein kinase superfamily protein;(source:Araport11)	protein_coding
Chr1	28714491	28714600	Promoter (<=1kb)	AT1G76520	PIN-LIKES 3 (PILS3)	PIN-LIKES 3 (PILS3)	Auxin efflux carrier family protein;(source:Araport11)	protein_coding
Chr1	28745735	28746116	Promoter (<=1kb)	AT1G76600			PADRE protein up-regulated after infection by S. sclerotiorun.	protein_coding
Chr1	28776609	28777007	Promoter (<=1kb)	AT1G76680	12-OXOPHYTODIENOATE REDUCTASE 1 (OPR1)	12-OXOPHYTODIENOATE REDUCTASE 1 (OPR1)	Encodes a member of an alpha/beta barrel fold family of FMN-containing oxidoreductases. One of the closely related 12-oxophytodienoic acid reductases. This enzyme is not expected to participate in jasmonic acid biosynthesis because during in vitro assays, it shows very little activity with the naturally occurring OPDA isomer. Shows activity towards 2,4,6-trinitrotoluene. Expressed predominately i…	protein_coding
Chr1	29099613	29099839	Promoter (<=1kb)	AT1G77450	NAC DOMAIN CONTAINING PROTEIN 32 (NAC032)	NAC DOMAIN CONTAINING PROTEIN 32 (anac032); (NAC32);NAC DOMAIN CONTAINING PROTEIN 32 (NAC032)	NAC domain transcriptional regulator that is induced by ROS in roots where it regulates the expression of downstream genes such as MYB30.	protein_coding
Chr1	29487863	29487966	Promoter (<=1kb)	AT1G78380	GLUTATHIONE S-TRANSFERASE TAU 19 (GSTU19)	GLUTATHIONE TRANSFERASE 8 (GST8);A. THALIANA GLUTATHIONE S-TRANSFERASE TAU 19 (ATGSTU19);GLUTATHIONE S-TRANSFERASE TAU 19 (GSTU19)	Encodes a glutathione transferase that is a member of Tau GST gene family. Expression is induced by drought stress, oxidative stress, and high doses of auxin and cytokinin. naming convention according to Wagner et al. (2002) The expression of this gene is upregulated by herbicide safeners such as benoxacor and fenclorim.	protein_coding
Chr1	29502337	29502484	Promoter (<=1kb)	AT1G78410			VQ motif-containing protein;(source:Araport11)	protein_coding
Chr1	30242134	30242389	Promoter (<=1kb)	AT1G80440	KISS ME DEADLY 1 (KMD1)	KELCH REPEAT F-BOX 20 (KFB20);KISS ME DEADLY 1 (KMD1)	Encodes a member of a family of F-box proteins, called the KISS ME DEADLY (KMD) family, that targets type-B ARR proteins for degradation and is involved in the negative regulation of the cytokinin response. Also named as KFB20, a member of a group of Kelch repeat F-box proteins that negatively regulate phenylpropanoid biosynthesis by targeting the phenypropanoid biosynthesis enzyme phenylalanine …	protein_coding
Chr1	30302160	30302751	Upstream (1-2kb)	AT1G80600	HOPW1-1-INTERACTING 1 (WIN1)	HOPW1-1-INTERACTING 1 (WIN1);TUMOR PRONE 5 (TUP5)	Encodes HopW1-1-Interacting protein 1 (WIN1). Interacts with the P. syringae effector HopW1-1. WIN1 is a putative acetylornithine transaminase. Modulates plant defenses against bacteria. Three WIN proteins are identified so far (WIN1: AT1G80600; WIN2: AT4G31750; WIN3: AT5G13320). Mediates red-light inhibition of seed germination.	protein_coding
Chr1	30380399	30380860	Upstream (2-3kb)	AT1G80840	WRKY DNA-BINDING PROTEIN 40 (WRKY40)	WRKY DNA-BINDING PROTEIN 40 (WRKY40); (ATWRKY40)	Pathogen-induced transcription factor. Binds W-box sequences in vitro. Forms protein complexes with itself and with WRKY40 and WRKY60. Coexpression with WRKY18 or WRKY60 made plants more susceptible to both P. syringae and B. cinerea. WRKY18, WRKY40, and WRKY60 have partially redundant roles in response to the hemibiotrophic bacterial pathogen Pseudomonas syringae and the necrotrophic fungal path…	protein_coding
Chr1	30382576	30382901	Promoter (<=1kb)	AT1G80840	WRKY DNA-BINDING PROTEIN 40 (WRKY40)	WRKY DNA-BINDING PROTEIN 40 (WRKY40); (ATWRKY40)	Pathogen-induced transcription factor. Binds W-box sequences in vitro. Forms protein complexes with itself and with WRKY40 and WRKY60. Coexpression with WRKY18 or WRKY60 made plants more susceptible to both P. syringae and B. cinerea. WRKY18, WRKY40, and WRKY60 have partially redundant roles in response to the hemibiotrophic bacterial pathogen Pseudomonas syringae and the necrotrophic fungal path…	protein_coding
Chr2	799386	799890	Promoter (<=1kb)	AT2G02800	PROTEIN KINASE 2B (APK2B)	PROTEIN KINASE 2B (APK2B);KINASE 2 (KIN2);PBS1-LIKE 3 (PBL3)	Encodes protein kinase APK2b.	protein_coding
Chr2	801339	801549	Promoter (<=1kb)	AT2G02810	UDP-GALACTOSE TRANSPORTER 1 (UTR1)	UDP-GALACTOSE TRANSPORTER 1 (ATUTR1);UDP-GALACTOSE TRANSPORTER 1 (UTR1)	Encodes a multitransmembrane hydrophobic protein that functions as transporter of UDP-galactose and UDP-glucose into the Golgi. Localized in the ER. Involved in the unfolded protein response, a mechanism that controls proper protein folding in the ER.	protein_coding
Chr2	834344	834588	Upstream (1-2kb)	AT2G02860	SUCROSE TRANSPORTER 2 (SUT2)	SUCROSE TRANSPORTER 2 (SUT2);ARABIDOPSIS THALIANA SUCROSE TRANSPORTER 3 (ATSUC3);SUCROSE TRANSPORTER 3 (SUC3); (ATSUT2)	encodes a sucrose transporter in sieve elements and a number of sink tissues and cell types. Gene expression is induced by wounding.	protein_coding
Chr2	6208879	6209528	Upstream (2-3kb)	AT2G00570			novel transcribed region;(source:Araport11)	novel_transcribed_region
Chr2	6211062	6211179	Promoter (<=1kb)	AT2G00570			novel transcribed region;(source:Araport11)	novel_transcribed_region
Chr2	6211436	6212257	Promoter (<=1kb)	AT2G00570			novel transcribed region;(source:Araport11)	novel_transcribed_region
Chr2	6213895	6214026	Promoter (<=1kb)	AT2G14560			Encodes LURP1, a member of the LURP cluster (late upregulated in response to Hyaloperonospora parasitica) which exhibits a pronounced upregulation after recognition of the pathogenic oomycte H. parasitica. LURP1 is required for full basal defense to H. parasitica and resistance to this pathogen mediated by the R-proteins RPP4 and RPP5.The mRNA is cell-to-cell mobile.	protein_coding
Chr2	6214202	6214259	Promoter (<=1kb)	AT2G14560			Encodes LURP1, a member of the LURP cluster (late upregulated in response to Hyaloperonospora parasitica) which exhibits a pronounced upregulation after recognition of the pathogenic oomycte H. parasitica. LURP1 is required for full basal defense to H. parasitica and resistance to this pathogen mediated by the R-proteins RPP4 and RPP5.The mRNA is cell-to-cell mobile.	protein_coding
Chr2	6236812	6236909	Promoter (<=1kb)	AT2G14605			transposable_element_gene;(source:Araport11);copia-like retrotransposon family, has a 8.9e-29 P-value blast match to GB:BAA11674 ORF(AA 1-1338) (Ty1_Copia-element) (Nicotiana tabacum);(source:TAIR10)	transposable_element_gene
Chr2	6243016	6243084	Promoter (<=1kb)	AT2G14610	PATHOGENESIS-RELATED GENE 1 (PR1)	PATHOGENESIS-RELATED GENE 1 (PR1);PATHOGENESIS-RELATED GENE 1 (PR 1);PATHOGENESIS-RELATED GENE 1 (ATPR1); (ATCAPE9)	PR1 gene expression is induced in response to a variety of pathogens. It is a useful molecular marker for the SAR response. Though the Genbank record for the cDNA associated to this gene is called 'PR-1-like', the sequence actually corresponds to PR1. Expression of this gene is salicylic-acid responsive.	protein_coding
Chr2	6761260	6761643	Promoter (<=1kb)	AT2G15490	UDP-GLYCOSYLTRANSFERASE 73B4 (UGT73B4)	UDP-GLYCOSYLTRANSFERASE 73B4 (UGT73B4)	UDP-glycosyltransferase 73B4;(source:Araport11)	protein_coding
Chr2	8534947	8535083	Upstream (1-2kb)	AT2G19800	MYO-INOSITOL OXYGENASE 2 (MIOX2)	MYO-INOSITOL OXYGENASE 2 (MIOX2)	Encodes a myo-inositol oxygenase family gene.	protein_coding
Chr2	8791744	8791906	Promoter (<=1kb)	AT2G20370	MURUS 3 (MUR3)	KATAMARI 1 (KAM1);MURUS 3 (MUR3); (AtMUR3);SHORT ROOT IN SALT MEDIUM 3 (RSA3)	Encodes a xyloglucan galactosyltransferase located in the membrane of Golgi stacks that is involved in the biosynthesis of fucose. It is also involved in endomembrane organization. It is suggested that it is a dual-function protein that is responsible for actin organization and the synthesis of cell wall materials. The mRNA is cell-to-cell mobile.	protein_coding
Chr2	8913542	8913708	Promoter (<=1kb)	AT2G20670			Phosphorus (P) stress-inducible DUF506 gene family member	protein_coding
Chr2	9337884	9338787	Promoter (<=1kb)	AT2G21905			Encodes a ECA1 gametogenesis related family protein [pseudogene]	pseudogene
Chr2	9340513	9340706	Promoter (<=1kb)	AT2G21910	CYTOCHROME P450, FAMILY 96, SUBFAMILY A, POLYPEPTIDE 5 (CYP96A5)	CYTOCHROME P450, FAMILY 96, SUBFAMILY A, POLYPEPTIDE 5 (CYP96A5)	member of CYP96A	protein_coding
Chr2	9866610	9866925	Promoter (<=1kb)	AT2G23170	(GH3.3)	(GH3.3)	encodes an IAA-amido synthase that conjugates Asp and other amino acids to auxin in vitro.	protein_coding
Chr2	10135399	10135579	Promoter (<=1kb)	AT2G23808			pseudogene of transcriptional factor B3 family protein	pseudogene
Chr2	11722375	11722455	Promoter (<=1kb)	AT2G27400	TRANS-ACTING SIRNA1A (TAS1A)	TRANS-ACTING SIRNA1A (TAS1A)	Trans-acting siRNA1a primary transcript (TAS1a). Regulated by miR173.	other_rna
Chr2	12109768	12109877	Distal Intergenic	AT2G28350	AUXIN RESPONSE FACTOR 10 (ARF10)	AUXIN RESPONSE FACTOR 10 (ARF10)	Involved in root cap cell differentiation.	protein_coding
Chr2	12112760	12112867	Upstream (1-2kb)	AT2G28350	AUXIN RESPONSE FACTOR 10 (ARF10)	AUXIN RESPONSE FACTOR 10 (ARF10)	Involved in root cap cell differentiation.	protein_coding
Chr2	12321606	12321728	Promoter (<=1kb)	AT2G28710			C2H2-type zinc finger family protein;(source:Araport11)	protein_coding
Chr2	12419885	12420021	Upstream (1-2kb)	AT2G28920	ARABIDOPSIS T??XICOS EN LEVADURA 84 (ATL84)	ARABIDOPSIS T??XICOS EN LEVADURA 84 (ATL84)	RING/U-box superfamily protein;(source:Araport11)	protein_coding
Chr2	12618895	12619026	Promoter (<=1kb)	AT2G29420	GLUTATHIONE S-TRANSFERASE TAU 7 (GSTU7)	GLUTATHIONE S-TRANSFERASE TAU 7 (ATGSTU7);GLUTATHIONE S-TRANSFERASE 25 (GST25);GLUTATHIONE S-TRANSFERASE TAU 7 (GSTU7)	Encodes glutathione transferase belonging to the tau class of GSTs. Naming convention according to Wagner et al. (2002). Induced by Salicylic acid. Independent of NPR1 for their induction by salicylic acid.	protein_coding
Chr2	12822781	12822975	Upstream (1-2kb)	AT2G30040	MITOGEN-ACTIVATED PROTEIN KINASE KINASE KINASE 14 (MAPKKK14)	MITOGEN-ACTIVATED PROTEIN KINASE KINASE KINASE 14 (MAPKKK14)	Member of MEKK subfamily. Induced by jasmonic acid and wounding in involved in insectivory response signaling. Iinteracts with At5g40440, and activates At1g59580.	protein_coding
Chr2	13013649	13014113	Promoter (<=1kb)	AT2G30550	DAD1-LIKE LIPASE 3 (DALL3)	DAD1-LIKE LIPASE 3 (DALL3)	Encodes a lipase that hydrolyzes phosphatidylcholine, glycolipids as well as triacylglycerols.	protein_coding
Chr2	13106828	13106969	Promoter (<=1kb)	AT2G30766	FE-UPTAKE-INDUCING PEPTIDE1 (FEP1)	FE-UPTAKE-INDUCING PEPTIDE1 (FEP1);IRONMAN 3 (IMA3)	Functions in iron homeostasis, activates iron deficiency response genes such as bHLH38, bHLH39, IRT1, and FRO2.	protein_coding
Chr2	13307745	13307908	Promoter (<=1kb)	AT2G31230	ETHYLENE-RESPONSIVE ELEMENT BINDING FACTOR 15 (ERF15)	ETHYLENE-RESPONSIVE ELEMENT BINDING FACTOR 15 (ERF15);ETHYLENE-RESPONSIVE ELEMENT BINDING FACTOR 15 (ATERF15)	encodes a member of the ERF (ethylene response factor) subfamily B-3 of ERF/AP2 transcription factor family. The protein contains one AP2 domain. There are 18 members in this subfamily including ATERF-1, ATERF-2, AND ATERF-5.	protein_coding
Chr2	14217103	14217359	Promoter (<=1kb)	AT2G33570	GALACTAN SYNTHASE 1 (GALS1)	GALACTAN SYNTHASE 1 (GALS1)	glycosyltransferase family protein (DUF23);(source:Araport11)	protein_coding
Chr2	15099785	15100272	Distal Intergenic	AT2G35950			embryo sac development arrest 12;(source:Araport11)	protein_coding
Chr2	15641757	15641903	Promoter (<=1kb)	AT2G37240			Thioredoxin superfamily protein;(source:Araport11)	protein_coding
Chr2	16368660	16368799	Promoter (<=1kb)	AT2G39210	PICLORAM RESISTANT30 (PIC30)	PICLORAM RESISTANT30 (PIC30)	Major facilitator superfamily transmembrane transporter responsible for the uptake of picolinate herbicides.	protein_coding
Chr2	16540275	16540413	Promoter (<=1kb)	AT2G39681	TRANS-ACTING SIRNA2 (TAS2)	TRANS-ACTING SIRNA2 (TAS2)	Trans-acting siRNA primary transcript. RDR6-dependent trans-acting siRNA-generating locus. Regulated by miR173. Produces at least four distinct ta-siRNAs directed against PPR genes.	other_rna
Chr2	16705923	16706136	Upstream (1-2kb)	AT2G09105			None;(source:Araport11)	long_noncoding_rna
Chr2	17002344	17002936	Promoter (<=1kb)	AT2G40750	WRKY DNA-BINDING PROTEIN 54 (WRKY54)	WRKY DNA-BINDING PROTEIN 54 (WRKY54);WRKY DNA-BINDING PROTEIN 54 (ATWRKY54)	member of WRKY Transcription Factor; Group III. Together with WRKY70 positively regulates SARD1 and CBP60g expression in plant immunity.	protein_coding
Chr2	17116598	17116734	Promoter (<=1kb)	AT2G09210			None;(source:Araport11)	long_noncoding_rna
Chr2	17164433	17164637	Promoter (<=1kb)	AT2G41180	SIGMA FACTOR BINDING PROTEIN 2 (SIB2)	SIGMA FACTOR BINDING PROTEIN 2 (SIB2)	VQ motif-containing protein;(source:Araport11)	protein_coding
Chr2	17368670	17369089	Promoter (<=1kb)	AT2G09295			None;(source:Araport11)	long_noncoding_rna
Chr2	17614474	17614740	Promoter (<=1kb)	AT2G42280			basic helix-loop-helix (bHLH) DNA-binding superfamily protein;(source:Araport11)	protein_coding
Chr2	18308826	18308994	Promoter (<=1kb)	AT2G44310			Calcium-binding EF-hand family protein;(source:Araport11)	protein_coding
Chr2	18493960	18494338	Promoter (<=1kb)	AT2G44840	ETHYLENE-RESPONSIVE ELEMENT BINDING FACTOR 13 (ERF13)	ETHYLENE-RESPONSIVE ELEMENT BINDING FACTOR 13 (ATERF13); (EREBP);ETHYLENE-RESPONSIVE ELEMENT BINDING FACTOR 13 (ERF13)	encodes a member of the ERF (ethylene response factor) subfamily B-3 of ERF/AP2 transcription factor family. The protein contains one AP2 domain. There are 18 members in this subfamily including ATERF-1, ATERF-2, AND ATERF-5. The mRNA is cell-to-cell mobile.	protein_coding
Chr2	18822993	18823127	Upstream (1-2kb)	AT2G45680	TCP DOMAIN PROTEIN 9 (TCP9)	TCP DOMAIN PROTEIN 9 (TCP9)	TCP family transcription factor;(source:Araport11)	protein_coding
Chr2	19045270	19045695	Promoter (<=1kb)	AT2G46400	WRKY DNA-BINDING PROTEIN 46 (WRKY46)	WRKY DNA-BINDING PROTEIN 46 (WRKY46);WRKY DNA-BINDING PROTEIN 46 (ATWRKY46)	Encodes a WRKY transcription factor that contributes to the feedforward inhibition of osmotic/salt stress-dependent LR inhibition via regulation of ABA signaling and auxin homeostasis.	protein_coding
Chr2	19310006	19310267	Promoter (<=1kb)	AT2G46995			hypothetical protein;(source:Araport11)	protein_coding
Chr2	19486818	19486953	Promoter (<=1kb)	AT2G47490	NAD+ TRANSPORTER 1 (NDT1)	ARABIDOPSIS THALIANA NAD+ TRANSPORTER 1 (ATNDT1);NAD+ TRANSPORTER 1 (NDT1)	Encodes a chloroplast-localized NAD+ transporter that transports NAD+ in a counter exchange mode with ADP and AMP in vitro.	protein_coding
Chr3	302041	302094	Promoter (<=1kb)	AT3G01850			Aldolase-type TIM barrel family protein;(source:Araport11)	protein_coding
Chr3	1058015	1058212	Upstream (2-3kb)	AT3G04060	NAC DOMAIN CONTAINING PROTEIN 46 (NAC046)	NAC DOMAIN CONTAINING PROTEIN 46 (NAC046);NAC DOMAIN CONTAINING PROTEIN 46 (anac046)	NAC046 is a member of the NAC domain containing family of transcription factors. It was identified in a screen for regulators of chlorophyll protein gene expression. Mutants in NAC046 have delayed senescence and increased CHL content suggesting a role in regulation of senescence and chlorophyll degradation.	protein_coding
Chr3	1063830	1064182	Promoter (<=1kb)	AT3G04070	NAC DOMAIN CONTAINING PROTEIN 47 (NAC047)	NAC DOMAIN CONTAINING PROTEIN 47 (NAC047);NAC DOMAIN CONTAINING PROTEIN 47 (anac047);SPEEDY HYPONASTIC GROWTH (SHG);SPEEDY HYPONASTIC GROWTH (SHYG)	NAC domain containing protein 47;(source:Araport11)	protein_coding
Chr3	1290571	1290888	Promoter (<=1kb)	AT3G04730	INDOLEACETIC ACID-INDUCED PROTEIN 16 (IAA16)	INDOLEACETIC ACID-INDUCED PROTEIN 16 (IAA16)	early auxin-induced (IAA16)	protein_coding
Chr3	2364097	2364199	Promoter (<=1kb)	AT3G00250			novel transcribed region;(source:Araport11)	novel_transcribed_region
Chr3	2749109	2749549	Promoter (<=1kb)	AT3G09010			Protein kinase superfamily protein;(source:Araport11)	protein_coding
Chr3	3555644	3555891	Promoter (<=1kb)	AT3G11340	UDP-DEPENDENT GLYCOSYLTRANSFERASE 76B1 (UGT76B1)	UDP-DEPENDENT GLYCOSYLTRANSFERASE 76B1 (UGT76B1)	Encodes a uridine diphosphate-dependent glucosyltransferase that conjugates isoleucic acid and modulates plant defense via glucosylation of N-hydroxypipecolic acid.	protein_coding
Chr3	3556355	3556649	Promoter (<=1kb)	AT3G11340	UDP-DEPENDENT GLYCOSYLTRANSFERASE 76B1 (UGT76B1)	UDP-DEPENDENT GLYCOSYLTRANSFERASE 76B1 (UGT76B1)	Encodes a uridine diphosphate-dependent glucosyltransferase that conjugates isoleucic acid and modulates plant defense via glucosylation of N-hydroxypipecolic acid.	protein_coding
Chr3	4254403	4254595	Promoter (<=1kb)	AT3G13223			pre-tRNA tRNA-Leu (anticodon: AAG);(source:Araport11, TAIR10)	pre_trna
Chr3	4655745	4656444	Upstream (1-2kb)	AT3G14060			hypothetical protein;(source:Araport11)	protein_coding
Chr3	5005530	5005612	Promoter (<=1kb)	AT3G14880			transcription factor-like protein;(source:Araport11)	protein_coding
Chr3	5119959	5120109	Promoter (<=1kb)	AT3G15200			Tetratricopeptide repeat (TPR)-like superfamily protein;(source:Araport11)	protein_coding
Chr3	5125370	5125610	Promoter (<=1kb)	AT3G03035			None;(source:Araport11)	long_noncoding_rna
Chr3	5731004	5731242	Promoter (<=1kb)	AT3G03375			None;(source:Araport11)	long_noncoding_rna
Chr3	5861167	5861529	Promoter (<=1kb)	AT3G17185	TRANS-ACTING SIRNA3 (TAS3)	(TASIR-ARF);SHORT OPEN READING FRAME 24 (SORF24); (ATTAS3);TRANS-ACTING SIRNA3 (TAS3)	Encodes a trans-acting siRNA (tasi-RNA) that regulates the expression of auxin response factor genes (ARF2, ARF4, ETT). One of 3 genomic loci that encode the TAS3 siRNA. Has been identified as a translated small open reading frame by ribosome profiling.	other_rna
Chr3	6617849	6618013	Promoter (<=1kb)	AT3G19150	KIP-RELATED PROTEIN 6 (KRP6)	(ICK4);ARABIDOPSIS CDK INHIBITOR 1 (ACK1);KIP-RELATED PROTEIN 6 (KRP6); (ATKRP6)	Kip-related protein (KRP) gene, encodes CDK (cyclin-dependent kinase) inhibitor (CKI), negative regulator of cell division. Binds to D type cyclins. A member of seven KRP genes found in Arabidopsis thaliana. Differential expression patterns for distinct KRPs were revealed by in situ hybridization. KRP6 appears to be targeted for degradation by RHF1a and RHF2a to allow mitotic divisions during gam…	protein_coding
Chr3	6801778	6802023	Upstream (2-3kb)	AT3G19580	ZINC-FINGER PROTEIN 2 (ZF2)	ZINC-FINGER PROTEIN 2 (AZF2);ZINC-FINGER PROTEIN 2 (ZF2)	Encodes zinc finger protein. mRNA levels are upregulated in response to ABA, high salt, and mild desiccation. The protein is localized to the nucleus and acts as a transcriptional repressor.	protein_coding
Chr3	7675142	7675397	Promoter (<=1kb)	AT3G21781			Natural antisense transcript overlaps with AT3G21780;(source:Araport11)	antisense_long_noncoding_rna
Chr3	7675956	7676256	Promoter (<=1kb)	AT3G21780	UDP-GLUCOSYL TRANSFERASE 71B6 (UGT71B6)	UDP-GLUCOSYL TRANSFERASE 71B6 (UGT71B6)	Encodes a protein with UDP-glucosyl transferase activity that was shown to preferentially glucosylates abscisic acid (ABA), and not its catabolites. Moreover, UGT71B6 was shown to have a strict preference for the naturally-occurring ABA enantiomer, (+)-ABA, and not its 'unnatural' relative, (-)-ABA. This is in contrast to the other identified UGT genes catalyzing the glucosylation of ABA which we…	protein_coding
Chr3	7819064	7819191	Promoter (<=1kb)	AT3G22160	JASMONATE-ASSOCIATED VQ MOTIF GENE 1 (JAV1)	JASMONATE-ASSOCIATED VQ MOTIF GENE 1 (JAV1)	VQ motif-containing protein. JAV1 is a repressor of jasmonate-mediated defense responses.	protein_coding
Chr3	7846641	7847023	Promoter (<=1kb)	AT3G22231	PATHOGEN AND CIRCADIAN CONTROLLED 1 (PCC1)	(PCM4);PATHOGEN AND CIRCADIAN CONTROLLED 1 (PCC1)	Encodes a member of a novel 6 member Arabidopsis gene family. Expression of PCC1 is regulated by the circadian clock and is upregulated in response to both virulent and avirulent strains of Pseudomonas syringae pv. tomato.	protein_coding
Chr3	7855686	7856102	Promoter (<=1kb)	AT3G22235	CYSTEINE-RICH TRANSMEMBRANE MODULE 8 (ATHCYSTM8)	CYSTEINE-RICH TRANSMEMBRANE MODULE 8 (ATHCYSTM8)	cysteine-rich TM module stress tolerance protein;(source:Araport11)	protein_coding
Chr3	9195086	9195306	Promoter (<=1kb)	AT3G25250	AGC2 KINASE 1 (AGC2-1)	(AGC2);OXIDATIVE SIGNAL-INDUCIBLE1 (OXI1); (AtOXI1);AGC2 KINASE 1 (AGC2-1)	Arabidopsis protein kinase The mRNA is cell-to-cell mobile.	protein_coding
Chr3	9470684	9471193	Promoter (<=1kb)	AT3G25882	NIM1-INTERACTING 2 (NIMIN-2)	NIM1-INTERACTING 2 (NIMIN-2)	encodes a kinase that physically interacts with NPR1/NIM1	protein_coding
Chr3	9577004	9577284	Upstream (1-2kb)	AT3G26170	CYTOCHROME P450, FAMILY 71, SUBFAMILY B, POLYPEPTIDE 19 (CYP71B19)	CYTOCHROME P450, FAMILY 71, SUBFAMILY B, POLYPEPTIDE 19 (CYP71B19)	putative cytochrome P450	protein_coding
Chr3	10073737	10073850	Promoter (<=1kb)	AT3G27270			TRAM, LAG1 and CLN8 (TLC) lipid-sensing domain containing protein;(source:Araport11)	protein_coding
Chr3	10790637	10790836	Promoter (<=1kb)	AT3G28740	CYTOCHROME P450, FAMILY 81, SUBFAMILY D, POLYPEPTIDE 11 (CYP81D11)	CYTOCHROME P450, FAMILY 81, SUBFAMILY D, POLYPEPTIDE 11 (CYP81D11)	Encodes a member of the cytochrome p450 family. Expression is upregulated in response to cis-jasmonate treatment. Overexpression induces synthesis of volatile compounds that affect chemical ecology and insect interactions.	protein_coding
Chr3	11190915	11191532	Promoter (<=1kb)	AT3G29240	(DUF179-3)	(DUF179-3)	Interacts with chloroplast chaperone CLPC1, which unfolds and delivers substrates to the stromal CLPPRT protease complex for degradation. CLPD and DUF760-6 form a small module (IV) connecting to DUF179-3, CLPX1, and CLPB3.	protein_coding
Chr3	15903264	15903683	Promoter (<=1kb)	AT3G44190			FAD/NAD(P)-binding oxidoreductase family protein;(source:Araport11)	protein_coding
Chr3	16923232	16923543	Promoter (<=1kb)	AT3G46080			C2H2-type zinc finger family protein;(source:Araport11)	protein_coding
Chr3	17178039	17178509	Promoter (<=1kb)	AT3G07505			None;(source:Araport11)	long_noncoding_rna
Chr3	17646195	17646622	Promoter (<=1kb)	AT3G47830			DNA glycosylase superfamily protein;(source:Araport11)	protein_coding
Chr3	17739721	17740025	Promoter (<=1kb)	AT3G48050	'SHUTTLE' IN CHINESE (SUO)	'SHUTTLE' IN CHINESE (SUO)	Encodes a large protein with N-terminal bromo-adjacent homology (BAH) and transcription elongation factor S-II (TFS2N) domains and two C-terminal GW (glycine and tryptophan) repeats. It is nuclear and colocalizes with the processing-body component DCP1 in the cytoplasm. SOU is a component of the miRNA pathway and is involved in translational repression.	protein_coding
Chr3	17975578	17975713	Promoter (<=1kb)	AT3G48515			pre-tRNA tRNA-Tyr (anticodon: GTA);(source:Araport11, TAIR10)	pre_trna
Chr3	18373680	18374043	Promoter (<=1kb)	AT3G49570	RESPONSE TO LOW SULFUR 3 (LSU3)	RESPONSE TO LOW SULFUR 3 (LSU3)	response to low sulfur 3;(source:Araport11)	protein_coding
Chr3	18808636	18809137	Promoter (<=1kb)	AT3G50650			GRAS family transcription factor;(source:Araport11)	protein_coding
Chr3	19181709	19181869	Promoter (<=1kb)	AT3G08205			None;(source:Araport11)	long_noncoding_rna
Chr3	19256132	19256270	Promoter (<=1kb)	AT3G51895			Encodes a chloroplast-localized sulfate transporter.	protein_coding
Chr3	19469210	19469402	Promoter (<=1kb)	AT3G52510			F-box associated ubiquitination effector family protein;(source:Araport11)	protein_coding
Chr3	20358067	20358158	Downstream (<1kb)	AT3G54950	PATATIN-RELATED PHOSPHOLIPASE IIIBETA (pPLAIIIbeta)	PATATIN-LIKE PROTEIN 7 (PLP7);PATATIN-LIKE PROTEIN 6 (PLA IIIA);PATATIN-RELATED PHOSPHOLIPASE IIIBETA (pPLAIIIbeta)	Encodes pPLAIIIbeta, a member of the Group 3 patatin-related phospholipases. pPLAIIIbeta hydrolyzes phospholipids and galactolipids and additionally has acyl-CoA thioesterase activity. Alterations of pPLAIII&#946; result in changes in lipid levels and composition.	protein_coding
Chr3	20849737	20850112	Promoter (<=1kb)	AT3G56200	(ATAVT6C)	(ATAVT6C)	Encodes a putative amino acid transporter. The mRNA is cell-to-cell mobile.	protein_coding
Chr3	20910389	20911199	Promoter (<=1kb)	AT3G56400	WRKY DNA-BINDING PROTEIN 70 (WRKY70)	WRKY DNA-BINDING PROTEIN 70 (WRKY70);ARABIDOPSIS THALIANA WRKY DNA-BINDING PROTEIN 70 (ATWRKY70)	Member of WRKY Transcription Factor; Group III. Function as activator of SA-dependent defense genes and a repressor of JA-regulated genes. WRKY70-controlled suppression of JA-signaling is partly executed by NPR1.	protein_coding
Chr3	20911424	20911576	Promoter (<=1kb)	AT3G56400	WRKY DNA-BINDING PROTEIN 70 (WRKY70)	WRKY DNA-BINDING PROTEIN 70 (WRKY70);ARABIDOPSIS THALIANA WRKY DNA-BINDING PROTEIN 70 (ATWRKY70)	Member of WRKY Transcription Factor; Group III. Function as activator of SA-dependent defense genes and a repressor of JA-regulated genes. WRKY70-controlled suppression of JA-signaling is partly executed by NPR1.	protein_coding
Chr3	21007626	21008040	Promoter (<=1kb)	AT3G56710	SIGMA FACTOR BINDING PROTEIN 1 (SIB1)	SIGMA FACTOR BINDING PROTEIN 1 (SIB1)	Sig1 binding protein; interacts with Sig1R4. As well as Sig1, SibI is imported into chloroplasts and its expression is light-dependent in mature chloroplasts.	protein_coding
Chr3	21055900	21056125	Promoter (<=1kb)	AT3G08745			None;(source:Araport11)	long_noncoding_rna
Chr3	21101023	21101325	Promoter (<=1kb)	AT3G57020			Calcium-dependent phosphotriesterase superfamily protein;(source:Araport11)	protein_coding
Chr3	22078328	22078587	Promoter (<=1kb)	AT3G59765			None;(source:Araport11)	other_rna
Chr3	22424874	22425022	Upstream (1-2kb)	AT3G60670	(PLATZ10)	(PLATZ10)	PLATZ transcription factor family protein;(source:Araport11)	protein_coding
Chr3	22655048	22655421	Upstream (1-2kb)	AT3G61198			other_RNA;(source:Araport11)	other_rna
Chr4	465156	465495	Upstream (1-2kb)	AT4G01070	(GT72B1)	(GT72B1);UDP-GLUCOSE-DEPENDENT GLUCOSYLTRANSFERASE 72 B1 (UGT72B1)	the glycosyltransferase (UGT72B1) is involved in metabolizing xenobiotica (chloroaniline and chlorophenole). Comparison between wild type and knock-out mutant demonstrates the central role of this gene for metabolizing chloroaniline but significantly less for chlorophenole. The glucosyltransferase preferred UDP-xylose over UDP-glucose indicating its (additional) functioning as a xylosyltransferas…	protein_coding
Chr4	1044101	1044275	Upstream (1-2kb)	AT4G02370			pectinesterase (Protein of unknown function, DUF538);(source:Araport11)	protein_coding
Chr4	1495463	1495737	Promoter (<=1kb)	AT4G04625			None;(source:Araport11)	long_noncoding_rna
Chr4	5447053	5447210	Promoter (<=1kb)	AT4G08555			hypothetical protein;(source:Araport11)	protein_coding
Chr4	5843178	5843382	Promoter (<=1kb)	AT4G09170			transmembrane protein;(source:Araport11)	protein_coding
Chr4	7011351	7011560	Promoter (<=1kb)	AT4G11600	GLUTATHIONE PEROXIDASE 6 (GPX6)	GLUTATHIONE PEROXIDASE 6 (ATGPX6); (PHGPX); (LSC803);GLUTATHIONE PEROXIDASE 6 (GPX6); (GPXL6)	Encodes glutathione peroxidase. Exhibits moderate binding affinity with dinotefuran.	protein_coding
Chr4	7113920	7114156	Upstream (1-2kb)	AT4G11820	HYDROXYMETHYLGLUTARYL-COA SYNTHASE (HMGS)	(MVA1);HYDROXYMETHYLGLUTARYL-COA SYNTHASE (HMGS);FLAKY POLLEN 1 (FKP1)	Encodes a protein with hydroxymethylglutaryl-CoA synthase activity which was characterized by phenotypical complementation of the S. cerevisiae mutant. Involved in glucosinolate biosynthesis.	protein_coding
Chr4	7189926	7190144	Promoter (<=1kb)	AT4G11990	TPX2-LIKE PROTEIN 2 (TPXL2)	TPX2-LIKE PROTEIN 2 (TPXL2)	TPX2-LIKE Group A family with aurora binding andTPX2 domains. Activator of aurora kinase activity.	protein_coding
Chr4	7305847	7306374	Upstream (1-2kb)	AT4G12290	COPPER AMINE OXIDASE (CUAO)	COPPER AMINE OXIDASE (CUAO)	Copper amine oxidase. Induced by ABA and involved in stomatal closure.	protein_coding
Chr4	7658142	7658558	Promoter (<=1kb)	AT4G13180			NAD(P)-binding Rossmann-fold superfamily protein;(source:Araport11)	protein_coding
Chr4	8523698	8524005	Promoter (<=1kb)	AT4G14900			FRIGIDA-like protein;(source:Araport11)	protein_coding
Chr4	8714109	8714261	Promoter (<=1kb)	AT4G15260			UDP-Glycosyltransferase superfamily protein;(source:Araport11)	protein_coding
Chr4	8879313	8879684	Promoter (<=1kb)	AT4G15550	INDOLE-3-ACETATE BETA-D-GLUCOSYLTRANSFERASE (IAGLU)	INDOLE-3-ACETATE BETA-D-GLUCOSYLTRANSFERASE (IAGLU)	UDP-glucose:indole-3-acetate beta-D-glucosyltransferase	protein_coding
Chr4	9758920	9759147	Promoter (<=1kb)	AT4G17500	ETHYLENE RESPONSIVE ELEMENT BINDING FACTOR 1 (ERF-1)	ETHYLENE RESPONSIVE ELEMENT BINDING FACTOR 1 (ATERF-1);ETHYLENE RESPONSIVE ELEMENT BINDING FACTOR 1 (ERF-1); (ERF1A); (ATERF#100); (ERF100)	Encodes a member of the ERF (ethylene response factor) subfamily B-3 of ERF/AP2 transcription factor family (ATERF-1). The protein contains one AP2 domain. There are 18 members in this subfamily including ATERF-1, ATERF-2, AND ATERF-5. The mRNA is cell-to-cell mobile.	protein_coding
Chr4	10003370	10004021	3' UTR	AT4G18020	(APRR2)	PSEUDO-RESPONSE REGULATOR 2 (PRR2); (APRR2)	Encodes pseudo-response regulator 2 (APRR2) that interacts with a calcium sensor (CML9).	protein_coding
Chr4	10437689	10437898	Promoter (<=1kb)	AT4G19040	ENHANCED DISEASE RESISTANCE 2 (EDR2)	ENHANCED DISEASE RESISTANCE 2 (EDR2)	Encodes a PH and START domain-containing protein that mediates resistance to pathogenic fungi. Resistance requires salicylic acid signalling. Mutants are resistant to E. cichoracearum. Expressed throughout plant tissues and possibly localized to membranes /mitochondrion.	protein_coding
Chr4	10578201	10578404	Promoter (<=1kb)	AT4G19390			Uncharacterized protein family (UPF0114);(source:Araport11)	protein_coding
Chr4	10591140	10591283	Promoter (<=1kb)	AT4G06885			None;(source:Araport11)	long_noncoding_rna
Chr4	10698496	10699056	Promoter (<=1kb)	AT4G19660			Encodes NPR4, a ankyrin repeat BTB/POZ domain-containing protein with 36% sequence identity with NPR1. Mutants are more susceptible to the bacterial pathogen Pseudomonas syringe pv. tomato DC3000 and to the fungal pathogen Erysiphe cichoracearum, but do not differ markedly from wild type in interaction with virulent and avirulent strains of the oomycete Peronospora parasitica. NPR4 is required fo…	protein_coding
Chr4	11897160	11897855	Promoter (<=1kb)	AT4G22590	TREHALOSE-6-PHOSPHATE PHOSPHATASE G (TPPG)	TREHALOSE-6-PHOSPHATE PHOSPHATASE G (TPPG)	Haloacid dehalogenase-like hydrolase (HAD) superfamily protein;(source:Araport11)	protein_coding
Chr4	11967990	11968037	Upstream (2-3kb)	AT4G22770	AT-HOOK MOTIF NUCLEAR LOCALIZED PROTEIN 2 (AHL2)	AT-HOOK MOTIF NUCLEAR LOCALIZED PROTEIN 2 (AHL2)	AT hook motif DNA-binding family protein;(source:Araport11)	protein_coding
Chr4	12086643	12086936	Promoter (<=1kb)	AT4G23060	IQ-DOMAIN 22 (IQD22)	IQ-DOMAIN 22 (IQD22)	Member of IQ67 (CaM binding) domain containing family.	protein_coding
Chr4	12317561	12317791	Promoter (<=1kb)	AT4G23630	VIRB2-INTERACTING PROTEIN 1 (BTI1)	VIRB2-INTERACTING PROTEIN 1 (BTI1);RETICULAN LIKE PROTEIN B1 (RTNLB1);RETICULON 1 (RTN1)	VIRB2-interacting protein 1;(source:Araport11)	protein_coding
Chr4	12395921	12396322	Upstream (1-2kb)	AT4G23810	(WRKY53)	(WRKY53); (ATWRKY53)	member of WRKY Transcription Factor; Group III	protein_coding
Chr4	12489023	12489148	Promoter (<=1kb)	AT4G24040	TREHALASE 1 (TRE1)	(ATTRE1);TREHALASE 1 (TRE1)	Encodes a trehalase, member of Glycoside Hydrolase Family 37. Two isoforms, produced from a single transcript, regulate drought stress tolerance.	protein_coding
Chr4	12539592	12539805	Promoter (<=1kb)	AT4G24160			Encodes a soluble lysophosphatidic acid acyltransferase with additional triacylglycerol lipase and phosphatidylcholine hydrolyzing enzymatic activities. Plays a pivotal role in maintaining the lipid homeostasis by regulating both phospholipid and neutral lipid levels.	protein_coding
Chr4	12573329	12573470	Upstream (1-2kb)	AT4G24240	WRKY DNA-BINDING PROTEIN 7 (WRKY7)	(ATWRKY7);WRKY DNA-BINDING PROTEIN 7 (WRKY7)	Encodes a Ca-dependent calmodulin binding protein. Sequence similarity to the WRKY transcription factor gene family.	protein_coding
Chr4	15063262	15063337	Upstream (1-2kb)	AT4G08385			None;(source:Araport11)	long_noncoding_rna
Chr4	15379185	15379295	Promoter (<=1kb)	AT4G08565			None;(source:Araport11)	long_noncoding_rna
Chr4	15380021	15380193	Promoter (<=1kb)	AT4G08565			None;(source:Araport11)	long_noncoding_rna
Chr4	15381413	15381628	Upstream (1-2kb)	AT4G31800	WRKY DNA-BINDING PROTEIN 18 (WRKY18)	WRKY DNA-BINDING PROTEIN 18 (WRKY18);ARABIDOPSIS THALIANA WRKY DNA-BINDING PROTEIN 18 (ATWRKY18)	Pathogen-induced transcription factor. Binds W-box sequences in vitro. Forms protein complexes with itself and with WRKY40 and WRKY60. Constitutive expression of WRKY18 enhanced resistance to P. syringae, but its coexpression with WRKY40 or WRKY60 made plants more susceptible to both P. syringae and B. cinerea. WRKY18, WRKY40, and WRKY60 have partially redundant roles in response to the hemibiotr…	protein_coding
Chr4	15382059	15382279	Promoter (<=1kb)	AT4G31800	WRKY DNA-BINDING PROTEIN 18 (WRKY18)	WRKY DNA-BINDING PROTEIN 18 (WRKY18);ARABIDOPSIS THALIANA WRKY DNA-BINDING PROTEIN 18 (ATWRKY18)	Pathogen-induced transcription factor. Binds W-box sequences in vitro. Forms protein complexes with itself and with WRKY40 and WRKY60. Constitutive expression of WRKY18 enhanced resistance to P. syringae, but its coexpression with WRKY40 or WRKY60 made plants more susceptible to both P. syringae and B. cinerea. WRKY18, WRKY40, and WRKY60 have partially redundant roles in response to the hemibiotr…	protein_coding
Chr4	16255981	16256376	Promoter (<=1kb)	AT4G33905			Peroxisomal membrane 22 kDa (Mpv17/PMP22) family protein;(source:Araport11)	protein_coding
Chr4	16344777	16345172	Promoter (<=1kb)	AT4G34131	UDP-GLUCOSYL TRANSFERASE 73B3 (UGT73B3)	UDP-GLUCOSYL TRANSFERASE 73B3 (UGT73B3)	UDP-glucosyl transferase 73B3;(source:Araport11)	protein_coding
Chr4	16371508	16371596	Promoter (<=1kb)	AT4G34180	CYCLASE1 (CYCLASE1)	CYCLASE1 (CYCLASE1)	Encodes a cyclase-family protein that is a negative regulator of cell death that regulates pathogen-induced symptom development.	protein_coding
Chr4	16740228	16741111	Promoter (<=1kb)	AT4G35180	LYS/HIS TRANSPORTER 7 (LHT7)	LYS/HIS TRANSPORTER 7 (LHT7)	LYS/HIS transporter 7;(source:Araport11)	protein_coding
Chr4	16801294	16801634	Promoter (<=1kb)	AT4G35310	CALMODULIN-DOMAIN PROTEIN KINASE 5 (CPK5)	CALMODULIN-DOMAIN PROTEIN KINASE 5 (CPK5); (ATCPK5)	calmodulin-domain protein kinase CDPK isoform 5 (CPK5)	protein_coding
Chr4	16951395	16951644	Promoter (<=1kb)	AT4G35783	ROTUNDIFOLIA LIKE 6 (RTFL6)	ROTUNDIFOLIA LIKE 6 (RTFL6);DEVIL 17 (DVL17)	ROTUNDIFOLIA like 6;(source:Araport11)	protein_coding
Chr4	17356702	17356715	Promoter (<=1kb)	AT4G36850			PQ-loop repeat family protein / transmembrane family protein;(source:Araport11)	protein_coding
Chr4	18319527	18319747	Promoter (<=1kb)	AT4G09855			None;(source:Araport11)	long_noncoding_rna
Chr5	291002	291149	Promoter (<=1kb)	AT5G01760	TOM1-LIKE 7 (TOL7)	TOM1-LIKE 7 (TOL7)	Encodes a member of the Arabidopsis TOL (TOM1-LIKE) family of ubiquitin binding proteins that acts redundantly in the recognition and further endocytic sorting of a PIN-FORMED (PIN)-type auxin carrier protein at the plasma membrane, modulating dynamic auxin distribution and associated growth responses.	protein_coding
Chr5	352115	353005	Promoter (<=1kb)	AT5G01900	WRKY DNA-BINDING PROTEIN 62 (WRKY62)	ARABIDOPSIS THALIANA WRKY DNA-BINDING PROTEIN 62 (ATWRKY62);WRKY DNA-BINDING PROTEIN 62 (WRKY62)	member of WRKY Transcription Factor; Group III	protein_coding
Chr5	581162	581420	Upstream (1-2kb)	AT5G02580			argininosuccinate lyase;(source:Araport11)	protein_coding
Chr5	793438	793947	Promoter (<=1kb)	AT5G03285			other_RNA;(source:Araport11)	other_rna
Chr5	816217	817089	Promoter (<=1kb)	AT5G03350	SA-INDUCED LEGUME LECTIN-LIKE PROTEIN 1 (SAI-LLP1)	SA-INDUCED LEGUME LECTIN-LIKE PROTEIN 1 (SAI-LLP1)	Belongs to the group of early SA-activated genes. Involved in resistance to Pst Avr-Rpm1 as a component of the SA35 mediated defense processes associated to the ETI response. Involved in resistance to P.syringae pv. tomato Avr-Rpm1 in Arabidopsis, as a component of the SA-mediated defense processes associated with the effector-triggered immunity response.	protein_coding
Chr5	1551282	1551342	Promoter (<=1kb)	AT5G05230			RING/U-box superfamily protein;(source:Araport11)	protein_coding
Chr5	1557635	1558478	Promoter (<=1kb)	AT5G05250			hypothetical protein;(source:Araport11)	protein_coding
Chr5	1601271	1601516	Promoter (<=1kb)	AT5G05400			LRR and NB-ARC domains-containing disease resistance protein;(source:Araport11)	protein_coding
Chr5	2511258	2511376	Promoter (<=1kb)	AT5G07860			HXXXD-type acyl-transferase family protein;(source:Araport11)	protein_coding
Chr5	2513555	2513649	Promoter (<=1kb)	AT5G07870			HXXXD-type acyl-transferase family protein;(source:Araport11)	protein_coding
Chr5	2860291	2861417	Promoter (<=1kb)	AT5G08790	(ATAF2)	ARABIDOPSIS NAC DOMAIN CONTAINING PROTEIN 81 (anac081); (ATAF2)	induced by wounding, belongs to a large family of putative transcriptional activators with NAC domain.	protein_coding
Chr5	3509639	3509785	Promoter (<=1kb)	AT5G11060	KNOTTED1-LIKE HOMEOBOX GENE 4 (KNAT4)	KNOTTED1-LIKE HOMEOBOX GENE 4 (KNAT4)	A member of Class II KN1-like homeodomain transcription factors (together with KNAT3 and KNAT5), with greatest homology to the maize knox1 homeobox protein. Expression regulated by light. Detected in all tissues examined, but most prominent in leaves and young siliques. Transient expression of GFP translational fusion protein suggests bipartite localization in nucleus and cytoplasm. KNAT4 promote…	protein_coding
Chr5	3516197	3516616	Promoter (<=1kb)	AT5G11070			hypothetical protein;(source:Araport11)	protein_coding
Chr5	4431138	4431276	Promoter (<=1kb)	AT5G13730	SIGMA FACTOR 4 (SIG4)	(SIGD);SIGMA FACTOR 4 (SIG4)	Encodes sigma 4 factor, involved in regulating the activity of the plastid-encoded RNA polymerase PEP. Regulates the overall quantity of NDH complexes and thus influences NDH activity.	protein_coding
Chr5	4442034	4442150	Promoter (<=1kb)	AT5G13760			Plasma-membrane choline transporter family protein;(source:Araport11)	protein_coding
Chr5	5181457	5181535	Promoter (<=1kb)	AT5G15860	PRENYLCYSTEINE METHYLESTERASE (PCME)	PRENYLCYSTEINE METHYLESTERASE (ATPCME);PRENYLCYSTEINE METHYLESTERASE (PCME);ISOPRENYLCYSTEINE METHYLESTERASE (ICME)	Encodes a protein with prenylcysteine methylesterase activity.	protein_coding
Chr5	6045976	6046417	Upstream (2-3kb)	AT5G18270	ARABIDOPSIS NAC DOMAIN CONTAINING PROTEIN 87 (ANAC087)	ARABIDOPSIS NAC DOMAIN CONTAINING PROTEIN 87 (ANAC087)	NAC domain containing protein 87;(source:Araport11)	protein_coding
Chr5	6062440	6062720	Promoter (<=1kb)	AT5G18310			ubiquitin hydrolase;(source:Araport11)	protein_coding
Chr5	6423005	6423239	Promoter (<=1kb)	AT5G19140	(AILP1)	(AILP1); (AtAILP1)	aluminum induced protein with YGL and LRDR motifs;(source:Araport11)	protein_coding
Chr5	7497696	7498381	Promoter (<=1kb)	AT5G22570	WRKY DNA-BINDING PROTEIN 38 (WRKY38)	ARABIDOPSIS THALIANA WRKY DNA-BINDING PROTEIN 38 (ATWRKY38);WRKY DNA-BINDING PROTEIN 38 (WRKY38)	member of WRKY Transcription Factor; Group III	protein_coding
Chr5	7498690	7498839	Upstream (1-2kb)	AT5G22570	WRKY DNA-BINDING PROTEIN 38 (WRKY38)	ARABIDOPSIS THALIANA WRKY DNA-BINDING PROTEIN 38 (ATWRKY38);WRKY DNA-BINDING PROTEIN 38 (WRKY38)	member of WRKY Transcription Factor; Group III	protein_coding
Chr5	7525668	7525986	Upstream (1-2kb)	AT5G22630	AROGENATE DEHYDRATASE 5 (ADT5)	AROGENATE DEHYDRATASE 5 (ADT5)	Encodes a plastid-localized arogenate dehydratase involved in phenylalanine biosynthesis. Not less than six genes encoding ADT were identi&#64257;ed in the Arabidopsis genome: ADT1 [At1g11790]; ADT2 [At3g07630]; ADT3 [At2g27820]; ADT4 [At3g44720]; ADT5 [At5g22630]; and ADT6 [At1g08250]. The mRNA is cell-to-cell mobile.	protein_coding
Chr5	7557835	7558014	Upstream (2-3kb)	AT5G22740	CELLULOSE SYNTHASE-LIKE A02 (CSLA02)	ARABIDOPSIS THALIANA CELLULOSE SYNTHASE-LIKE A02 (ATCSLA02);CELLULOSE SYNTHASE-LIKE A02 (CSLA02);CELLULOSE SYNTHASE-LIKE A 2 (CSLA2); (ATCSLA2);ARABIDOPSIS THALIANA CELLULOSE SYNTHASE-LIKE A2 (ATCSLA2)	Encodes a beta-mannan synthase based on in vitro enzyme assays from heterologously expressed protein. CSLA2 synthesizes the backbone of galactoglucomannan in seed coat epidermal cells. Both CSLA2 and MUCI10, which may be part of a protein complex, are critical for mucilage architecture.	protein_coding
Chr5	8077166	8077393	Promoter (<=1kb)	AT5G23930	(MTERF34)	(MTERF34)	Mitochondrial transcription termination factor family protein;(source:Araport11)	protein_coding
Chr5	8377601	8378001	Promoter (<=1kb)	AT5G24530	DOWNY MILDEW RESISTANT 6 (DMR6)	(ATDMR6);DOWNY MILDEW RESISTANT 6 (DMR6)	Encodes a putative 2OG-Fe(II) oxygenase that is defense-associated but required for susceptibility to downy mildew. The mRNA is cell-to-cell mobile.	protein_coding
Chr5	8381261	8381645	Upstream (2-3kb)	AT5G24530	DOWNY MILDEW RESISTANT 6 (DMR6)	(ATDMR6);DOWNY MILDEW RESISTANT 6 (DMR6)	Encodes a putative 2OG-Fe(II) oxygenase that is defense-associated but required for susceptibility to downy mildew. The mRNA is cell-to-cell mobile.	protein_coding
Chr5	16943548	16943699	Promoter (<=1kb)	AT5G42380	CALMODULIN LIKE 37 (CML37)	(ATCML37);CALMODULIN LIKE 39 (CML39);CALMODULIN LIKE 37 (CML37)	calmodulin like 37;(source:Araport11)	protein_coding
Chr5	17235021	17235070	Promoter (<=1kb)	AT5G42960			outer envelope pore 24B-like protein;(source:Araport11)	protein_coding
Chr5	17962453	17963151	Promoter (<=1kb)	AT5G44569			other_RNA;(source:Araport11)	other_rna
Chr5	18227971	18228901	Promoter (<=1kb)	AT5G45110	NPR1-LIKE PROTEIN 3 (NPR3)	NPR1-LIKE PROTEIN 3 (NPR3); (ATNPR3)	Encodes NPR3, a paralog of NPR1. Involved in negative regulation of defense responses against bacterial and oomycete pathogens. npr3 mutants has elevated level of PR1 expression. Interacts with TGA2, TGA3, TGA5 and TGA6 in yeast two hybrid assays. NPR3 and NPR4 are receptors for the immune signal salicylic acid. The mRNA is cell-to-cell mobile.	protein_coding
Chr5	19398659	19399066	Upstream (1-2kb)	AT5G47910	RESPIRATORY BURST OXIDASE HOMOLOGUE D (RBOHD)	RESPIRATORY BURST OXIDASE HOMOLOGUE D (RBOHD); (DELT1); (ATRBOHD)	NADPH/respiratory burst oxidase protein D (RbohD).Interacts with AtrbohF gene to fine tune the spatial control of ROI production and hypersensitive response to cell in and around infection site. The mRNA is cell-to-cell mobile.	protein_coding
Chr5	19977876	19978135	Promoter (<=1kb)	AT5G49280			hydroxyproline-rich glycoprotein family protein;(source:Araport11)	protein_coding
Chr5	20049523	20049766	Upstream (1-2kb)	AT5G49440			hypothetical protein;(source:Araport11)	protein_coding
Chr5	21118109	21118232	Promoter (<=1kb)	AT5G51990	C-REPEAT-BINDING FACTOR 4 (CBF4)	DEHYDRATION-RESPONSIVE ELEMENT-BINDING PROTEIN 1D (DREB1D);C-REPEAT-BINDING FACTOR 4 (CBF4)	encodes a member of the DREB subfamily A-1 of ERF/AP2 transcription factor family (CBF4). The protein contains one AP2 domain. There are six members in this subfamily, including CBF1, CBF2, and CBF3. This gene is involved in response to drought stress and abscisic acid treatment, but not to low temperature.	protein_coding
Chr5	21307750	21307941	Promoter (<=1kb)	AT5G52510	SCARECROW-LIKE 8 (SCL8)	SCARECROW-LIKE 8 (SCL8)	Transcription factor; member of the GRAS family of regulatory proteins; target of GL1/3; involved in trichome formation.	protein_coding
Chr5	22081621	22081994	Upstream (1-2kb)	AT5G54380	THESEUS1 (THE1)	THESEUS1 (THE1)	Encodes THESEUS1 (THE1), a receptor kinase regulated by Brassinosteroids and required for cell elongation during vegetative growth.	protein_coding
Chr5	23693031	23693166	Promoter (<=1kb)	AT5G58620	TANDEM ZINC FINGER PROTEIN 9 (TZF9)	(ATC3H66);TANDEM ZINC FINGER PROTEIN 9 (TZF9)	Involved in control of defence gene expression post-transcriptionally through release from translation arrest within TZF9-PAB2-containing RNA granules. TZF9 shows phospho-mobility shift after flg22 treatment, inferred to be caused by phosphorylation through MPK3 and/or MPK6. The major MPK3/6-targeted phospho-sites are S181, S323, S343, S352, S356, S362 and S377.	protein_coding
Chr5	24251920	24252173	Promoter (<=1kb)	AT5G60250			zinc finger (C3HC4-type RING finger) family protein;(source:Araport11)	protein_coding
Chr5	24292891	24293063	Promoter (<=1kb)	AT5G60400			hypothetical protein;(source:Araport11)	protein_coding
Chr5	24482348	24482583	Promoter (<=1kb)	AT5G08975			None;(source:Araport11)	long_noncoding_rna
Chr5	24531782	24531869	Promoter (<=1kb)	AT5G60966			pre-tRNA tRNA-Thr (anticodon: CGT);(source:Araport11, TAIR10)	pre_trna
Chr5	24738805	24738993	Promoter (<=1kb)	AT5G61510			GroES-like zinc-binding alcohol dehydrogenase family protein;(source:Araport11)	protein_coding
Chr5	24766482	24766862	Promoter (<=1kb)	AT5G61600	ETHYLENE RESPONSE FACTOR 104 (ERF104)	ETHYLENE RESPONSE FACTOR 104 (ERF104)	encodes a member of the ERF (ethylene response factor) subfamily B-3 of ERF/AP2 transcription factor family. The protein contains one AP2 domain. There are 18 members in this subfamily including ATERF-1, ATERF-2, AND ATERF-5. Involved in regulating root architecture.	protein_coding
Chr5	24836653	24836956	Promoter (<=1kb)	AT5G61820			stress up-regulated Nod 19 protein;(source:Araport11)	protein_coding
Chr5	25210064	25210160	Promoter (<=1kb)	AT5G62770			membrane-associated kinase regulator, putative (DUF1645);(source:Araport11)	protein_coding
Chr5	25430471	25430853	Upstream (1-2kb)	AT5G63520			F-box/LRR protein;(source:Araport11)	protein_coding
Chr5	25436889	25437074	Promoter (<=1kb)	AT5G09170			None;(source:Araport11)	long_noncoding_rna
Chr5	25518324	25518544	Promoter (<=1kb)	AT5G63770	DIACYLGLYCEROL KINASE 2 (DGK2)	DIACYLGLYCEROL KINASE 2 (ATDGK2);DIACYLGLYCEROL KINASE 2 (DGK2)	a member of the diacylglycerol kinase gene family. Encodes a functional diacylglycerol kinase. Involved in root elongation and plant development. Gene expression is induced by wounding or cold.	protein_coding
Chr5	25527877	25528594	Promoter (<=1kb)	AT5G63790			Encodes a member of the NAC family of transcription factors. ANAC102 appears to have a role in mediating response to low oxygen stress (hypoxia) in germinating seedlings. Its expression can be induced by beta-cyclocitral, an oxidized by-product of beta-carotene generated in the chloroplasts, mediates a protective retrograde response that lowers the levels of toxic peroxides and carbonyls, limitin…	protein_coding
Chr5	25792566	25792761	Upstream (1-2kb)	AT5G09205			None;(source:Araport11)	long_noncoding_rna
Chr5	25793806	25794031	Promoter (<=1kb)	AT5G09205			None;(source:Araport11)	long_noncoding_rna
Chr5	25805968	25806455	Promoter (<=1kb)	AT5G64550			loricrin-like protein;(source:Araport11)	protein_coding
Chr5	25907870	25908353	Promoter (<=1kb)	AT5G64810	WRKY DNA-BINDING PROTEIN 51 (WRKY51)	WRKY DNA-BINDING PROTEIN 51 (WRKY51);ARABIDOPSIS THALIANA WRKY DNA-BINDING PROTEIN 51 (ATWRKY51)	member of WRKY Transcription Factor; Group II-c. Involved in jasmonic acid inducible defense responses.	protein_coding
Chr5	25940319	25940436	Promoter (<=1kb)	AT5G64910			Serine/Threonine-kinase;(source:Araport11)	protein_coding
Chr5	26083089	26083191	Promoter (<=1kb)	AT5G65260	(PABN3)	(PABN3)	RNA-binding (RRM/RBD/RNP motifs) family protein;(source:Araport11)	protein_coding
Chr5	26721117	26721478	Promoter (<=1kb)	AT5G66910	N REQUIREMENT GENE 1.2 (NRG1.2)	(NRG1B);N REQUIREMENT GENE 1.2 (NRG1.2)	RPW8 -CNL gene is required for signal transduction of TNLs; functionally redundant to NRG1.1.	protein_coding
Chr5	26906443	26906731	Promoter (<=1kb)	AT5G09915			None;(source:Araport11)	long_noncoding_rna

## Sheet: NPR1+INA(rep3&4) & HAC1+INA
Supplementary Dataset S7. Genome-wide common peaks of NPR1 and HAC1 identified under +INA condition, and the list of common target genes.
937 common peaks & 850 common target genes identified using the rep3&4 dataset of NPR1+INA and the rep1&2 dataset of HAC1+INA.
Chrom	Start	End	Annotation	GeneID	Primary Gene Symbol	All Gene Symbols	Gene Model Description	Gene Model Type
Chr1	20862	21066	Upstream (1-2kb)	AT1G01040	DICER-LIKE 1 (DCL1)	DICER-LIKE 1 (DCL1);CARPEL FACTORY (CAF);SUSPENSOR 1 (SUS1);DICER-LIKE 1 (ATDCL1);ABNORMAL SUSPENSOR 1 (ASU1);EMBRYO DEFECTIVE 76 (EMB76);EMBRYO DEFECTIVE 60 (EMB60);SHORT INTEGUMENTS 1 (SIN1)	Encodes a Dicer homolog. Dicer is a RNA helicase involved in microRNA processing. Mutations in this locus can result in embryo lethality. Embryo shape at seed maturity is globular-elongate. Other mutants convert the floral meristems to an indeterminate state, others yet show defects in ovule development. mRNA is expressed in all shoot tissues. DCL1 is able to produce miRNAs and siRNAs. The mRNA i…	protein_coding
Chr1	156541	156702	Promoter (<=1kb)	AT1G01420			Phosphatidylinositol 4-phosphate 5-kinase (PIP5K) enzyme family member.	protein_coding
Chr1	239766	239849	Upstream (1-2kb)	AT1G01650	SIGNAL PEPTIDE PEPTIDASE-LIKE 4 (SPPL4)	ARABIDOPSIS THALIANA SIGNAL PEPTIDE PEPTIDASE-LIKE 4 (ATSPPL4);SIGNAL PEPTIDE PEPTIDASE-LIKE 4 (SPPL4)	SIGNAL PEPTIDE PEPTIDASE-LIKE 4;(source:Araport11)	protein_coding
Chr1	267959	268393	Promoter (<=1kb)	AT1G01720	(ATAF1)	(ATAF1); (ANAC2);ARABIDOPSIS NAC DOMAIN CONTAINING PROTEIN 2 (ANAC002)	Belongs to a large family of putative transcriptional activators with NAC domain. Transcript level increases in response to wounding and abscisic acid. ATAF1 attentuates ABA signaling and sythesis. Mutants are hyposensitive to ABA. The mRNA is cell-to-cell mobile.	protein_coding
Chr1	364194	364357	Promoter (<=1kb)	AT1G02065	SQUAMOSA PROMOTER BINDING PROTEIN-LIKE 8 (SPL8)	SQUAMOSA PROMOTER BINDING PROTEIN-LIKE 8 (SPL8)	Encodes an SBP-box gene, a member of the SPL gene family. Mutants are affected in micro- and megasporogenesis, trichome formation on sepals, and stamen filament elongation.	protein_coding
Chr1	426501	426751	Upstream (1-2kb)	AT1G02210			NAC (No Apical Meristem) domain transcriptional regulator superfamily protein;(source:Araport11)	protein_coding
Chr1	430989	431099	Promoter (<=1kb)	AT1G02220	NAC DOMAIN CONTAINING PROTEIN 3 (NAC003)	NAC DOMAIN CONTAINING PROTEIN 3 (ANAC003); (XVP);NAC DOMAIN CONTAINING PROTEIN 3 (NAC003)	NAC domain transcription factor which functions as a negative regulator of the TDIF-PXY module and fine-tunes TDIF signaling in vascular development. Controls the balance of xylem formation and cambial cell divisions.	protein_coding
Chr1	434237	434384	Promoter (<=1kb)	AT1G02228			pseudogene of no apical meristem (NAM) family protein	transposable_element_gene
Chr1	434641	434839	Promoter (<=1kb)	AT1G02228			pseudogene of no apical meristem (NAM) family protein	transposable_element_gene
Chr1	436921	437137	Promoter (<=1kb)	AT1G02230	NAC DOMAIN CONTAINING PROTEIN 4 (NAC004)	NAC DOMAIN CONTAINING PROTEIN 4 (NAC004);NAC DOMAIN CONTAINING PROTEIN 4 (ANAC004)	NAC domain containing protein 4;(source:Araport11)	protein_coding
Chr1	437274	437349	Promoter (<=1kb)	AT1G02230	NAC DOMAIN CONTAINING PROTEIN 4 (NAC004)	NAC DOMAIN CONTAINING PROTEIN 4 (NAC004);NAC DOMAIN CONTAINING PROTEIN 4 (ANAC004)	NAC domain containing protein 4;(source:Araport11)	protein_coding
Chr1	468831	469004	Promoter (<=1kb)	AT1G02350			protoporphyrinogen oxidase-like protein;(source:Araport11)	protein_coding
Chr1	497501	497956	Promoter (<=1kb)	AT1G02440	ADP-RIBOSYLATION FACTOR D1A (ARFD1A)	ADP-RIBOSYLATION FACTOR D1A (ATARFD1A);ADP-RIBOSYLATION FACTOR 4 (ARL4);ADP-RIBOSYLATION FACTOR D1A (ARFD1A)	A member of ARF GTPase family. A thaliana has 21 members of this family, known to be essential for vesicle coating and uncoating and functions in GTP-binding. Gene encoding ADP-ribosylation factor and similar to other ARFs and ARF-like proteins.	protein_coding
Chr1	498169	499255	Promoter (<=1kb)	AT1G02450	NIM1-INTERACTING 1 (NIMIN1)	(NIMIN-1);NIM1-INTERACTING 1 (NIMIN1)	NIMIN1 modulates PR gene expression according the following model: NPR1 forms a ternary complex with NIMIN1 and TGA factors upon SAR induction that binds to a positive regulatory cis-element of the PR-1 promoter, termed LS7. This leads to PR-1 gene induction. NIMIN1 decreases transcriptional activation, possibly through its EAR motif, which results in fine-tuning of PR-1 gene expression.	protein_coding
Chr1	521898	522248	Promoter (<=1kb)	AT1G02510	(TPK4)	CA2+ ACTIVATED OUTWARD RECTIFYING K+ CHANNEL 4 (KCO4);CA2+ ACTIVATED OUTWARD RECTIFYING K+ CHANNEL 4 (ATKCO4); (TPK4); (ATTPK4)	Encodes AtTPK4, a member of the Arabidopsis thaliana K+ channel family of AtTPK/KCO proteins. AtTPK4 is targeted to the plasma membrane. In contrast other members of the AtTPK proteins are located in tonoplast. AtTPK4 forms a voltage-independent K+ channel that is blocked by extracellular calcium ions. May form homomeric ion channels in vivo.	protein_coding
Chr1	644566	644723	Promoter (<=1kb)	AT1G02880			Encodes a thiamine pyrophosphokinase capable of producing thiamine pyrophosphate from free thiamine.	protein_coding
Chr1	956982	957102	Upstream (1-2kb)	AT1G03800	ERF DOMAIN PROTEIN 10 (ERF10)	ERF DOMAIN PROTEIN 10 (ERF10);ARABIDOPSIS THALIANA RF DOMAIN PROTEIN 10 (ATERF10)	encodes a member of the ERF (ethylene response factor) subfamily B-1 of ERF/AP2 transcription factor family (ATERF-10). The protein contains one AP2 domain. There are 15 members in this subfamily including ATERF-3, ATERF-4, ATERF-7, and leafy petiole.	protein_coding
Chr1	957701	958242	Promoter (<=1kb)	AT1G03800	ERF DOMAIN PROTEIN 10 (ERF10)	ERF DOMAIN PROTEIN 10 (ERF10);ARABIDOPSIS THALIANA RF DOMAIN PROTEIN 10 (ATERF10)	encodes a member of the ERF (ethylene response factor) subfamily B-1 of ERF/AP2 transcription factor family (ATERF-10). The protein contains one AP2 domain. There are 15 members in this subfamily including ATERF-3, ATERF-4, ATERF-7, and leafy petiole.	protein_coding
Chr1	961821	961937	Promoter (<=1kb)	AT1G03820			E6-like protein;(source:Araport11)	protein_coding
Chr1	977661	977804	Promoter (<=1kb)	AT1G03850	GLUTAREDOXIN 13 (GRXS13)	GLUTAREDOXIN 13 (GRXS13);GLUTAREDOXIN 13 (ATGRXS13); (ROXY18)	Encodes glutaredoxin ATGRXS13, required to facilitate Botrytis cinerea infection of Arabidopsis thaliana plants. Sylvain La Camera et al (2011, PMID:21756272) reported a third splice variant in addition to the two annotated in TAIR10. It is a member of the CC-type glutaredoxin (ROXY) family that has been shown to interact with the transcription factor TGA2 and suppress ORA59 promoter activity.	protein_coding
Chr1	977964	979237	Promoter (<=1kb)	AT1G03850	GLUTAREDOXIN 13 (GRXS13)	GLUTAREDOXIN 13 (GRXS13);GLUTAREDOXIN 13 (ATGRXS13); (ROXY18)	Encodes glutaredoxin ATGRXS13, required to facilitate Botrytis cinerea infection of Arabidopsis thaliana plants. Sylvain La Camera et al (2011, PMID:21756272) reported a third splice variant in addition to the two annotated in TAIR10. It is a member of the CC-type glutaredoxin (ROXY) family that has been shown to interact with the transcription factor TGA2 and suppress ORA59 promoter activity.	protein_coding
Chr1	984001	984224	Promoter (<=1kb)	AT1G03870	FASCICLIN-LIKE ARABINOOGALACTAN 9 (FLA9)	FASCICLIN-LIKE ARABINOOGALACTAN 9 (FLA9)	fasciclin-like arabinogalactan-protein 9 (Fla9). Possibly involved in embryogenesis and seed development.	protein_coding
Chr1	1024407	1024592	Promoter (<=1kb)	AT1G03990			Long-chain fatty alcohol dehydrogenase family protein;(source:Araport11)	protein_coding
Chr1	1028532	1028761	Promoter (<=1kb)	AT1G04000			hypothetical protein;(source:Araport11)	protein_coding
Chr1	1308670	1308775	Promoter (<=1kb)	AT1G04680			Pectin lyase-like superfamily protein;(source:Araport11)	protein_coding
Chr1	1647015	1647457	Promoter (<=1kb)	AT1G05560			A UDP-glucose transferase localized in the phragmoplast. It has been co-purified with the callose synthase complex and may transfer UDP-glucose from sucrose synthase to the callose synthase and thus help form a substrate channel for the synthesis of callose at the forming cell plate. Induced by salicylic acid. Independent of NPR1 for their induction by salicylic acid. UGT1 encodes a protein with …	protein_coding
Chr1	1659347	1659610	Promoter (<=1kb)	AT1G05570	CALLOSE SYNTHASE 1 (CALS1)	CALLOSE SYNTHASE 1 (CALS1); (GSL06); (ATGSL6); (ATGSL06);GLUCAN SYNTHASE-LIKE 6 (GSL6)	Encodes a callose synthase 1 catalytic subunit . Member of Glycosyltransferase Family- 48.	protein_coding
Chr1	1704786	1705202	Promoter (<=1kb)	AT1G05680	URIDINE DIPHOSPHATE GLYCOSYLTRANSFERASE 74E2 (UGT74E2)	URIDINE DIPHOSPHATE GLYCOSYLTRANSFERASE 74E2 (UGT74E2)	Encodes a UDP-glucosyltransferase, UGT74E2, that acts on IBA (indole-3-butyric acid) and affects auxin homeostasis. The transcript and protein levels of this enzyme are strongly induced by H2O2 and may allow integration of ROS (reactive oxygen species) and auxin signaling. This enzyme can also transfer glycosyl groups to several compounds related to the explosive TNT when this synthetic compound …	protein_coding
Chr1	1773755	1773927	Promoter (<=1kb)	AT1G05870			hypothetical protein (DUF1685);(source:Araport11)	protein_coding
Chr1	1882595	1882770	Promoter (<=1kb)	AT1G06160	OCTADECANOID-RESPONSIVE ARABIDOPSIS AP2/ERF 59 (ORA59)	OCTADECANOID-RESPONSIVE ARABIDOPSIS AP2/ERF 59 (ORA59);ETHYLENE RESPONSIVE FACTOR 59 (ERF59)	encodes a member of the ERF (ethylene response factor) subfamily B-3 of ERF/AP2 transcription factor family. The protein contains one AP2 domain. There are 18 members in this subfamily including ATERF-1, ATERF-2, AND ATERF-5.	protein_coding
Chr1	2104891	2105035	Promoter (<=1kb)	AT1G06850	BASIC LEUCINE-ZIPPER 52 (bZIP52)	BASIC LEUCINE-ZIPPER 52 (AtbZIP52);BASIC LEUCINE-ZIPPER 52 (bZIP52)	bZIP protein involved in heat stress response. Under heat stress localization moves exclusively to nucleus.	protein_coding
Chr1	2107791	2108090	Promoter (<=1kb)	AT1G04523			None;(source:Araport11)	long_noncoding_rna
Chr1	2172463	2172782	Upstream (2-3kb)	AT1G07090	LIGHT SENSITIVE HYPOCOTYLS 6 (LSH6)	LIGHT SENSITIVE HYPOCOTYLS 6 (LSH6)	LIGHT-DEPENDENT SHORT HYPOCOTYLS-like protein (DUF640);(source:Araport11)	protein_coding
Chr1	2203858	2204095	Promoter (<=1kb)	AT1G07180	ALTERNATIVE NAD(P)H DEHYDROGENASE 1 (NDA1)	ARABIDOPSIS THALIANA INTERNAL NON-PHOSPHORYLATING NAD ( P ) H DEHYDROGENASE (ATNDI1);ALTERNATIVE NAD(P)H DEHYDROGENASE 1 (NDA1)	Internal NAD(P)H dehydrogenase in mitochondria. The predicted protein sequence has high homology with other designated NAD(P)H DHs from microorganisms; the capacity for matrix NAD(P)H oxidation via the rotenone-insensitive pathway is significantly reduced in the Atndi1 mutant plant line; the in vitro translation product of AtNDI1 is imported into isolated mitochondria and located on the inside of…	protein_coding
Chr1	2348695	2348906	Promoter (<=1kb)	AT1G07630	POL-LIKE 5 (PLL5)	POL-LIKE 5 (PLL5)	Encodes a protein phosphatase 2C like gene, similar to POL. Involved in leaf development. Knockout mutants have abnormally shaped leaves.	protein_coding
Chr1	2432137	2432851	Promoter (<=1kb)	AT1G07870			Protein kinase superfamily protein;(source:Araport11)	protein_coding
Chr1	2437192	2437300	Promoter (<=1kb)	AT1G07890	ASCORBATE PEROXIDASE 1 (APX1)	ASCORBATE PEROXIDASE 1 (APX1);MATERNAL EFFECT EMBRYO ARREST 6 (MEE6); (CS1); (ATAPX1); (ATAPX01)	Encodes a cytosolic ascorbate peroxidase APX1. Ascorbate peroxidases are enzymes that scavenge hydrogen peroxide in plant cells. Eight types of APX have been described for Arabidopsis: three cytosolic (APX1, APX2, APX6), two chloroplastic types (stromal sAPX, thylakoid tAPX), and three microsomal (APX3, APX4, APX5) isoforms. At least part of the induction of heat shock proteins during light stres…	protein_coding
Chr1	2972450	2972595	Promoter (<=1kb)	AT1G09200	HISTONE 3.1 (H3.1)	(HTR2);HISTONE 3.1 (H3.1)	Histone 3.1	protein_coding
Chr1	3242060	3242264	Promoter (<=1kb)	AT1G09950	RESPONSE TO ABA AND SALT 1 (RAS1)	RESPONSE TO ABA AND SALT 1 (RAS1)	RESPONSE TO ABA AND SALT 1;(source:Araport11)	protein_coding
Chr1	3272492	3272614	Promoter (<=1kb)	AT1G10020			formin-like protein (DUF1005);(source:Araport11)	protein_coding
Chr1	3442465	3442578	Upstream (1-2kb)	AT1G10470	RESPONSE REGULATOR 4 (ARR4)	RESPONSE REGULATOR 4 (ARR4);INDUCED BY CYTOKININ 7 (IBC7);RESPONCE REGULATOR 1 (ATRR1);MATERNAL EFFECT EMBRYO ARREST 7 (MEE7)	Encodes a two-component response regulator. Acts redundantly with ARR3 in the control of circadian period in a cytokinin-independent manner.	protein_coding
Chr1	3804116	3804285	Promoter (<=1kb)	AT1G11310	MILDEW RESISTANCE LOCUS O 2 (MLO2)	POWDERY MILDEW RESISTANT 2 (PMR2);MILDEW RESISTANCE LOCUS O 2 (MLO2);MILDEW RESISTANCE LOCUS O 2 (ATMLO2)	A member of a large family of seven-transmembrane domain proteins specific to plants, homologs of the barley mildew resistance locus o (MLO) protein. The Arabidopsis genome contains 15 genes encoding MLO proteins, with localization in plasma membrane. Phylogenetic analysis revealed four clades of closely-related AtMLO genes. ATMLO2 belongs to the clade IV, with AtMLO3, AtMLO6 and AtMLO12. The gen…	protein_coding
Chr1	3806318	3807051	Promoter (<=1kb)	AT1G11320			GDSL esterase/lipase;(source:Araport11)	protein_coding
Chr1	3809084	3809190	Promoter (<=1kb)	AT1G11330	RESISTANT TO DFPM INHIBITION OF ABA SIGNALING 2 (RDA2)	RESISTANT TO DFPM INHIBITION OF ABA SIGNALING 2 (RDA2);S DOMAIN1 13 (SD1-13)	Recognizes the 9-methyl?branched sphingoid base, produced as result of cleavage of Phytophthora infestans?ceramide D (Pi-Cer D) by NCER2. the 9-Methyl?branched sphingoid base is specific to microbes and induces plant immune responses by physically interacting with RDA2.	protein_coding
Chr1	3809739	3810258	Promoter (<=1kb)	AT1G11330	RESISTANT TO DFPM INHIBITION OF ABA SIGNALING 2 (RDA2)	RESISTANT TO DFPM INHIBITION OF ABA SIGNALING 2 (RDA2);S DOMAIN1 13 (SD1-13)	Recognizes the 9-methyl?branched sphingoid base, produced as result of cleavage of Phytophthora infestans?ceramide D (Pi-Cer D) by NCER2. the 9-Methyl?branched sphingoid base is specific to microbes and induces plant immune responses by physically interacting with RDA2.	protein_coding
Chr1	3995283	3995367	Promoter (<=1kb)	AT1G11840	GLYOXALASE I HOMOLOG (GLX1)	GLYOXALASE I HOMOLOG (GLX1);GLYOXALASEI 3 (ATGLYI3)	Encodes Ni+ dependent glyoxalase I homolog ATGLX1.	protein_coding
Chr1	4010491	4010774	Promoter (<=1kb)	AT1G11890	SECRETION 22 (SEC22)	SECRETION 22 (SEC22);SECRETION 22 (ATSEC22); (SEC221)	Member of SEC22 Gene Family; regulates cell morphogenesis via affecting cytoskeleton organization and stabilities.	protein_coding
Chr1	4139945	4140383	Promoter (<=1kb)	AT1G12210	RPS5-LIKE 1 (RFL1)	RPS5-LIKE 1 (RFL1)	RFL1 has high sequence similarity to the adjacent disease resistance (R) gene RPS5.	protein_coding
Chr1	4211765	4212051	Upstream (2-3kb)	AT1G12370	PHOTOLYASE 1 (PHR1)	PHOTOLYASE 1 (PHR1);UV RESISTANCE 2 (UVR2)	encodes an amino acid sequence with significant homology to the recently characterized type II photolyases. The uvr2-1 mutant is unable to remove CPDs in vivo, and plant extracts lack detectable photolyase activity , is sensitive to UV-B and is an allele	protein_coding
Chr1	4243072	4243257	Promoter (<=1kb)	AT1G12440			A20/AN1-like zinc finger family protein;(source:Araport11)	protein_coding
Chr1	4432483	4432827	Promoter (<=1kb)	AT1G12990			beta-1,4-N-acetylglucosaminyltransferase family protein;(source:Araport11)	protein_coding
Chr1	4433399	4433500	Promoter (<=1kb)	AT1G12990			beta-1,4-N-acetylglucosaminyltransferase family protein;(source:Araport11)	protein_coding
Chr1	4524062	4524199	Upstream (1-2kb)	AT1G13240			pre-tRNA tRNA-Ile (anticodon: AAT);(source:Araport11, TAIR10)	pre_trna
Chr1	4621668	4621925	Promoter (<=1kb)	AT1G13470			hypothetical protein (DUF1262);(source:Araport11)	protein_coding
Chr1	4656998	4657217	Upstream (1-2kb)	AT1G13605			Encodes a defensin-like (DEFL) family protein.	protein_coding
Chr1	4772853	4772956	Promoter (<=1kb)	AT1G05037			None;(source:Araport11)	long_noncoding_rna
Chr1	5018092	5018240	Upstream (1-2kb)	AT1G14620	DECOY (DECOY)	DECOY (DECOY)	decoy;(source:Araport11)	protein_coding
Chr1	5070547	5070855	Upstream (1-2kb)	AT1G14720	XYLOGLUCAN ENDOTRANSGLUCOSYLASE/HYDROLASE 28 (XTH28)	(ATXTH28);XYLOGLUCAN ENDOTRANSGLUCOSYLASE/HYDROLASE 28 (XTH28);ENDOXYLOGLUCAN TRANSFERASE A2 (EXGT-A2);XYLOGLUCAN ENDOTRANSGLYCOSYLASE RELATED 2 (XTR2)	member of Glycoside Hydrolase Family 16	protein_coding
Chr1	5078317	5078462	Promoter (<=1kb)	AT1G14740	TITANIA 1 (TTA1)	(OBE3);TITANIA 1 (TTA1)	Encodes a PHD-finger protein that, with TTA1, is redundantly required for MP-dependent embryonic root meristem initiation.	protein_coding
Chr1	5126317	5126483	Upstream (1-2kb)	AT1G14860	NUDIX HYDROLASE HOMOLOG 18 (NUDT18)	NUDIX HYDROLASE HOMOLOG 18 (atnudt18);NUDIX HYDROLASE HOMOLOG 18 (NUDT18)	nudix hydrolase homolog 18;(source:Araport11)	protein_coding
Chr1	5131487	5131597	Promoter (<=1kb)	AT1G05127			None;(source:Araport11)	long_noncoding_rna
Chr1	5135053	5135232	Upstream (1-2kb)	AT1G14880	PLANT CADMIUM RESISTANCE 1 (PCR1)	(AtPCR1);PLANT CADMIUM RESISTANCE 1 (PCR1)	PLANT CADMIUM RESISTANCE 1;(source:Araport11)	protein_coding
Chr1	5147990	5148100	Promoter (<=1kb)	AT1G14920	GIBBERELLIC ACID INSENSITIVE (GAI)	RESTORATION ON GROWTH ON AMMONIA 2 (RGA2);GIBBERELLIC ACID INSENSITIVE (GAI)	Similar to a putative transcription factor and transcriptional coactivators. Repressor of GA responses and involved in gibberellic acid mediated signaling. Member of the DELLA proteins that restrain the cell proliferation and expansion that drives plant growth. The protein undergoes degradation in response to GA via the 26S proteasome. GAI may be involved in reducing ROS accumulation in response …	protein_coding
Chr1	5202450	5202769	Promoter (<=1kb)	AT1G15120			Ubiquinol-cytochrome C reductase hinge protein;(source:Araport11)	protein_coding
Chr1	5249542	5249740	Promoter (<=1kb)	AT1G15250	(RPL37A)	(RPL37A)	cytosolic ribosomal protein gene, part of eL20 family	protein_coding
Chr1	5397697	5397808	Upstream (1-2kb)	AT1G05177			None;(source:Araport11)	long_noncoding_rna
Chr1	5421223	5421335	Promoter (<=1kb)	AT1G05197			None;(source:Araport11)	long_noncoding_rna
Chr1	5525198	5525453	Promoter (<=1kb)	AT1G16130	WALL ASSOCIATED KINASE-LIKE 2 (WAKL2)	WALL ASSOCIATED KINASE-LIKE 2 (WAKL2)	Encodes a WAK-like receptor-like kinase with a cytoplasmic Ser/Thr protein kinase domain and an extracellular domain with EGF-like repeats.	protein_coding
Chr1	5532076	5532248	Promoter (<=1kb)	AT1G16150	WALL ASSOCIATED KINASE-LIKE 4 (WAKL4)	WALL ASSOCIATED KINASE-LIKE 4 (WAKL4)	Encodes a WAK-like receptor-like kinase with a cytoplasmic Ser/Thr protein kinase domain and an extracellular domain with EGF-like repeats. Likely involved in Arabidopsis root mineral responses to Zn2+, Cu2+, K+, Na+ and Ni+. The mRNA is cell-to-cell mobile.	protein_coding
Chr1	5697191	5697399	Promoter (<=1kb)	AT1G16670	COLD-RESPONSIVE PROTEIN KINASE 1 (CRPK1)	COLD-RESPONSIVE PROTEIN KINASE 1 (CRPK1)	Encodes a cold-activated plasma membrane protein cold-responsive protein kinase that phosphorylates 14-3-3 proteins. The phosphorylated 14-3-3 proteins shuttle from the cytosol to the nucleus, where they interact with and destabilize the key cold-responsive C-repeat-binding factor (CBF) proteins, modulate CBF stability and the response to cold stress.	protein_coding
Chr1	5773326	5773548	Promoter (<=1kb)	AT1G16880	ACT DOMAIN REPEATS 11 (ACR11)	ACT DOMAIN REPEATS 11 (ACR11)	Encodes a ACT domain-containing protein. The ACT domain, named after bacterial aspartate kinase, chorismate mutase and TyrA (prephenate dehydrogenase), is a regulatory domain that serves as an amino acid-binding site in feedback-regulated amino acid metabolic enzymes. The mRNA is cell-to-cell mobile.	protein_coding
Chr1	5851600	5851803	Promoter (<=1kb)	AT1G17120	CATIONIC AMINO ACID TRANSPORTER 8 (CAT8)	CATIONIC AMINO ACID TRANSPORTER 8 (CAT8)	Encodes a member of the cationic amino acid transporter (CAT) subfamily of amino acid polyamine choline transporters. Does not mediate efficient uptake of basic amino acids in yeast or Xenopus systems but can transport neutral and acidic amino acid analogs.	protein_coding
Chr1	5945380	5945524	Promoter (<=1kb)	AT1G17360			LOW protein: protein phosphatase 1 regulatory subunit-like protein;(source:Araport11)	protein_coding
Chr1	5957726	5958012	Promoter (<=1kb)	AT1G17380	JASMONATE-ZIM-DOMAIN PROTEIN 5 (JAZ5)	JASMONATE-ZIM-DOMAIN PROTEIN 5 (JAZ5); (tify11a)	Involved in response to wounding.	protein_coding
Chr1	5997092	5997175	Promoter (<=1kb)	AT1G17455	ELF4-LIKE 4 (ELF4-L4)	ELF4-LIKE 4 (EFL4);ELF4-LIKE 4 (ELF4-L4)	Part of autonomous pathway complex (AuPC) containing FLD, LD, SDG26nts, EFL2, EFL4 and APRF1.	protein_coding
Chr1	6014967	6015340	Upstream (1-2kb)	AT1G17495			transposable_element_gene;(source:Araport11);copia-like retrotransposon family, has a 4.7e-213 P-value blast match to gb|AAO73521.1| gag-pol polyprotein (Glycine max) (SIRE1) (Ty1_Copia-family);(source:TAIR10)	transposable_element_gene
Chr1	6033975	6034094	Promoter (<=1kb)	AT1G17550	HOMOLOGY TO ABI2 (HAB2)	(NHL29);HOMOLOGY TO ABI2 (HAB2); (ATHAB2)	Protein Phosphatase 2C	protein_coding
Chr1	6148968	6149216	Promoter (<=1kb)	AT1G17860	ARABIDOPSIS THALIANA KUNITZ TRYPSIN INHIBITOR 5 (ATKTI5)	ARABIDOPSIS THALIANA KUNITZ TRYPSIN INHIBITOR 5 (ATKTI5)	Member of Kunitz trypsin inhibitor (KTI) family involved in plant defense response against spider mites.	protein_coding
Chr1	6298956	6299301	Promoter (<=1kb)	AT1G18300	NUDIX HYDROLASE HOMOLOG 4 (NUDT4)	NUDIX HYDROLASE HOMOLOG 4 (atnudt4);NUDIX HYDROLASE HOMOLOG 4 (NUDT4)	nudix hydrolase homolog 4;(source:Araport11)	protein_coding
Chr1	6385207	6385318	Promoter (<=1kb)	AT1G18560			BED zinc finger and hAT dimerization domain-containing protein;(source:Araport11)	protein_coding
Chr1	6601700	6601988	Promoter (<=1kb)	AT1G19110			inter-alpha-trypsin inhibitor heavy chain-like protein;(source:Araport11)	protein_coding
Chr1	6626654	6627069	Promoter (<=1kb)	AT1G19200			cyclin-dependent kinase, putative (DUF581);(source:Araport11)	protein_coding
Chr1	6627418	6627853	Promoter (<=1kb)	AT1G19210	(ERF017)	(ERF17); (ERF017)	encodes a member of the DREB subfamily A-5 of ERF/AP2 transcription factor family. The protein contains one AP2 domain. There are 15 members in this subfamily including RAP2.1, RAP2.9 and RAP2.10.	protein_coding
Chr1	6862240	6862343	Upstream (1-2kb)	AT1G19835	TRICHOME CELL SHAPE 1 (TCS1)	TRICHOME CELL SHAPE 1 (TCS1)	TCS1 encodes a coiled-coil domain protein that binds to microtubules and co-localizes with the cortical microtubules. Mutants have defects in trichome branching and hypocotyl elongation. TCS1 interacts with ZWI and appears to be involved in microtubule assembly.	protein_coding
Chr1	6927577	6927883	Promoter (<=1kb)	AT1G19960			Unknown gene, expression decreased in response to Mn and increased by cytokinin.	protein_coding
Chr1	6946255	6946642	Promoter (<=1kb)	AT1G20030			Pathogenesis-related thaumatin superfamily protein;(source:Araport11)	protein_coding
Chr1	6946765	6946994	Upstream (1-2kb)	AT1G20030			Pathogenesis-related thaumatin superfamily protein;(source:Araport11)	protein_coding
Chr1	6959504	6959575	Promoter (<=1kb)	AT1G05527			None;(source:Araport11)	long_noncoding_rna
Chr1	6971071	6971195	Promoter (<=1kb)	AT1G20100			DNA ligase-like protein;(source:Araport11)	protein_coding
Chr1	7105945	7106050	Promoter (<=1kb)	AT1G20510	OPC-8:0 COA LIGASE1 (OPCL1)	OPC-8:0 COA LIGASE1 (OPCL1)	Encodes an OPC-8:CoA ligase involved in jasmonic acid biosynthesis.	protein_coding
Chr1	7340634	7340760	Upstream (2-3kb)	AT1G21000	(PLATZ1)	(PLATZ1);ABA-INDUCED EXPRESSION 1 (AIN1)	PLATZ transcription factor family protein;(source:Araport11)	protein_coding
Chr1	7488817	7489002	Promoter (<=1kb)	AT1G21380	TOM1-LIKE 3 (TOL3)	TOM1-LIKE 3 (TOL3)	Encodes a member of the Arabidopsis TOL (TOM1-LIKE) family of ubiquitin binding proteins that acts redundantly in the recognition and further endocytic sorting of a PIN-FORMED (PIN)-type auxin carrier protein at the plasma membrane, modulating dynamic auxin distribution and associated growth responses.	protein_coding
Chr1	7570874	7571072	Promoter (<=1kb)	AT1G21590			kinase with adenine nucleotide alpha hydrolases-like domain-containing protein;(source:Araport11)	protein_coding
Chr1	7612842	7613024	Promoter (<=1kb)	AT1G21680			DPP6 N-terminal domain-like protein;(source:Araport11)	protein_coding
Chr1	7694793	7694964	Upstream (1-2kb)	AT1G21910	DEHYDRATION RESPONSE ELEMENT-BINDING PROTEIN 26 (DREB26)	DEHYDRATION RESPONSE ELEMENT-BINDING PROTEIN 26 (DREB26)	encodes a member of the DREB subfamily A-5 of ERF/AP2 transcription factor family. The protein contains one AP2 domain. There are 15 members in this subfamily including RAP2.1, RAP2.9 and RAP2.10.	protein_coding
Chr1	7830347	7830501	Promoter (<=1kb)	AT1G22180			Sec14p-like phosphatidylinositol transfer family protein;(source:Araport11)	protein_coding
Chr1	7851282	7851452	Upstream (1-2kb)	AT1G22240	PUMILIO 8 (PUM8)	PUMILIO 8 (APUM8);PUMILIO 8 (PUM8)	Encodes a member of the Arabidopsis Pumilio (APUM) proteins containing PUF domain (eight repeats of approximately 36 amino acids each). PUF proteins regulate both mRNA stability and translation through sequence-specific binding to the 3' UTR of target mRNA transcripts.	protein_coding
Chr1	7872929	7872995	Promoter (<=1kb)	AT1G05737			None;(source:Araport11)	long_noncoding_rna
Chr1	7888905	7888982	Upstream (2-3kb)	AT1G22330			RNA-binding (RRM/RBD/RNP motifs) family protein;(source:Araport11)	protein_coding
Chr1	8060910	8061110	Promoter (<=1kb)	AT1G22770	GIGANTEA (GI)	(FB);GIGANTEA (GI)	Together with CONSTANTS (CO) and FLOWERING LOCUS T (FT), GIGANTEA promotes flowering under long days in a circadian clock-controlled flowering pathway. GI acts earlier than CO and FT in the pathway by increasing CO and FT mRNA abundance. Located in the nucleus. Regulates several developmental processes, including photoperiod-mediated flowering, phytochrome B signaling, circadian clock, carbohydra…	protein_coding
Chr1	8075579	8075996	Promoter (<=1kb)	AT1G22830			Tetratricopeptide repeat (TPR)-like superfamily protein;(source:Araport11)	protein_coding
Chr1	8181345	8181535	Upstream (2-3kb)	AT1G23080	PIN-FORMED 7 (PIN7)	PIN-FORMED 7 (PIN7);ARABIDOPSIS PIN-FORMED 7 (ATPIN7)	Encodes a novel component of auxin efflux that is located apically in the basal cell and is involved during embryogenesis in setting up the apical-basal axis in the embryo. It is also involved in pattern specification during root development. In roots, it is expressed at lateral and basal membranes of provascular cells in the meristem and elongation zone, whereas in the columella cells it coincid…	protein_coding
Chr1	8384757	8385087	Promoter (<=1kb)	AT1G23710			hypothetical protein (DUF1645);(source:Araport11)	protein_coding
Chr1	8533243	8533385	Promoter (<=1kb)	AT1G24120	ARG1-LIKE 1 (ARL1)	ARG1-LIKE 1 (ARL1)	encodes a DnaJ-like protein similar to ARG1 and ARL2 that are both involved in root and hypocotyl gravitropism response. However, null mutation in this gene does not result in defects in gravitropism. Gene is expressed in all tissues examined.	protein_coding
Chr1	8559019	8559150	Promoter (<=1kb)	AT1G24170	(LGT9)	GALACTURONOSYLTRANSFERASE-LIKE 8 (GATL8); (LGT9)	Encodes a protein with putative galacturonosyltransferase activity.	protein_coding
Chr1	8598605	8598874	Promoter (<=1kb)	AT1G05863			None;(source:Araport11)	long_noncoding_rna
Chr1	8903442	8903499	Promoter (<=1kb)	AT1G25375			Metallo-hydrolase/oxidoreductase superfamily protein;(source:Araport11)	protein_coding
Chr1	8911388	8911769	Promoter (<=1kb)	AT1G08975			novel transcribed region;(source:Araport11)	novel_transcribed_region
Chr1	8975722	8975922	Promoter (<=1kb)	AT1G25550	HRS1 HOMOLOG3 (HHO3)	HRS1 HOMOLOG3 (HHO3);NITRATE-INDUCIBLE, GARP-TYPE TRANSCRIPTIONAL REPRESSOR 1/HYPERSENSITIVE TO LOW PI-ELICITED PRIMARY ROOT SHORTENING 1.1 (NIGT1.1)	Member of HHO/HRS GARP type transcriptional repressor family. Involved in Pi uptake and Pi starvation signaling. Transcriptional repressors that functions with other NIGT genes as an important hub in the nutrient signaling network associated with the acquisition and use of nitrogen and phosphorus.	protein_coding
Chr1	8976170	8976406	Promoter (<=1kb)	AT1G25550	HRS1 HOMOLOG3 (HHO3)	HRS1 HOMOLOG3 (HHO3);NITRATE-INDUCIBLE, GARP-TYPE TRANSCRIPTIONAL REPRESSOR 1/HYPERSENSITIVE TO LOW PI-ELICITED PRIMARY ROOT SHORTENING 1.1 (NIGT1.1)	Member of HHO/HRS GARP type transcriptional repressor family. Involved in Pi uptake and Pi starvation signaling. Transcriptional repressors that functions with other NIGT genes as an important hub in the nutrient signaling network associated with the acquisition and use of nitrogen and phosphorus.	protein_coding
Chr1	9092697	9092916	Promoter (<=1kb)	AT1G26270			Phosphatidylinositol 3- and 4-kinase family protein;(source:Araport11)	protein_coding
Chr1	9393321	9393617	Promoter (<=1kb)	AT1G27050		HOMEOBOX PROTEIN 54 (ATHB54);HOMEOBOX PROTEIN 54 (HB54)	Encodes a protein with a RNA recognition motif. Previously annotated as ATHB54, a homeodomain leucine zipper (HD-Zip) family protein. In the TAIR10 genome release (2010), this locus was split into two loci: AT1G27045 (containing homeodomain and leucine zipper domains) and AT1G27050 (containing a RNA recognition motif). AT1G27045 is now named ATHB54. Note that Affymetrix ATH1 Probe Set linked to s…	protein_coding
Chr1	9938886	9939013	Promoter (<=1kb)	AT1G09035			novel transcribed region;(source:Araport11)	novel_transcribed_region
Chr1	9949959	9950138	Upstream (1-2kb)	AT1G28360	ERF DOMAIN PROTEIN 12 (ERF12)	ERF DOMAIN PROTEIN 12 (ERF12);ERF DOMAIN PROTEIN 12 (ATERF12);ETHYLENE RESPONSE FACTOR12 (ERF12)	encodes a member of the ERF (ethylene response factor) subfamily B-1 of ERF/AP2 transcription factor family (ERF12). The protein contains one AP2 domain. There are 15 members in this subfamily including ATERF-3, ATERF-4, ATERF-7, and leafy petiole. Regulates floral development.	protein_coding
Chr1	10013606	10014554	Promoter (<=1kb)	AT1G28480	(GRX480)	(GRX480); (roxy19); (GRXC9)	Encodes GRX480, a member of the glutaredoxin family that regulates protein redox state. GRX480 interacts with TGA factors and suppresses JA-responsive PDF1.2 transcription. GRX480 transcription is SA-inducible and requires NPR1. Maybe involved in SA/JA cross-talk. It has also been shown to interact with the transcription factor TGA2 and suppress ORA59 promoter activity.	protein_coding
Chr1	10014896	10015131	Promoter (<=1kb)	AT1G28480	(GRX480)	(GRX480); (roxy19); (GRXC9)	Encodes GRX480, a member of the glutaredoxin family that regulates protein redox state. GRX480 interacts with TGA factors and suppresses JA-responsive PDF1.2 transcription. GRX480 transcription is SA-inducible and requires NPR1. Maybe involved in SA/JA cross-talk. It has also been shown to interact with the transcription factor TGA2 and suppress ORA59 promoter activity.	protein_coding
Chr1	10046631	10046824	Promoter (<=1kb)	AT1G28580	(AXE1)	(AXE1); (GELP7)	GDSL-motif esterase/acyltransferase/lipase. Enzyme group with broad substrate specificity that may catalyze acyltransfer or hydrolase reactions with lipid and non-lipid substrates.	protein_coding
Chr1	10145905	10146173	Upstream (1-2kb)	AT1G29060	(ATSFT12)	(ATSFT12)	Encodes a golgi localized QcSNARE involved in response to salt and osmotic stress. Overexpression confers increased resistance to NaCl, mannitol and LiCl. SFT12 may act by mediating vacuolar sequestration of NaCl and other ions.	protein_coding
Chr1	10353910	10354133	Upstream (2-3kb)	AT1G29640			senescence regulator (Protein of unknown function, DUF584);(source:Araport11)	protein_coding
Chr1	10356344	10356691	Promoter (<=1kb)	AT1G29640			senescence regulator (Protein of unknown function, DUF584);(source:Araport11)	protein_coding
Chr1	10365093	10365271	Distal Intergenic	AT1G29660	(GGL5)	(GGL5)	GDSL-motif esterase/acyltransferase/lipase. Enzyme group with broad substrate specificity that may catalyze acyltransfer or hydrolase reactions with lipid and non-lipid substrates.	protein_coding
Chr1	10693047	10693293	Upstream (2-3kb)	AT1G30330	AUXIN RESPONSE FACTOR 6 (ARF6)	AUXIN RESPONSE FACTOR 6 (ARF6)	Encodes a member of the auxin response factor family. Mediates auxin response via expression of auxin regulated genes. Acts redundantly with ARF8 to control stamen elongation and flower maturation. Expression of ARF6 is controlled by miR167.	protein_coding
Chr1	10806568	10806671	Promoter (<=1kb)	AT1G30500	NUCLEAR FACTOR Y, SUBUNIT A7 (NF-YA7)	NUCLEAR FACTOR Y, SUBUNIT A7 (NF-YA7)	nuclear factor Y, subunit A7;(source:Araport11)	protein_coding
Chr1	10860346	10860698	Promoter (<=1kb)	AT1G30640	NUCLEAR DBF2-RELATED 7 (NDR7)	NUCLEAR DBF2-RELATED 7 (NDR7)	Ubiquitously expressed protein kinase.	protein_coding
Chr1	10954459	10954567	Promoter (<=1kb)	AT1G06373			None;(source:Araport11)	long_noncoding_rna
Chr1	10959862	10960014	Promoter (<=1kb)	AT1G30825	DISTORTED TRICHOMES 2 (DIS2)	DISTORTED TRICHOMES 2 (DIS2);ACTIN-RELATED PROTEIN C2A (ARPC2A)	Involved in trichome maturation. mutant displays enlarged trichomes	protein_coding
Chr1	11221550	11221632	Upstream (1-2kb)	AT1G31350			KAR-UP F-box 1;(source:Araport11)	protein_coding
Chr1	11231077	11231340	Promoter (<=1kb)	AT1G31360			Encodes a (d)NTP-dependent 3 Prime->5 Prime DNA helicase. This protein can also disrupt D loop structures and may mediate branch migration of Holliday junctions when tested in vitro. The unwinding activity of the enzyme depends on the presence of divalent cations (Mg2+, Mn2+, or Ca2+, but not Zn2+).(d)NTPs are also required with ATP and dATP supporting the greatest amount of DNA unwinding in vitr…	protein_coding
Chr1	11374312	11374437	Promoter (<=1kb)	AT1G31760	SWI/SNF PROTEIN COMPLEX B5 (SWIB5)	SWI/SNF PROTEIN COMPLEX B5 (SWIB5)	SWIB/MDM2 domain superfamily protein;(source:Araport11)	protein_coding
Chr1	11445206	11445349	Promoter (<=1kb)	AT1G31880			Belongs to five-member BRX gene family. Arabidopsis BRX genes share high levels of similarity among each others, with several conserved domains. The most distinct is BRX domain - highly conserved in all BRX genes among distantly related species. This protein-protein interaction domain is required and sufficient for BRX activity. BRX encodes a key regulator of cell proliferation and elongation in …	protein_coding
Chr1	11620276	11620376	Distal Intergenic	AT1G32230	RADICAL-INDUCED CELL DEATH1 (RCD1)	ARABIDOPSIS THALIANA P8 (INTERACTING PROTEIN) (ATP8); (AtRCD1);REDOX IMBALANCED 1 (RIMB1);RADICAL-INDUCED CELL DEATH1 (RCD1); (CEO); (CEO1)	Encodes a protein belonging to the (ADP-ribosyl)transferase domain-containing subfamily of WWE protein-protein interaction domain protein family. Superoxide radicals are necessary and sufficient to propagate cell death or lesion formation in rcd1 mutants. Without stress treatment, RCD1 is localized in the nucleus. Under high salt or oxidative stress, RCD1 is found not only in the nucleus but also…	protein_coding
Chr1	11874544	11874783	Upstream (1-2kb)	AT1G06617			None;(source:Araport11)	long_noncoding_rna
Chr1	12001892	12002031	Promoter (<=1kb)	AT1G33102			hypothetical protein;(source:Araport11)	protein_coding
Chr1	12184215	12184327	Promoter (<=1kb)	AT1G06677			None;(source:Araport11)	other_rna
Chr1	12473521	12473600	Promoter (<=1kb)	AT1G34245	EPIDERMAL PATTERNING FACTOR 2 (EPF2)	EPIDERMAL PATTERNING FACTOR 2 (EPF2)	Encodes a secretory peptide EPF2 expressed in proliferating cells of the stomatal lineage, known as meristemoids, and in guard mother cells, the progenitors of stomata. Controls asymmetric cell divisions during stomatal development. EPF2 is related to EPF1, also involved in stomatal development. Its transcript levels change after inducing MUTE expression in a mute background. EPF2 binds to the ER…	protein_coding
Chr1	17192903	17193038	Upstream (1-2kb)	AT1G45760			transposable_element_gene;(source:Araport11);hAT-like transposase family (hobo/Ac/Tam3), has a 2.6e-37 P-value blast match to GB:AAD24567 transposase Tag2 (hAT-element) (Arabidopsis thaliana);(source:TAIR10)	transposable_element_gene
Chr1	18028911	18029086	Upstream (1-2kb)	AT1G48745			hypothetical protein;(source:Araport11)	protein_coding
Chr1	18112698	18112733	Promoter (<=1kb)	AT1G07513			Natural antisense transcript overlaps with AT1G48960;(source:Araport11)	antisense_long_noncoding_rna
Chr1	18690577	18691090	Promoter (<=1kb)	AT1G50450			Dehydrogenase located in chloroplast.	protein_coding
Chr1	18691540	18691793	Upstream (1-2kb)	AT1G50450			Dehydrogenase located in chloroplast.	protein_coding
Chr1	18927690	18927836	Promoter (<=1kb)	AT1G51070	BASIC HELIX-LOOP-HELIX 115 (bHLH115)	BASIC HELIX-LOOP-HELIX 115 (bHLH115)	bHLH115 is a basic helix loop helix protein of the IVc subgroup that plays a role in iron homeostasis. It interacts with related family members and targets PYE and other genes involved in response to Fe.	protein_coding
Chr1	19489166	19489527	Promoter (<=1kb)	AT1G52330			Late embryogenesis abundant (LEA) hydroxyproline-rich glycoprotein family;(source:Araport11)	protein_coding
Chr1	19820331	19820469	Promoter (<=1kb)	AT1G07873			None;(source:Araport11)	long_noncoding_rna
Chr1	19821017	19821179	Upstream (1-2kb)	AT1G07873			None;(source:Araport11)	long_noncoding_rna
Chr1	19825313	19825788	Upstream (2-3kb)	AT1G53170	ETHYLENE RESPONSE FACTOR 8 (ERF8)	(ATERF-8);ETHYLENE RESPONSE ELEMENT BINDING FACTOR 4 (ATERF8);ETHYLENE RESPONSE FACTOR 8 (ERF8)	encodes a member of the ERF (ethylene response factor) subfamily B-1 of ERF/AP2 transcription factor family (ATERF-8). The protein contains one AP2 domain. There are 15 members in this subfamily including ATERF-3, ATERF-4, ATERF-7, and leafy petiole.	protein_coding
Chr1	20176978	20177136	Downstream (2-3kb)	AT1G54040	EPITHIOSPECIFIER PROTEIN (ESP)	EPITHIOSPECIFIER PROTEIN (ESP); (TASTY)	Epithiospecifier protein, interacts with WRKY53. Involved in pathogen resistance and leaf senescence.	protein_coding
Chr1	20239720	20239845	Upstream (1-2kb)	AT1G54210	AUTOPHAGY 12 A (ATG12A)	AUTOPHAGY 12 (APG12);AUTOPHAGY 12 A (ATG12A); (ATATG12)	Autophagy protein.	protein_coding
Chr1	20430542	20430728	Promoter (<=1kb)	AT1G54740			FANTASTIC four-like protein (DUF3049);(source:Araport11)	protein_coding
Chr1	20876481	20876817	Promoter (<=1kb)	AT1G55850	CELLULOSE SYNTHASE LIKE E1 (CSLE1)	(ATCSLE1);CELLULOSE SYNTHASE LIKE E1 (CSLE1)	encodes a protein similar to cellulose synthase The mRNA is cell-to-cell mobile.	protein_coding
Chr1	20911564	20911767	Promoter (<=1kb)	AT1G55920	SERINE ACETYLTRANSFERASE 2;1 (SERAT2;1)	SERINE ACETYLTRANSFERASE 2;1 (ATSERAT2;1);SERINE ACETYLTRANSFERASE 5 (SAT5);SERINE ACETYLTRANSFERASE 1 (SAT1);SERINE ACETYLTRANSFERASE 2;1 (SERAT2;1); (ATSAT1)	Encodes a chloroplast/cytosol localized serine O-acetyltransferase involved in sulfur assimilation and cysteine biosynthesis. Expressed in the vascular system. The mRNA is cell-to-cell mobile.	protein_coding
Chr1	21092784	21092873	Promoter (<=1kb)	AT1G56340	CALRETICULIN 1A (CRT1a)	CALRETICULIN 1 (CRT1);CALRETICULIN 1A (CRT1a); (AtCRT1a)	Encodes one of three Arabidopsis calreticulins. In CRT-deficient mouse fibroblasts, this protein restores ER Ca2+ levels. Post-transcriptionally regulates together with CRT2 VAMP721/722 levels under ER stress. Loss-of-function results in activation of the ethylene signaling pathway, reduced susceptibility to Verticillium longisporum.	protein_coding
Chr1	21205405	21205508	Promoter (<=1kb)	AT1G56590	ZIG SUPPRESSOR 4 (ZIP4)	ZIG SUPPRESSOR 4 (ZIP4);ADAPTOR PROTEIN-3 MU-ADAPTIN (AP3M)	Involved in vesicle trafficking between the trans -Golgi network and vacuoles.	protein_coding
Chr1	21364659	21364818	Promoter (<=1kb)	AT1G57680	CANDIDATE G-PROTEIN COUPLED RECEPTOR 1 (CAND1)	CANDIDATE G-PROTEIN COUPLED RECEPTOR 1 (CAND1)	plasminogen activator inhibitor;(source:Araport11)	protein_coding
Chr1	22057423	22057469	Promoter (<=1kb)	AT1G59910	FORMIN HOMOLOGUE 7 (FORMIN7)	FORMIN HOMOLOGUE 7 (FORMIN7)	Member of family of cytoskeletal-interacting proteins which have the ability to stimulate actin nucleation and barbed-end capping through the combined activity of conserved formin-homology 1 (FH1) and formin-homology 2 (FH2) domains.	protein_coding
Chr1	22594169	22594287	Upstream (1-2kb)	AT1G61260			cotton fiber (DUF761);(source:Araport11)	protein_coding
Chr1	22677516	22677709	Promoter (<=1kb)	AT1G61460			G-type lectin S-receptor-like Serine/Threonine-kinase;(source:Araport11)	protein_coding
Chr1	22763049	22763161	Distal Intergenic	AT1G61667			serine protease, putative (Protein of unknown function, DUF538);(source:Araport11)	protein_coding
Chr1	23105120	23105235	Promoter (<=1kb)	AT1G62420	(RXR3)	(RXR3)	Phosphorus (P) stress-inducible DUF506 gene family member; overexpression represses root hair growth; interacts with calmodulins; influences on root hair [Ca2+]cyt oscillation .	protein_coding
Chr1	23172647	23172962	Promoter (<=1kb)	AT1G62580	NITRIC OXIDE-DEPENDENT GUANYLATE CYCLASE 1 (NOGC1)	NITRIC OXIDE-DEPENDENT GUANYLATE CYCLASE 1 (NOGC1)	Encodes a flavin monooxygenase that binds NO, has a higher affinity for NO than for O(2) and can generate cGMP from GTP in vitro in an NO-dependent manner.	protein_coding
Chr1	23395421	23395530	Upstream (2-3kb)	AT1G63090	PHLOEM PROTEIN 2-A11 (PP2-A11)	PHLOEM PROTEIN 2-A11 (AtPP2-A11);PHLOEM PROTEIN 2-A11 (PP2-A11)	phloem protein 2-A11;(source:Araport11)	protein_coding
Chr1	23618183	23618391	Promoter (<=1kb)	AT1G63690	SIGNAL PEPTIDE PEPTIDASE-LIKE 2 (SPPL2)	SIGNAL PEPTIDE PEPTIDASE-LIKE 2 (ATSPPL2);SIGNAL PEPTIDE PEPTIDASE-LIKE 2 (SPPL2)	SIGNAL PEPTIDE PEPTIDASE-LIKE 2;(source:Araport11)	protein_coding
Chr1	23630808	23630982	Promoter (<=1kb)	AT1G63700	YODA (YDA)	EMBRYO DEFECTIVE 71 (EMB71);YODA (YDA);MAP KINASE KINASE KINASE 4 (MAPKKK4)	Member of MEKK subfamily, a component of the stomatal development regulatory pathway. Mutations in this locus result in embryo lethality.	protein_coding
Chr1	23633201	23633220	Promoter (<=1kb)	AT1G63710	CYTOCHROME P450, FAMILY 86, SUBFAMILY A, POLYPEPTIDE 7 (CYP86A7)	CYTOCHROME P450, FAMILY 86, SUBFAMILY A, POLYPEPTIDE 7 (CYP86A7)	Encodes a member of the CYP86A subfamily of cytochrome p450 genes. Expressed at highest level in mature stems and flowers.	protein_coding
Chr1	23696153	23696334	Promoter (<=1kb)	AT1G63850			BTB/POZ domain-containing protein;(source:Araport11)	protein_coding
Chr1	23706131	23706271	Promoter (<=1kb)	AT1G63860			Disease resistance protein (TIR-NBS-LRR class) family;(source:Araport11)	protein_coding
Chr1	23855456	23855677	Promoter (<=1kb)	AT1G64280	NONEXPRESSER OF PR GENES 1 (NPR1)	NONEXPRESSER OF PR GENES 1 (NPR1);SALICYLIC ACID INSENSITIVE 1 (SAI1);ARABIDOPSIS NONEXPRESSER OF PR GENES 1 (ATNPR1);NON-INDUCIBLE IMMUNITY 1 (NIM1)	This gene is a key regulator of the salicylic acid (SA)-mediated systemic acquired resistance (SAR) pathway. It is similar to the transcription factor inhibitor I kappa B, and contains ankyrin repeats. It confers resistance to the pathogens Pseudomonas syringae and Peronospora parasitica in a dosage-dependent fashion. Although transgenic Arabidopsis plants overexpressing NPR1 acquire enhanced sen…	protein_coding
Chr1	23895861	23895980	Promoter (<=1kb)	AT1G08673			None;(source:Araport11)	long_noncoding_rna
Chr1	23912695	23912808	Upstream (1-2kb)	AT1G64390	GLYCOSYL HYDROLASE 9C2 (GH9C2)	GLYCOSYL HYDROLASE 9C2 (GH9C2);GLYCOSYL HYDROLASE 9C2 (AtGH9C2)	glycosyl hydrolase 9C2;(source:Araport11)	protein_coding
Chr1	24060998	24061160	Upstream (1-2kb)	AT1G64780	AMMONIUM TRANSPORTER 1;2 (AMT1;2)	AMMONIUM TRANSPORTER 1;2 (AMT1;2);AMMONIUM TRANSPORTER 1;2 (ATAMT1;2)	encodes an ammonium transporter protein believed to act as a high affinity transporter. It is expressed in the root, primarily in endodermal and cortical cells, and contributes to ammonium uptake in the root.	protein_coding
Chr1	24127091	24127252	Promoter (<=1kb)	AT1G64950	CYTOCHROME P450, FAMILY 89, SUBFAMILY A, POLYPEPTIDE 5 (CYP89A5)	CYTOCHROME P450, FAMILY 89, SUBFAMILY A, POLYPEPTIDE 5 (CYP89A5)	member of CYP89A The mRNA is cell-to-cell mobile.	protein_coding
Chr1	24349276	24349651	Promoter (<=1kb)	AT1G65486	(STMP4)	(STMP4)	Secreted peptide which functions in plant growth and pathogen defense.	protein_coding
Chr1	24743917	24744070	Upstream (1-2kb)	AT1G08843			None;(source:Araport11)	long_noncoding_rna
Chr1	24766944	24767314	Distal Intergenic	AT1G66390	MYB DOMAIN PROTEIN 90 (MYB90)	(ATMYB90);MYB DOMAIN PROTEIN 90 (MYB90);PRODUCTION OF ANTHOCYANIN PIGMENT 2 (PAP2)	Production of anthocyanin pigment 2 protein (PAP2).	protein_coding
Chr1	24831190	24831507	Upstream (2-3kb)	AT1G66560	WRKY DNA-BINDING PROTEIN 64 (WRKY64)	WRKY DNA-BINDING PROTEIN 64 (WRKY64); (AtWRKY64)	member of WRKY Transcription Factor; Group III	protein_coding
Chr1	24838999	24839153	Promoter (<=1kb)	AT1G66580	SENESCENCE ASSOCIATED GENE 24 (SAG24)	RIBOSOMAL PROTEIN L10 C (RPL10C);SENESCENCE ASSOCIATED GENE 24 (SAG24)	senescence associated gene 24;(source:Araport11)	protein_coding
Chr1	24846277	24846451	Upstream (1-2kb)	AT1G66600	ABA OVERLY SENSITIVE MUTANT 3 (ABO3)	WRKY DNA-BINDING PROTEIN 63 (WRKY63); (ABO3);ABA OVERLY SENSITIVE MUTANT 3 (ABO3); (AtWRKY63)	A member of WRKY Transcription Factor; Group III. Involved in the regulation of plant responses to ABA and drought stress.	protein_coding
Chr1	24846915	24847038	Upstream (1-2kb)	AT1G66600	ABA OVERLY SENSITIVE MUTANT 3 (ABO3)	WRKY DNA-BINDING PROTEIN 63 (WRKY63); (ABO3);ABA OVERLY SENSITIVE MUTANT 3 (ABO3); (AtWRKY63)	A member of WRKY Transcription Factor; Group III. Involved in the regulation of plant responses to ABA and drought stress.	protein_coding
Chr1	24847591	24848204	Promoter (<=1kb)	AT1G66600	ABA OVERLY SENSITIVE MUTANT 3 (ABO3)	WRKY DNA-BINDING PROTEIN 63 (WRKY63); (ABO3);ABA OVERLY SENSITIVE MUTANT 3 (ABO3); (AtWRKY63)	A member of WRKY Transcription Factor; Group III. Involved in the regulation of plant responses to ABA and drought stress.	protein_coding
Chr1	25238016	25238299	Promoter (<=1kb)	AT1G67360	LD-ASSOCIATED PROTEIN 1 (LDAP1)	LD-ASSOCIATED PROTEIN 1 (LDAP1);SMALL RUBBER PARTICLE PROTEIN (SRP1)	Encodes a small rubber particle protein homolog. Plays dual roles as positive factors for tissue growth and development and in drought stress responses.	protein_coding
Chr1	25319722	25319855	Promoter (<=1kb)	AT1G67560	LIPOXYGENASE 6 (LOX6)	ARABIDOPSIS THALIANA LIPOXYGENASE 6 (ATLOX6);LIPOXYGENASE 6 (LOX6)	PLAT/LH2 domain-containing lipoxygenase family protein;(source:Araport11)	protein_coding
Chr1	25464327	25464456	Promoter (<=1kb)	AT1G67900	(NPY8)	(NPY8)	Encodes a gene homologous to the NPY family based on deep phylogeny.	protein_coding
Chr1	25559107	25559207	Promoter (<=1kb)	AT1G68190			B-box zinc finger family protein;(source:Araport11)	protein_coding
Chr1	25658950	25659174	Upstream (1-2kb)	AT1G68440			Transmembrane protein;(source:Araport11). Expression induced by abiotic stressors such as ABA, drought, heat, light, NaCl, osmotic stress and wounding.	protein_coding
Chr1	25711098	25711220	Promoter (<=1kb)	AT1G68520	B-BOX DOMAIN PROTEIN 14 (BBX14)	B-BOX DOMAIN PROTEIN 14 (BBX14)	B-box type zinc finger protein with CCT domain-containing protein;(source:Araport11). Putative transcriptional regulatory protein.	protein_coding
Chr1	25781216	25781400	Promoter (<=1kb)	AT1G68670	(HHO2)	(HHO2);NITRATE-INDUCIBLE, GARP-TYPE TRANSCRIPTIONAL REPRESSOR 1/HYPERSENSITIVE TO LOW PI-ELICITED PRIMARY ROOT SHORTENING 1.2 (NIGT1.2)	HHO2 is a HRS1 homolog. Nitrate-inducible expression. Also induced in roots by low Pi and is likely involved in maintaining phosphate homeostasis. It is target of PHR1.Both HHO2 and HRS1 are involved in Ni cross regulation of Pi signaling. They function as transcriptional repressors of SPX1, SPX2, and SPX4 as part of a cascade to regulate nitrogen and phosphorus balance. Transcriptional repressor…	protein_coding
Chr1	25781927	25782116	Promoter (<=1kb)	AT1G68670	(HHO2)	(HHO2);NITRATE-INDUCIBLE, GARP-TYPE TRANSCRIPTIONAL REPRESSOR 1/HYPERSENSITIVE TO LOW PI-ELICITED PRIMARY ROOT SHORTENING 1.2 (NIGT1.2)	HHO2 is a HRS1 homolog. Nitrate-inducible expression. Also induced in roots by low Pi and is likely involved in maintaining phosphate homeostasis. It is target of PHR1.Both HHO2 and HRS1 are involved in Ni cross regulation of Pi signaling. They function as transcriptional repressors of SPX1, SPX2, and SPX4 as part of a cascade to regulate nitrogen and phosphorus balance. Transcriptional repressor…	protein_coding
Chr1	25988880	25988991	Promoter (<=1kb)	AT1G69130			pre-tRNA tRNA-Ile (anticodon: AAT);(source:Araport11, TAIR10)	pre_trna
Chr1	26043004	26043357	Promoter (<=1kb)	AT1G69270	RECEPTOR-LIKE PROTEIN KINASE 1 (RPK1)	RECEPTOR-LIKE PROTEIN KINASE 1 (RPK1); (ATRPK1)	RPK1 is a leucine-rich receptor-like kinase located in the plasma membrane which is upregulated by abscisic acid, dehydration, high salt, low temperature, but not by other plant hormones. RPK1 knock-out and antisense plants show an ABA-insensitive phenotype. RPK1 plays a role in ABA-controlled cell proliferation and is a regulator of the ABA signal transduction pathway. Overexpression of the LRR …	protein_coding
Chr1	26123518	26123750	Promoter (<=1kb)	AT1G69500	CYTOCHROME P450, FAMILY 704, SUBFAMILY B, POLYPEPTIDE 1 (CYP704B1)	CYTOCHROME P450, FAMILY 704, SUBFAMILY B, POLYPEPTIDE 1 (CYP704B1)	Encodes a cytochrome P450, designated CYP704B1. Expressed in the developing anthers. Essential for pollen exine development. Mutations in CYP704B1 result in impaired pollen walls that lack a normal exine layer and exhibit a characteristic striped surface, termed zebra phenotype. Heterologous expression of CYP704B1 in yeast cells demonstrated that it catalyzes omega-hydroxylation of long-chain fat…	protein_coding
Chr1	26331819	26332238	Upstream (1-2kb)	AT1G69910			Protein kinase superfamily protein;(source:Araport11)	protein_coding
Chr1	26484860	26485075	Upstream (2-3kb)	AT1G70310	SPERMIDINE SYNTHASE 2 (SPDS2)	SPERMIDINE SYNTHASE 2 (SPDS2)	Spermidine synthase.	protein_coding
Chr1	26587604	26587795	Promoter (<=1kb)	AT1G70520	CYSTEINE-RICH RLK2 (CRK2)	CYSTEINE-RICH RLK (RECEPTOR-LIKE PROTEIN KINASE) 2 (CRK2);ALTERED SEED GERMINATION 6 (ASG6);CYSTEINE-RICH RLK2 (CRK2)	Encodes a cysteine-rich receptor-like protein kinase located to the plasma membrane. Involved in regulating microbe-associated molecular pattern-triggered ROS production and stress induced callose deposition at the plasmodesmata in roots. Required for MAMP-triggered responses and resistance to Pseudomonas syringae pv. tomato 118 DC3000 .	protein_coding
Chr1	26591597	26591847	Promoter (<=1kb)	AT1G70530	CYSTEINE-RICH RLK (RECEPTOR-LIKE PROTEIN KINASE) 3 (CRK3)	CYSTEINE-RICH RLK (RECEPTOR-LIKE PROTEIN KINASE) 3 (CRK3)	Encodes a cysteine-rich receptor-like protein kinase.	protein_coding
Chr1	26675893	26676007	Promoter (<=1kb)	AT1G70740			Protein kinase superfamily protein;(source:Araport11)	protein_coding
Chr1	26676197	26676989	Promoter (<=1kb)	AT1G70740			Protein kinase superfamily protein;(source:Araport11)	protein_coding
Chr1	26937922	26938420	Promoter (<=1kb)	AT1G71520			encodes a member of the DREB subfamily A-5 of ERF/AP2 transcription factor family. The protein contains one AP2 domain. There are 16 members in this subfamily including RAP2.1, RAP2.9 and RAP2.10.	protein_coding
Chr1	27044681	27044833	Upstream (1-2kb)	AT1G09273			None;(source:Araport11)	long_noncoding_rna
Chr1	27048300	27048429	Distal Intergenic	AT1G09273			None;(source:Araport11)	long_noncoding_rna
Chr1	27160153	27160285	Upstream (2-3kb)	AT1G72175			E3 ubiquitin-protein ligase RNF170-like protein (DUF 1232);(source:Araport11)	protein_coding
Chr1	27276905	27277046	Promoter (<=1kb)	AT1G09307			None;(source:Araport11)	long_noncoding_rna
Chr1	27340453	27340618	Promoter (<=1kb)	AT1G72620			alpha/beta-Hydrolases superfamily protein;(source:Araport11)	protein_coding
Chr1	27596000	27596194	Promoter (<=1kb)	AT1G73390			Endosomal targeting BRO1-like domain-containing protein;(source:Araport11)	protein_coding
Chr1	27638236	27638717	Upstream (1-2kb)	AT1G73500	MAP KINASE KINASE 9 (MKK9)	MAP KINASE KINASE 9 (MKK9); (ATMKK9)	member of MAP Kinase Kinase family. Autophosphorylates and also phosphorylates MPK3 and MPK6. Independently involved in ethylene and calmalexin biosynthesis. Induces transcription of ACS2, ACS6, ERF1, ERF2, ERF5, ERF6, CYP79B2, CYP79B3, CYP71A13 and PAD3.	protein_coding
Chr1	27699027	27699332	Promoter (<=1kb)	AT1G73670	MAP KINASE 15 (MPK15)	MAP KINASE 15 (ATMPK15);MAP KINASE 15 (MPK15)	member of MAP Kinase The mRNA is cell-to-cell mobile.	protein_coding
Chr1	27749044	27749784	Promoter (<=1kb)	AT1G73805	SAR DEFICIENT 1 (SARD1)	SAR DEFICIENT 1 (SARD1)	Encodes SAR Deficient 1 (SARD1), a key regulator for ICS1 (Isochorismate Synthase 1) induction and salicylic acid (SA) synthesis.	protein_coding
Chr1	27750200	27750344	Promoter (<=1kb)	AT1G73805	SAR DEFICIENT 1 (SARD1)	SAR DEFICIENT 1 (SARD1)	Encodes SAR Deficient 1 (SARD1), a key regulator for ICS1 (Isochorismate Synthase 1) induction and salicylic acid (SA) synthesis.	protein_coding
Chr1	27816523	27816770	Promoter (<=1kb)	AT1G73970			obscurin-like protein;(source:Araport11)	protein_coding
Chr1	27982127	27982278	Promoter (<=1kb)	AT1G74450	(ROH1D)	(ROH1D)	Plants overexpressing At1g74450 are stunted in height and have reduced male fertility.	protein_coding
Chr1	28183518	28183624	Promoter (<=1kb)	AT1G75060	SAP30 FUNCTION-RELATED 1 (AFR1)	SAP30 FUNCTION-RELATED 1 (AFR1)	Evening-expressed key component of Sin3-HDAC complex, which bind directly to the CIRCADIAN CLOCK ASSOCIATED 1 (CCA1) and PSEUDO-RESPONSE REGULATOR 9 (PRR9) promoters and catalyze histone 3 (H3) deacetylation at the cognate regions to repress expression, allowing the declining phase of their expression at dusk.	protein_coding
Chr1	28193894	28193971	Promoter (<=1kb)	AT1G75100	J-DOMAIN PROTEIN REQUIRED FOR CHLOROPLAST ACCUMULATION RESPONSE 1 (JAC1)	J-DOMAIN PROTEIN REQUIRED FOR CHLOROPLAST ACCUMULATION RESPONSE 1 (JAC1);AUXILIN-LIKE6 (AUXILIN-LIKE6)	Contains a J-domain at the C-terminus which is similar to the J-domain of auxilin, a clathrin-uncoating factor in cow, yeast and worm. Arabidopsis contains 6 other proteins similar to auxilin. Expressed in leaves and stems, but not in roots. Localized in the cytoplasm. Required for the chloroplast accumulation response, but not for the avoidance response. No molecular function known. Influences t…	protein_coding
Chr1	28251358	28251543	Promoter (<=1kb)	AT1G75270	DEHYDROASCORBATE REDUCTASE 2 (DHAR2)	DEHYDROASCORBATE REDUCTASE 2 (DHAR2)	One of three functional dehydroascorbate reductases. Catalyzes the glutathione (GSH)-dependent reduction of dehydroascorbate. DHAR2 is a cytoplasmic enzyme.	protein_coding
Chr1	28284683	28284835	Promoter (<=1kb)	AT1G75380	BIFUNCTIONAL NUCLEASE IN BASAL DEFENSE RESPONSE 1 (BBD1)	BIFUNCTIONAL NUCLEASE IN BASAL DEFENSE RESPONSE 1 (BBD1);BIFUNCTIONAL NUCLEASE IN BASAL DEFENSE RESPONSE 1 (ATBBD1)	Encodes a nuclease involved in ABA-mediated callose deposition. It has been shown to interact with JAZ proteins, binds to a jasmonic acid-responsive element (JARE) and repress AtJMT expression.	protein_coding
Chr1	28430180	28430328	Upstream (1-2kb)	AT1G75710	BRONTOSAURUS (BRON)	BRONTOSAURUS (BRON)	Encodes a C2H2-like zinc finger transcription factor that regulates cell division and is modulated by BR-responsive kinases and transcription factors. Acts downstream of BR signaling to regulate cell division.	protein_coding
Chr1	28457664	28457770	Promoter (<=1kb)	AT1G75790	SKU5 SIMILAR 18 (sks18)	SKU5 SIMILAR 18 (sks18)	SKU5 similar 18;(source:Araport11)	protein_coding
Chr1	28461309	28461492	Promoter (<=1kb)	AT1G75810			transmembrane protein;(source:Araport11)	protein_coding
Chr1	28467720	28467736	Promoter (<=1kb)	AT1G09577			None;(source:Araport11)	long_noncoding_rna
Chr1	28646969	28647531	Promoter (<=1kb)	AT1G76360	(PBL31)	(PBL31)	Protein kinase superfamily protein;(source:Araport11)	protein_coding
Chr1	28714475	28714772	Promoter (<=1kb)	AT1G76520	PIN-LIKES 3 (PILS3)	PIN-LIKES 3 (PILS3)	Auxin efflux carrier family protein;(source:Araport11)	protein_coding
Chr1	28715176	28715237	Promoter (<=1kb)	AT1G76520	PIN-LIKES 3 (PILS3)	PIN-LIKES 3 (PILS3)	Auxin efflux carrier family protein;(source:Araport11)	protein_coding
Chr1	28745744	28746293	Promoter (<=1kb)	AT1G76600			PADRE protein up-regulated after infection by S. sclerotiorun.	protein_coding
Chr1	28746638	28746937	Promoter (<=1kb)	AT1G76600			PADRE protein up-regulated after infection by S. sclerotiorun.	protein_coding
Chr1	28748931	28749072	Upstream (1-2kb)	AT1G76610			MIZU-KUSSEI-like protein (Protein of unknown function, DUF617);(source:Araport11)	protein_coding
Chr1	28776492	28776972	Promoter (<=1kb)	AT1G76680	12-OXOPHYTODIENOATE REDUCTASE 1 (OPR1)	12-OXOPHYTODIENOATE REDUCTASE 1 (OPR1)	Encodes a member of an alpha/beta barrel fold family of FMN-containing oxidoreductases. One of the closely related 12-oxophytodienoic acid reductases. This enzyme is not expected to participate in jasmonic acid biosynthesis because during in vitro assays, it shows very little activity with the naturally occurring OPDA isomer. Shows activity towards 2,4,6-trinitrotoluene. Expressed predominately i…	protein_coding
Chr1	28876174	28876294	Promoter (<=1kb)	AT1G76890	(GT2)	(GT2); (AT-GT2)	encodes a plant trihelix DNA-binding protein	protein_coding
Chr1	29035566	29035912	Promoter (<=1kb)	AT1G77280			kinase with adenine nucleotide alpha hydrolases-like domain-containing protein;(source:Araport11)	protein_coding
Chr1	29098867	29099111	Promoter (<=1kb)	AT1G09733			None;(source:Araport11)	long_noncoding_rna
Chr1	29099649	29099879	Promoter (<=1kb)	AT1G77450	NAC DOMAIN CONTAINING PROTEIN 32 (NAC032)	NAC DOMAIN CONTAINING PROTEIN 32 (anac032); (NAC32);NAC DOMAIN CONTAINING PROTEIN 32 (NAC032)	NAC domain transcriptional regulator that is induced by ROS in roots where it regulates the expression of downstream genes such as MYB30.	protein_coding
Chr1	29248056	29248213	Promoter (<=1kb)	AT1G77770			forkhead box protein, putative (DUF1644);(source:Araport11)	protein_coding
Chr1	29360994	29361149	Promoter (<=1kb)	AT1G09965			novel transcribed region;(source:Araport11)	novel_transcribed_region
Chr1	29429331	29429486	Promoter (<=1kb)	AT1G78230			Outer arm dynein light chain 1 protein;(source:Araport11)	protein_coding
Chr1	29487863	29487963	Promoter (<=1kb)	AT1G78380	GLUTATHIONE S-TRANSFERASE TAU 19 (GSTU19)	GLUTATHIONE TRANSFERASE 8 (GST8);A. THALIANA GLUTATHIONE S-TRANSFERASE TAU 19 (ATGSTU19);GLUTATHIONE S-TRANSFERASE TAU 19 (GSTU19)	Encodes a glutathione transferase that is a member of Tau GST gene family. Expression is induced by drought stress, oxidative stress, and high doses of auxin and cytokinin. naming convention according to Wagner et al. (2002) The expression of this gene is upregulated by herbicide safeners such as benoxacor and fenclorim.	protein_coding
Chr1	29488490	29488651	Promoter (<=1kb)	AT1G78380	GLUTATHIONE S-TRANSFERASE TAU 19 (GSTU19)	GLUTATHIONE TRANSFERASE 8 (GST8);A. THALIANA GLUTATHIONE S-TRANSFERASE TAU 19 (ATGSTU19);GLUTATHIONE S-TRANSFERASE TAU 19 (GSTU19)	Encodes a glutathione transferase that is a member of Tau GST gene family. Expression is induced by drought stress, oxidative stress, and high doses of auxin and cytokinin. naming convention according to Wagner et al. (2002) The expression of this gene is upregulated by herbicide safeners such as benoxacor and fenclorim.	protein_coding
Chr1	29501687	29501923	Promoter (<=1kb)	AT1G78410			VQ motif-containing protein;(source:Araport11)	protein_coding
Chr1	29502335	29502530	Promoter (<=1kb)	AT1G78410			VQ motif-containing protein;(source:Araport11)	protein_coding
Chr1	29537386	29537516	Promoter (<=1kb)	AT1G78510	SOLANESYL DIPHOSPHATE SYNTHASE 1 (SPS1)	SOLANESYL DIPHOSPHATE SYNTHASE 1 (SPS1); (ATSPS1)	Encodes one of the two paralogous solanesyl diphosphate synthases - SPS1 (At1g78510) and SPS2 (At1g17050) - that assemble the side-chain of plastoquinone-9 in plastids.	protein_coding
Chr1	29590849	29591022	Promoter (<=1kb)	AT1G78670	GAMMA-GLUTAMYL HYDROLASE 3 (GGH3)	GAMMA-GLUTAMYL HYDROLASE 3 (ATGGH3);GAMMA-GLUTAMYL HYDROLASE 3 (GGH3)	gamma-glutamyl hydrolase 3;(source:Araport11)	protein_coding
Chr1	29724237	29725048	Promoter (<=1kb)	AT1G79000	HISTONE ACETYLTRANSFERASE OF THE CBP FAMILY 1 (HAC1)	HISTONE ACETYLTRANSFERASE OF THE CBP FAMILY 1 (HAC1)	Homologous to CREB-binding protein, a co-activator of transcription with histone acetyl-transferase activity. No single prior lysine acetylation is sufficient to block HAC1 acetylation of the H3 or H4 peptides, suggesting that HAC1, HAC5, and HAC12 can acetylate any of several lysines present in the peptides. HAM2 acetylates histone H4 lysine 5. A plant line expressing an RNAi construct targeted …	protein_coding
Chr1	29869799	29870011	Promoter (<=1kb)	AT1G79410	ORGANIC CATION/CARNITINE TRANSPORTER5 (OCT5)	ORGANIC CATION/CARNITINE TRANSPORTER5 (AtOCT5);ORGANIC CATION/CARNITINE TRANSPORTER5 (OCT5)	organic cation/carnitine transporter5;(source:Araport11)	protein_coding
Chr1	29872738	29873060	Upstream (1-2kb)	AT1G79420	BOUNDARY OF ROP DOMAIN2 (BDR2)	BOUNDARY OF ROP DOMAIN2 (BDR2)	C-type mannose receptor (DUF620);(source:Araport11)	protein_coding
Chr1	30242156	30242292	Promoter (<=1kb)	AT1G80440	KISS ME DEADLY 1 (KMD1)	KELCH REPEAT F-BOX 20 (KFB20);KISS ME DEADLY 1 (KMD1)	Encodes a member of a family of F-box proteins, called the KISS ME DEADLY (KMD) family, that targets type-B ARR proteins for degradation and is involved in the negative regulation of the cytokinin response. Also named as KFB20, a member of a group of Kelch repeat F-box proteins that negatively regulate phenylpropanoid biosynthesis by targeting the phenypropanoid biosynthesis enzyme phenylalanine …	protein_coding
Chr1	30249215	30249451	Promoter (<=1kb)	AT1G80460	NONHOST RESISTANCE TO P. S. PHASEOLICOLA 1 (NHO1)	(GLI1);NONHOST RESISTANCE TO P. S. PHASEOLICOLA 1 (NHO1)	Encodes a protein similar to glycerol kinase, which converts glycerol to glycerol 3-phosphate and performs a rate-limiting step in glycerol metabolism. This gene is required for both general and specific resistance against bacteria and fungi. Arabidopsis thaliana glycerol kinase (GLR1) mRNA.Involved in flagellin-induced non-host resistance to Pseudomonas. Coronatine partially suppresses flagellin…	protein_coding
Chr1	30280705	30280865	Promoter (<=1kb)	AT1G80530			Major facilitator superfamily protein;(source:Araport11)	protein_coding
Chr1	30302179	30302865	Upstream (1-2kb)	AT1G80600	HOPW1-1-INTERACTING 1 (WIN1)	HOPW1-1-INTERACTING 1 (WIN1);TUMOR PRONE 5 (TUP5)	Encodes HopW1-1-Interacting protein 1 (WIN1). Interacts with the P. syringae effector HopW1-1. WIN1 is a putative acetylornithine transaminase. Modulates plant defenses against bacteria. Three WIN proteins are identified so far (WIN1: AT1G80600; WIN2: AT4G31750; WIN3: AT5G13320). Mediates red-light inhibition of seed germination.	protein_coding
Chr1	30310908	30311039	Promoter (<=1kb)	AT1G80630			RNI-like superfamily protein;(source:Araport11)	protein_coding
Chr1	30371936	30372101	Upstream (1-2kb)	AT1G80820	CINNAMOYL COA REDUCTASE (CCR2)	CINNAMOYL COA REDUCTASE (CCR2); (ATCCR2)	Encodes an cinnamoyl CoA reductase isoform. Involved in lignin biosynthesis.	protein_coding
Chr1	30380346	30380860	Upstream (2-3kb)	AT1G80840	WRKY DNA-BINDING PROTEIN 40 (WRKY40)	WRKY DNA-BINDING PROTEIN 40 (WRKY40); (ATWRKY40)	Pathogen-induced transcription factor. Binds W-box sequences in vitro. Forms protein complexes with itself and with WRKY40 and WRKY60. Coexpression with WRKY18 or WRKY60 made plants more susceptible to both P. syringae and B. cinerea. WRKY18, WRKY40, and WRKY60 have partially redundant roles in response to the hemibiotrophic bacterial pathogen Pseudomonas syringae and the necrotrophic fungal path…	protein_coding
Chr1	30382570	30382840	Promoter (<=1kb)	AT1G80840	WRKY DNA-BINDING PROTEIN 40 (WRKY40)	WRKY DNA-BINDING PROTEIN 40 (WRKY40); (ATWRKY40)	Pathogen-induced transcription factor. Binds W-box sequences in vitro. Forms protein complexes with itself and with WRKY40 and WRKY60. Coexpression with WRKY18 or WRKY60 made plants more susceptible to both P. syringae and B. cinerea. WRKY18, WRKY40, and WRKY60 have partially redundant roles in response to the hemibiotrophic bacterial pathogen Pseudomonas syringae and the necrotrophic fungal path…	protein_coding
Chr1	30383469	30383622	Promoter (<=1kb)	AT1G80840	WRKY DNA-BINDING PROTEIN 40 (WRKY40)	WRKY DNA-BINDING PROTEIN 40 (WRKY40); (ATWRKY40)	Pathogen-induced transcription factor. Binds W-box sequences in vitro. Forms protein complexes with itself and with WRKY40 and WRKY60. Coexpression with WRKY18 or WRKY60 made plants more susceptible to both P. syringae and B. cinerea. WRKY18, WRKY40, and WRKY60 have partially redundant roles in response to the hemibiotrophic bacterial pathogen Pseudomonas syringae and the necrotrophic fungal path…	protein_coding
Chr2	302774	302882	Distal Intergenic	AT2G01680			Ankyrin repeat family protein;(source:Araport11)	protein_coding
Chr2	368917	369000	Promoter (<=1kb)	AT2G01830	WOODEN LEG (WOL)	WOODEN LEG (WOL);CYTOKININ RESPONSE 1 (CRE1);WOODEN LEG 1 (WOL1);ARABIDOPSIS HISTIDINE KINASE 4 (AHK4); (ATCRE1)	Histidine kinase: cytokinin-binding receptor that transduces cytokinin signals across the plasma membrane	protein_coding
Chr2	412141	412376	Upstream (1-2kb)	AT2G01905	CYCLIN J18 (CYCJ18)	CYCLIN J18 (CYCJ18)	cyclin J18 (cycJ18)	protein_coding
Chr2	468980	469125	Upstream (2-3kb)	AT2G01990			XRI1-like protein;(source:Araport11)	protein_coding
Chr2	509793	509924	3' UTR	AT2G02070	INDETERMINATE(ID)-DOMAIN 5 (IDD5)	INDETERMINATE(ID)-DOMAIN 5 (AtIDD5);INDETERMINATE(ID)-DOMAIN 5 (IDD5);RAVEN (RVN)	RAVEN is part of the network regulated by BLJUEJAY, JACKDAW, SACRECROW and SHORT-ROOT to regulate root tissue patterning through cell lineage specification and asymmetric cell division. RAVEN is directly activated by SHORT-ROOT and directly repressed by JACKDAW.	protein_coding
Chr2	641611	641760	Distal Intergenic	AT2G02440			transmembrane protein;(source:Araport11)	protein_coding
Chr2	799316	800115	Promoter (<=1kb)	AT2G02800	PROTEIN KINASE 2B (APK2B)	PROTEIN KINASE 2B (APK2B);KINASE 2 (KIN2);PBS1-LIKE 3 (PBL3)	Encodes protein kinase APK2b.	protein_coding
Chr2	801228	801549	Promoter (<=1kb)	AT2G02810	UDP-GALACTOSE TRANSPORTER 1 (UTR1)	UDP-GALACTOSE TRANSPORTER 1 (ATUTR1);UDP-GALACTOSE TRANSPORTER 1 (UTR1)	Encodes a multitransmembrane hydrophobic protein that functions as transporter of UDP-galactose and UDP-glucose into the Golgi. Localized in the ER. Involved in the unfolded protein response, a mechanism that controls proper protein folding in the ER.	protein_coding
Chr2	809802	809902	Promoter (<=1kb)	AT2G04335			None;(source:Araport11)	long_noncoding_rna
Chr2	834086	834910	Upstream (1-2kb)	AT2G02860	SUCROSE TRANSPORTER 2 (SUT2)	SUCROSE TRANSPORTER 2 (SUT2);ARABIDOPSIS THALIANA SUCROSE TRANSPORTER 3 (ATSUC3);SUCROSE TRANSPORTER 3 (SUC3); (ATSUT2)	encodes a sucrose transporter in sieve elements and a number of sink tissues and cell types. Gene expression is induced by wounding.	protein_coding
Chr2	1136678	1136903	Upstream (2-3kb)	AT2G04575			None;(source:Araport11)	long_noncoding_rna
Chr2	1137338	1137453	Upstream (2-3kb)	AT2G03730	ACT DOMAIN REPEAT 5 (ACR5)	ACT DOMAIN REPEAT 5 (ACR5)	Member of a small family of ACT domain containing proteins. ACT domains are thought to be involved in amino acid binding.	protein_coding
Chr2	1563554	1563633	Promoter (<=1kb)	AT2G04495			transmembrane protein;(source:Araport11)	protein_coding
Chr2	1572267	1572332	Promoter (<=1kb)	AT2G04510			pseudogene of ribonuclease H;(source:Araport11)	pseudogene
Chr2	1966492	1966668	Promoter (<=1kb)	AT2G05380			glycine-rich protein 3 short isoform (GRP3S) mRNA, completeThe mRNA is cell-to-cell mobile.	protein_coding
Chr2	2200941	2201161	Upstream (1-2kb)	AT2G05800			transposable_element_gene;(source:Araport11);Mutator-like transposase family, has a 3.1e-19 P-value blast match to Q9SJR8 /172-333 Pfam PF03108 MuDR family transposase (MuDr-element domain);(source:TAIR10)	transposable_element_gene
Chr2	2289659	2289787	Promoter (<=1kb)	AT2G05940	RPM1-INDUCED PROTEIN KINASE (RIPK)	RPM1-INDUCED PROTEIN KINASE (RIPK);PBS1-LIKE 14 (PBL14)	Encodes a receptor-like cytoplasmic kinase that phosphorylates the host target RIN4, leading to the activation of a plant innate immune receptor RPM1.	protein_coding
Chr2	6018338	6018454	Promoter (<=1kb)	AT2G14210			MADS box gene, transcription factor	protein_coding
Chr2	6034166	6034348	Promoter (<=1kb)	AT2G14247			Expressed protein;(source:Araport11)	protein_coding
Chr2	6208829	6209528	Upstream (2-3kb)	AT2G00570			novel transcribed region;(source:Araport11)	novel_transcribed_region
Chr2	6211062	6211179	Promoter (<=1kb)	AT2G00570			novel transcribed region;(source:Araport11)	novel_transcribed_region
Chr2	6211303	6212276	Promoter (<=1kb)	AT2G00570			novel transcribed region;(source:Araport11)	novel_transcribed_region
Chr2	6212524	6212775	Promoter (<=1kb)	AT2G06185			None;(source:Araport11)	long_noncoding_rna
Chr2	6213895	6214026	Promoter (<=1kb)	AT2G14560			Encodes LURP1, a member of the LURP cluster (late upregulated in response to Hyaloperonospora parasitica) which exhibits a pronounced upregulation after recognition of the pathogenic oomycte H. parasitica. LURP1 is required for full basal defense to H. parasitica and resistance to this pathogen mediated by the R-proteins RPP4 and RPP5.The mRNA is cell-to-cell mobile.	protein_coding
Chr2	6214202	6214259	Promoter (<=1kb)	AT2G14560			Encodes LURP1, a member of the LURP cluster (late upregulated in response to Hyaloperonospora parasitica) which exhibits a pronounced upregulation after recognition of the pathogenic oomycte H. parasitica. LURP1 is required for full basal defense to H. parasitica and resistance to this pathogen mediated by the R-proteins RPP4 and RPP5.The mRNA is cell-to-cell mobile.	protein_coding
Chr2	6236812	6236909	Promoter (<=1kb)	AT2G14605			transposable_element_gene;(source:Araport11);copia-like retrotransposon family, has a 8.9e-29 P-value blast match to GB:BAA11674 ORF(AA 1-1338) (Ty1_Copia-element) (Nicotiana tabacum);(source:TAIR10)	transposable_element_gene
Chr2	6243016	6243084	Promoter (<=1kb)	AT2G14610	PATHOGENESIS-RELATED GENE 1 (PR1)	PATHOGENESIS-RELATED GENE 1 (PR1);PATHOGENESIS-RELATED GENE 1 (PR 1);PATHOGENESIS-RELATED GENE 1 (ATPR1); (ATCAPE9)	PR1 gene expression is induced in response to a variety of pathogens. It is a useful molecular marker for the SAR response. Though the Genbank record for the cDNA associated to this gene is called 'PR-1-like', the sequence actually corresponds to PR1. Expression of this gene is salicylic-acid responsive.	protein_coding
Chr2	6758379	6758748	Promoter (<=1kb)	AT2G15480	UDP-GLUCOSYL TRANSFERASE 73B5 (UGT73B5)	UDP-GLUCOSYL TRANSFERASE 73B5 (UGT73B5)	UDP-glucosyl transferase 73B5;(source:Araport11)	protein_coding
Chr2	6761297	6761643	Promoter (<=1kb)	AT2G15490	UDP-GLYCOSYLTRANSFERASE 73B4 (UGT73B4)	UDP-GLYCOSYLTRANSFERASE 73B4 (UGT73B4)	UDP-glycosyltransferase 73B4;(source:Araport11)	protein_coding
Chr2	6798266	6798412	Promoter (<=1kb)	AT2G15580			RING/U-box superfamily protein;(source:Araport11)	protein_coding
Chr2	7458987	7459093	Promoter (<=1kb)	AT2G17120	LYSM-CONTAINING RECEPTOR PROTEIN 1 (LYP1)	LYSM DOMAIN GPI-ANCHORED PROTEIN 2 PRECURSOR (LYM2);CEBIP-LIKE 1 (CL-1);LYSM-CONTAINING RECEPTOR PROTEIN 1 (LYP1)	Induction of chitin-responsive genes by chitin treatment is not blocked in the mutant. It contains a C-terminal GPI anchor signal and is an ortholog of OsCEBiP.	protein_coding
Chr2	7607553	7607712	Promoter (<=1kb)	AT2G17500	PIN-LIKES 5 (PILS5)	PIN-LIKES 5 (PILS5)	Intracellular auxin transport facilitator at the endoplasmic reticulum.	protein_coding
Chr2	7693384	7693527	Promoter (<=1kb)	AT2G17710			Big1;(source:Araport11)	protein_coding
Chr2	7919399	7919531	Promoter (<=1kb)	AT2G18193			P-loop containing nucleoside triphosphate hydrolases superfamily protein;(source:Araport11)	protein_coding
Chr2	7934900	7935010	Promoter (<=1kb)	AT2G18240			Rer1 family protein;(source:Araport11)	protein_coding
Chr2	8118622	8118756	Promoter (<=1kb)	AT2G18730	DIACYLGLYCEROL KINASE 3 (DGK3)	(ATDGK3);DIACYLGLYCEROL KINASE 3 (DGK3)	diacylglycerol kinase 3;(source:Araport11)	protein_coding
Chr2	8324002	8324102	Promoter (<=1kb)	AT2G19180			hypothetical protein;(source:Araport11)	protein_coding
Chr2	8534216	8534344	Promoter (<=1kb)	AT2G19800	MYO-INOSITOL OXYGENASE 2 (MIOX2)	MYO-INOSITOL OXYGENASE 2 (MIOX2)	Encodes a myo-inositol oxygenase family gene.	protein_coding
Chr2	8534912	8535087	Upstream (1-2kb)	AT2G19800	MYO-INOSITOL OXYGENASE 2 (MIOX2)	MYO-INOSITOL OXYGENASE 2 (MIOX2)	Encodes a myo-inositol oxygenase family gene.	protein_coding
Chr2	8657308	8657479	Upstream (1-2kb)	AT2G20060			Ribosomal protein L4/L1 family;(source:Araport11)	protein_coding
Chr2	8791762	8791951	Promoter (<=1kb)	AT2G20370	MURUS 3 (MUR3)	KATAMARI 1 (KAM1);MURUS 3 (MUR3); (AtMUR3);SHORT ROOT IN SALT MEDIUM 3 (RSA3)	Encodes a xyloglucan galactosyltransferase located in the membrane of Golgi stacks that is involved in the biosynthesis of fucose. It is also involved in endomembrane organization. It is suggested that it is a dual-function protein that is responsible for actin organization and the synthesis of cell wall materials. The mRNA is cell-to-cell mobile.	protein_coding
Chr2	8900101	8900259	Promoter (<=1kb)	AT2G20635			protein kinase and Mad3-BUB1-I domain-containing protein;(source:Araport11)	protein_coding
Chr2	8913506	8913770	Promoter (<=1kb)	AT2G20670			Phosphorus (P) stress-inducible DUF506 gene family member	protein_coding
Chr2	8933303	8933444	Promoter (<=1kb)	AT2G20724			Annotated as pseudogene of unknown protein.Possibly not a pseudogene based on evidence for transcription (RNA-seq) and translation (Ribo-seq) described in PMID:27791167 .	pseudogene
Chr2	9002905	9003030	Promoter (<=1kb)	AT2G20940			transmembrane protein, putative (DUF1279);(source:Araport11)	protein_coding
Chr2	9014039	9014163	Promoter (<=1kb)	AT2G20980	MINICHROMOSOME MAINTENANCE 10 (MCM10)	MINICHROMOSOME MAINTENANCE 10 (MCM10)	Similar to MCM10, which in other organism was shown to be involved in the initiation of DNA replication.	protein_coding
Chr2	9290727	9290860	Promoter (<=1kb)	AT2G21780			hypothetical protein;(source:Araport11)	protein_coding
Chr2	9337884	9338787	Promoter (<=1kb)	AT2G21905			Encodes a ECA1 gametogenesis related family protein [pseudogene]	pseudogene
Chr2	9340151	9340769	Promoter (<=1kb)	AT2G21910	CYTOCHROME P450, FAMILY 96, SUBFAMILY A, POLYPEPTIDE 5 (CYP96A5)	CYTOCHROME P450, FAMILY 96, SUBFAMILY A, POLYPEPTIDE 5 (CYP96A5)	member of CYP96A	protein_coding
Chr2	9369328	9369528	Promoter (<=1kb)	AT2G22010	RELATED TO KPC1 (RKP)	RELATED TO KPC1 (RKP)	Encodes a protein predicted to act as a RING E3 ubiquitin ligase. It appears to regulate the stability of the KRP1/ICK1 cyclin dependent kinase inhibitor. Induced by beet severe curly virus (BSCTV) C4 protein.	protein_coding
Chr2	9370519	9370675	Upstream (1-2kb)	AT2G22010	RELATED TO KPC1 (RKP)	RELATED TO KPC1 (RKP)	Encodes a protein predicted to act as a RING E3 ubiquitin ligase. It appears to regulate the stability of the KRP1/ICK1 cyclin dependent kinase inhibitor. Induced by beet severe curly virus (BSCTV) C4 protein.	protein_coding
Chr2	9511622	9511862	Upstream (1-2kb)	AT2G22420	(PRX17)	(PRX17)	Encodes a cell wall-localized class III peroxidase that is directly regulated by the MADS-box transcription factor AGL15 and is involved in lignified tissue formation.	protein_coding
Chr2	9696693	9696810	Promoter (<=1kb)	AT2G22790			hypothetical protein;(source:Araport11)	protein_coding
Chr2	9710439	9710623	Upstream (1-2kb)	AT2G00750			novel transcribed region;(source:Araport11)	novel_transcribed_region
Chr2	9866619	9866903	Promoter (<=1kb)	AT2G23170	(GH3.3)	(GH3.3)	encodes an IAA-amido synthase that conjugates Asp and other amino acids to auxin in vitro.	protein_coding
Chr2	9978005	9978135	Promoter (<=1kb)	AT2G23430	(ICK1)	(ICK1);KIP-RELATED PROTEIN 1 (KRP1)	Encodes a cyclin-dependent kinase inhibitor protein that functions as a negative regulator of cell division and promoter of endoreduplication. A member of seven KRP genes found in Arabidopsis thaliana. Differential expression patterns for distinct KRPs were revealed by in situ hybridization. Both SKP2b and RKP appear to be involved in the degradation of KRP1. Involved in trichome branching.	protein_coding
Chr2	10119669	10119749	Upstream (2-3kb)	AT2G23770	LYSM-CONTAINING RECEPTOR-LIKE KINASE 4 (LYK4)	LYSM-CONTAINING RECEPTOR-LIKE KINASE 4 (LYK4); (ATLYK4)	Encodes a putative LysM-containing receptor-like kinase LYK4. Shares overlapping function with LYK5 in mediating chitin-triggered immune responses. Based on protein sequence alignment analysis, it was determined as a pseudo kinase due to a lack of the ATP-binding P-loop in the kinase domain.	protein_coding
Chr2	10135399	10135631	Promoter (<=1kb)	AT2G23808			pseudogene of transcriptional factor B3 family protein	pseudogene
Chr2	10850694	10850892	Promoter (<=1kb)	AT2G25490	EIN3-BINDING F BOX PROTEIN 1 (EBF1)	EIN3-BINDING F BOX PROTEIN 1 (EBF1); (FBL6)	Encodes an F-box protein involved in the ubiquitin/proteasome-dependent proteolysis of EIN3. The mRNA is cell-to-cell mobile.	protein_coding
Chr2	10906085	10906186	Promoter (<=1kb)	AT2G25625	CHLOROPLAST VESICULATION (CV)	CHLOROPLAST VESICULATION (CV)	Histone deacetylase-like protein;(source:Araport11). Induced by senescence and abiotic stresses.	protein_coding
Chr2	11284781	11284939	Promoter (<=1kb)	AT2G26530	(AR781)	(AR781)	Pheromone receptor-like protein involved in the early elicitor signaling events which occur within minutes and include ion fluxes across the plasma membrane, activation of MPKs and the formation of ROS related to PGPS1 and WRKY33.	protein_coding
Chr2	11666857	11666953	Upstream (1-2kb)	AT2G27250	CLAVATA3 (CLV3)	CLAVATA3 (CLV3); (AtCLV3)	One of the three CLAVATA genes controlling the size of the shoot apical meristem (SAM) in Arabidopsis. Belongs to a large gene family called CLE for CLAVATA3/ESR-related. Encodes a stem cell-specific protein CLV3 presumed to be a precursor of a secreted peptide hormone. The deduced ORF encodes a 96-amino acid protein with an 18-amino acid N-terminal signal peptide. The functional form of CLV3 (MC…	protein_coding
Chr2	11722412	11722542	Promoter (<=1kb)	AT2G27400	TRANS-ACTING SIRNA1A (TAS1A)	TRANS-ACTING SIRNA1A (TAS1A)	Trans-acting siRNA1a primary transcript (TAS1a). Regulated by miR173.	other_rna
Chr2	11754949	11755081	Promoter (<=1kb)	AT2G27500			Glycosyl hydrolase superfamily protein;(source:Araport11)	protein_coding
Chr2	12109589	12109790	Distal Intergenic	AT2G28350	AUXIN RESPONSE FACTOR 10 (ARF10)	AUXIN RESPONSE FACTOR 10 (ARF10)	Involved in root cap cell differentiation.	protein_coding
Chr2	12152374	12152464	Upstream (1-2kb)	AT2G28405	LOW-MOLECULAR-WEIGHT CYSTEINE-RICH 32 (LCR32)	LOW-MOLECULAR-WEIGHT CYSTEINE-RICH 32 (LCR32)	Encodes a member of a family of small,secreted, cysteine rich protein with sequence similarity to the PCP (pollen coat protein) gene family.	protein_coding
Chr2	12321612	12321728	Promoter (<=1kb)	AT2G28710			C2H2-type zinc finger family protein;(source:Araport11)	protein_coding
Chr2	12419864	12420044	Upstream (1-2kb)	AT2G28920	ARABIDOPSIS T??XICOS EN LEVADURA 84 (ATL84)	ARABIDOPSIS T??XICOS EN LEVADURA 84 (ATL84)	RING/U-box superfamily protein;(source:Araport11)	protein_coding
Chr2	12484612	12484966	Promoter (<=1kb)	AT2G29065			GRAS family transcription factor;(source:Araport11)	protein_coding
Chr2	12618885	12619062	Promoter (<=1kb)	AT2G29420	GLUTATHIONE S-TRANSFERASE TAU 7 (GSTU7)	GLUTATHIONE S-TRANSFERASE TAU 7 (ATGSTU7);GLUTATHIONE S-TRANSFERASE 25 (GST25);GLUTATHIONE S-TRANSFERASE TAU 7 (GSTU7)	Encodes glutathione transferase belonging to the tau class of GSTs. Naming convention according to Wagner et al. (2002). Induced by Salicylic acid. Independent of NPR1 for their induction by salicylic acid.	protein_coding
Chr2	12634200	12634354	Promoter (<=1kb)	AT2G29500	(HSP17.6B)	(HSP17.6B)	HSP20-like chaperones superfamily protein.	protein_coding
Chr2	12822811	12822981	Upstream (1-2kb)	AT2G30040	MITOGEN-ACTIVATED PROTEIN KINASE KINASE KINASE 14 (MAPKKK14)	MITOGEN-ACTIVATED PROTEIN KINASE KINASE KINASE 14 (MAPKKK14)	Member of MEKK subfamily. Induced by jasmonic acid and wounding in involved in insectivory response signaling. Iinteracts with At5g40440, and activates At1g59580.	protein_coding
Chr2	12997391	12997565	Upstream (1-2kb)	AT2G30490	CINNAMATE-4-HYDROXYLASE (C4H)	CINNAMATE 4-HYDROXYLASE (ATC4H);CINNAMATE-4-HYDROXYLASE (C4H); (CYP73A5);REDUCED EPRDERMAL FLUORESCENCE 3 (REF3)	Encodes a cinnamate-4-hydroxylase. Mutations in this gene impact phenylpropanoid metabolism, growth and development.	protein_coding
Chr2	13013649	13014283	Promoter (<=1kb)	AT2G30550	DAD1-LIKE LIPASE 3 (DALL3)	DAD1-LIKE LIPASE 3 (DALL3)	Encodes a lipase that hydrolyzes phosphatidylcholine, glycolipids as well as triacylglycerols.	protein_coding
Chr2	13014851	13014998	Promoter (<=1kb)	AT2G30550	DAD1-LIKE LIPASE 3 (DALL3)	DAD1-LIKE LIPASE 3 (DALL3)	Encodes a lipase that hydrolyzes phosphatidylcholine, glycolipids as well as triacylglycerols.	protein_coding
Chr2	13106234	13106334	Upstream (1-2kb)	AT2G30766	FE-UPTAKE-INDUCING PEPTIDE1 (FEP1)	FE-UPTAKE-INDUCING PEPTIDE1 (FEP1);IRONMAN 3 (IMA3)	Functions in iron homeostasis, activates iron deficiency response genes such as bHLH38, bHLH39, IRT1, and FRO2.	protein_coding
Chr2	13106749	13107057	Promoter (<=1kb)	AT2G30766	FE-UPTAKE-INDUCING PEPTIDE1 (FEP1)	FE-UPTAKE-INDUCING PEPTIDE1 (FEP1);IRONMAN 3 (IMA3)	Functions in iron homeostasis, activates iron deficiency response genes such as bHLH38, bHLH39, IRT1, and FRO2.	protein_coding
Chr2	13307630	13307918	Promoter (<=1kb)	AT2G31230	ETHYLENE-RESPONSIVE ELEMENT BINDING FACTOR 15 (ERF15)	ETHYLENE-RESPONSIVE ELEMENT BINDING FACTOR 15 (ERF15);ETHYLENE-RESPONSIVE ELEMENT BINDING FACTOR 15 (ATERF15)	encodes a member of the ERF (ethylene response factor) subfamily B-3 of ERF/AP2 transcription factor family. The protein contains one AP2 domain. There are 18 members in this subfamily including ATERF-1, ATERF-2, AND ATERF-5.	protein_coding
Chr2	13495517	13495710	Promoter (<=1kb)	AT2G31740			S-adenosyl-L-methionine-dependent methyltransferases superfamily protein;(source:Araport11)	protein_coding
Chr2	13657857	13658003	Promoter (<=1kb)	AT2G32140			transmembrane receptor;(source:Araport11)	protein_coding
Chr2	13658186	13658359	Promoter (<=1kb)	AT2G32150	XMP-SPECIFIC PHOSPHATASE (XMPP)	XMP-SPECIFIC PHOSPHATASE (XMPP)	Encodes a xanthosine monophosphate (XMP)phosphatase. Dephosphorylates XMP to xanthosine as an initial step in purine nucleotide catabolism.	protein_coding
Chr2	14051385	14051489	Promoter (<=1kb)	AT2G33150	PEROXISOMAL 3-KETOACYL-COA THIOLASE 3 (PKT3)	POTASSIUM CHANNEL IN ARABIDOPSIS THALIANA 2 (KAT2);PEROXISOMAL 3-KETOACYL-COA THIOLASE 3 (PKT3);PEROXISOME DEFECTIVE 1 (PED1);3-KETOACYL-COA THIOLASE 2 (KAT2)	Encodes an organellar (peroxisome, glyoxysome) 3-ketoacyl-CoA thiolase, involved in fatty acid b-oxidation during germination and subsequent seedling growth. Mutants have defects in glyoxysomal fatty acid beta-oxidation. EC2.3.1.16 thiolase.	protein_coding
Chr2	14065802	14065928	Promoter (<=1kb)	AT2G33180			hypothetical protein;(source:Araport11)	protein_coding
Chr2	14217040	14217293	Promoter (<=1kb)	AT2G33570	GALACTAN SYNTHASE 1 (GALS1)	GALACTAN SYNTHASE 1 (GALS1)	glycosyltransferase family protein (DUF23);(source:Araport11)	protein_coding
Chr2	14262010	14262126	Upstream (1-2kb)	AT2G33710			encodes a member of the ERF (ethylene response factor) subfamily B-4 of ERF/AP2 transcription factor family. The protein contains one AP2 domain. There are 7 members in this subfamily.	protein_coding
Chr2	14489560	14489760	Promoter (<=1kb)	AT2G34340			senescence regulator (Protein of unknown function, DUF584);(source:Araport11)	protein_coding
Chr2	14842165	14842316	Promoter (<=1kb)	AT2G35230	HAIKU1 (IKU1)	HAIKU1 (IKU1); (IKU1)	Contains a plant-specific VQ motif. Involved in endosperm growth and seed size determination. IKU1 is expressed in the early endosperm and its progenitor, the central cell.IKU1 interacts with MINI3 in the yeast two-hybrid system.	protein_coding
Chr2	14888075	14888216	Upstream (2-3kb)	AT2G35360			ubiquitin family protein;(source:Araport11)	protein_coding
Chr2	14908108	14908205	Promoter (<=1kb)	AT2G08735			None;(source:Araport11)	long_noncoding_rna
Chr2	15066301	15066489	Promoter (<=1kb)	AT2G08775			None;(source:Araport11)	long_noncoding_rna
Chr2	15081129	15081261	Upstream (2-3kb)	AT2G35935			hypothetical protein;(source:Araport11)	protein_coding
Chr2	15099251	15100411	Distal Intergenic	AT2G35950			embryo sac development arrest 12;(source:Araport11)	protein_coding
Chr2	15190084	15190325	Upstream (2-3kb)	AT2G36220			hypothetical protein;(source:Araport11)	protein_coding
Chr2	15227182	15227389	Promoter (<=1kb)	AT2G36310	URIDINE-RIBOHYDROLASE 1 (URH1)	URIDINE-RIBOHYDROLASE 1 (URH1);NUCLEOSIDE HYDROLASE 1 (NSH1)	Encodes a cytoplasmic nucleoside hydrolase. It has the highest levels of activity with uridine followed by xanthosine. It shows little activity with inosine and none with cytidine. Mutant analyses indicate that it plays a role in purine and pyrimidine catabolism.	protein_coding
Chr2	15410108	15410221	Promoter (<=1kb)	AT2G36740	(SWC2)	(SWC2); (ATSWC2)	DNA binding protein SWC2;(source:Araport11)	protein_coding
Chr2	15416813	15417016	Promoter (<=1kb)	AT2G36770			UDP-Glycosyltransferase superfamily protein;(source:Araport11)	protein_coding
Chr2	15419231	15419332	Promoter (<=1kb)	AT2G36780			UDP-Glycosyltransferase superfamily protein;(source:Araport11)	protein_coding
Chr2	15425048	15425323	Promoter (<=1kb)	AT2G36800	DON-GLUCOSYLTRANSFERASE 1 (DOGT1)	DON-GLUCOSYLTRANSFERASE 1 (DOGT1);UDP-GLUCOSYL TRANSFERASE 73C5 (UGT73C5)	Encodes a DON-Glucosyltransferase. The UGT73C5 glucosylates both brassinolide and castasterone in the 23-O position. The enzyme is presumably involved in the homeostasis of those steroid hormones hence regulating BR activity. Transgenic plants overexpressing UGT73C5 show a typical BR-deficient phenotype.	protein_coding
Chr2	15513391	15513547	Upstream (1-2kb)	AT2G36950	HEAVY METAL ASSOCIATED PROTEIN 20 (ATHMP20)	HEAVY METAL ASSOCIATED PROTEIN 20 (ATHMP20)	Heavy metal transport/detoxification superfamily protein;(source:Araport11)	protein_coding
Chr2	15641757	15641924	Promoter (<=1kb)	AT2G37240			Thioredoxin superfamily protein;(source:Araport11)	protein_coding
Chr2	15771708	15771808	Upstream (2-3kb)	AT2G37590	DNA BINDING WITH ONE FINGER 2.4 (DOF2.4)	(ATDOF2.4);DNA BINDING WITH ONE FINGER 2.4 (DOF2.4);PHLOEM EARLY DOF 1 (PEAR1)	PEAR protein involved in the formation of a short-range concentration gradient that peaks at protophloem sieve elements, and activates gene expression that promotes radial growth. Locally promotes transcription of inhibitory HD-ZIP III genes, and thereby establishes a negative-feedback loop that forms a robust boundary that demarks the zone of cell division.	protein_coding
Chr2	16108055	16108216	Promoter (<=1kb)	AT2G38470	WRKY DNA-BINDING PROTEIN 33 (WRKY33)	WRKY DNA-BINDING PROTEIN 33 (WRKY33);WRKY DNA-BINDING PROTEIN 33 (ATWRKY33)	Member of the plant WRKY transcription factor family. Regulates the antagonistic relationship between defense pathways mediating responses to P. syringae and necrotrophic fungal pathogens. Located in nucleus. Involved in response to various abiotic stresses - especially salt stress. Regulates cytochrome P450 gene CYP94B1 to control apoplastic barrier formation in roots to confer salt tolerance.	protein_coding
Chr2	16365833	16366106	Upstream (2-3kb)	AT2G39210	PICLORAM RESISTANT30 (PIC30)	PICLORAM RESISTANT30 (PIC30)	Major facilitator superfamily transmembrane transporter responsible for the uptake of picolinate herbicides.	protein_coding
Chr2	16368302	16368418	Promoter (<=1kb)	AT2G39210	PICLORAM RESISTANT30 (PIC30)	PICLORAM RESISTANT30 (PIC30)	Major facilitator superfamily transmembrane transporter responsible for the uptake of picolinate herbicides.	protein_coding
Chr2	16368641	16368767	Promoter (<=1kb)	AT2G39210	PICLORAM RESISTANT30 (PIC30)	PICLORAM RESISTANT30 (PIC30)	Major facilitator superfamily transmembrane transporter responsible for the uptake of picolinate herbicides.	protein_coding
Chr2	16452375	16452569	Promoter (<=1kb)	AT2G39400	(MAGL6)	(MAGL6)	alpha/beta-Hydrolases superfamily protein;(source:Araport11)	protein_coding
Chr2	16540344	16540413	Promoter (<=1kb)	AT2G39681	TRANS-ACTING SIRNA2 (TAS2)	TRANS-ACTING SIRNA2 (TAS2)	Trans-acting siRNA primary transcript. RDR6-dependent trans-acting siRNA-generating locus. Regulated by miR173. Produces at least four distinct ta-siRNAs directed against PPR genes.	other_rna
Chr2	16705943	16706084	Upstream (1-2kb)	AT2G09105			None;(source:Araport11)	long_noncoding_rna
Chr2	16707355	16707518	Promoter (<=1kb)	AT2G40008			Natural antisense transcript overlaps with AT2G40010;(source:Araport11)	antisense_long_noncoding_rna
Chr2	16749774	16749907	Promoter (<=1kb)	AT2G40113			Pollen Ole e 1 allergen and extensin family protein;(source:Araport11)	protein_coding
Chr2	16850568	16850668	Promoter (<=1kb)	AT2G40340			Encodes a member of the DREB subfamily A-2 of ERF/AP2 transcription factor family. The protein contains one AP2 domain. There are eight members in this subfamily including DREB2A AND DREB2B that are involved in response to drought.	protein_coding
Chr2	17001930	17002985	Promoter (<=1kb)	AT2G40750	WRKY DNA-BINDING PROTEIN 54 (WRKY54)	WRKY DNA-BINDING PROTEIN 54 (WRKY54);WRKY DNA-BINDING PROTEIN 54 (ATWRKY54)	member of WRKY Transcription Factor; Group III. Together with WRKY70 positively regulates SARD1 and CBP60g expression in plant immunity.	protein_coding
Chr2	17099366	17099491	Promoter (<=1kb)	AT2G40970	(MYBC1)	(MYBC1)	Homeodomain-like superfamily protein;(source:Araport11)	protein_coding
Chr2	17114792	17114927	Promoter (<=1kb)	AT2G41010	CALMODULIN (CAM)-BINDING PROTEIN OF 25 KDA (CAMBP25)	CALMODULIN (CAM)-BINDING PROTEIN OF 25 KDA (ATCAMBP25);CALMODULIN (CAM)-BINDING PROTEIN OF 25 KDA (CAMBP25)	Encodes a novel calmodulin binding protein whose gene expression is induced by dehydration and ionic (salt) and non-ionic (mannitol) osmotic stress. Lines over-expressing this gene are more sensitive and anti-sense lines are more tolerant to osmotic stress, suggesting this gene may be a negative regulator of response to osmotic stress.	protein_coding
Chr2	17115163	17115320	Promoter (<=1kb)	AT2G41010	CALMODULIN (CAM)-BINDING PROTEIN OF 25 KDA (CAMBP25)	CALMODULIN (CAM)-BINDING PROTEIN OF 25 KDA (ATCAMBP25);CALMODULIN (CAM)-BINDING PROTEIN OF 25 KDA (CAMBP25)	Encodes a novel calmodulin binding protein whose gene expression is induced by dehydration and ionic (salt) and non-ionic (mannitol) osmotic stress. Lines over-expressing this gene are more sensitive and anti-sense lines are more tolerant to osmotic stress, suggesting this gene may be a negative regulator of response to osmotic stress.	protein_coding
Chr2	17116553	17116734	Promoter (<=1kb)	AT2G09210			None;(source:Araport11)	long_noncoding_rna
Chr2	17163628	17163746	Upstream (1-2kb)	AT2G41180	SIGMA FACTOR BINDING PROTEIN 2 (SIB2)	SIGMA FACTOR BINDING PROTEIN 2 (SIB2)	VQ motif-containing protein;(source:Araport11)	protein_coding
Chr2	17164392	17164736	Promoter (<=1kb)	AT2G41180	SIGMA FACTOR BINDING PROTEIN 2 (SIB2)	SIGMA FACTOR BINDING PROTEIN 2 (SIB2)	VQ motif-containing protein;(source:Araport11)	protein_coding
Chr2	17369468	17369680	Promoter (<=1kb)	AT2G09295			None;(source:Araport11)	long_noncoding_rna
Chr2	17614485	17614747	Promoter (<=1kb)	AT2G42280			basic helix-loop-helix (bHLH) DNA-binding superfamily protein;(source:Araport11)	protein_coding
Chr2	17726692	17726914	Upstream (1-2kb)	AT2G42580	TETRATRICOPETIDE-REPEAT THIOREDOXIN-LIKE 3 (TTL3)	TETRATRICOPETIDE-REPEAT THIOREDOXIN-LIKE 3 (TTL3);VHI-INTERACTING TPR CONTAINING PROTEIN (VIT)	Encodes a member of the TTL family and contains a thioredoxin like domain and three tandom TPRs. Interacts physically with BRL2/VH1 and appears to play a role in brassiosteroid and auxin signaling. Belongs to one of the 36 carboxylate clamp (CC)-tetratricopeptide repeat (TPR) proteins (Prasad 2010, Pubmed ID: 20856808) with potential to interact with Hsp90/Hsp70 as co-chaperones. The TTL family i…	protein_coding
Chr2	17752327	17752491	Promoter (<=1kb)	AT2G09380			None;(source:Araport11)	long_noncoding_rna
Chr2	17800304	17800451	Promoter (<=1kb)	AT2G42780			transcription elongation factor B polypeptide;(source:Araport11)	protein_coding
Chr2	17844990	17845149	Promoter (<=1kb)	AT2G42880	MAP KINASE 20 (MPK20)	MAP KINASE 20 (ATMPK20);MAP KINASE 20 (MPK20)	member of MAP Kinase	protein_coding
Chr2	17868235	17868342	Promoter (<=1kb)	AT2G42955			F-box/LRR protein;(source:Araport11)	protein_coding
Chr2	17873723	17873813	Promoter (<=1kb)	AT2G42970			pre-tRNA tRNA-Arg (anticodon: ACG);(source:Araport11, TAIR10)	pre_trna
Chr2	17890999	17891130	Promoter (<=1kb)	AT2G43020	POLYAMINE OXIDASE 2 (PAO2)	POLYAMINE OXIDASE 2 (ATPAO2);POLYAMINE OXIDASE 2 (PAO2)	Encodes a polyamine oxidase.	protein_coding
Chr2	17901009	17901115	Upstream (1-2kb)	AT2G43050	(ATPMEPCRD)	(ATPMEPCRD);PECTIN METYLESTERASE 16 (PME16)	Pectin methylesterase inhibitor; INVI-PMEI protein isoform clusters with a PME.	protein_coding
Chr2	17906815	17906936	Upstream (2-3kb)	AT2G43060	ILI1 BINDING BHLH 1 (IBH1)	ILI1 BINDING BHLH 1 (IBH1); (ATIBH1)	ILI1 binding bHLH 1;(source:Araport11)	protein_coding
Chr2	17927095	17927230	Promoter (<=1kb)	AT2G43120			Encodes a member of the functionally diverse cupin protein superfamily that is involved in susceptibility to the bacterial plant pathogen Ralstonia solanacearum. It stabilizes the papain-like cysteine protease XCP2.The mRNA is cell-to-cell mobile.	protein_coding
Chr2	18007440	18007565	Promoter (<=1kb)	AT2G43340			hypothetical protein (DUF1685);(source:Araport11)	protein_coding
Chr2	18060437	18060731	Promoter (<=1kb)	AT2G43500	NIN-LIKE PROTEIN 8 (NLP8)	NIN-LIKE PROTEIN 8 (NLP8)	Plant regulator RWP-RK family protein;(source:Araport11)	protein_coding
Chr2	18151358	18151441	Promoter (<=1kb)	AT2G43820	UDP-GLUCOSYLTRANSFERASE 74F2 (UGT74F2)	(GT);UDP-GLUCOSYLTRANSFERASE 74F2 (UGT74F2);ARABIDOPSIS THALIANA SALICYLIC ACID GLUCOSYLTRANSFERASE 1 (ATSAGT1);UDP-GLUCOSE:SALICYLIC ACID GLUCOSYLTRANSFERASE 1 (SGT1);SALICYLIC ACID GLUCOSYLTRANSFERASE 1 (SAGT1)	Encodes a nicotinate-O-glycosyltransferase. Induced by Salicylic acid, virus, fungus and bacteria. Also involved in the tryptophan synthesis pathway. Independent of NPR1 for their induction by salicylic acid. UGT74F1 transfers UDP:glucose to salicylic acid (forming a glucoside (SAG) and a glucose ester (SGE)), benzoic acid, and anthranilate in vitro. UGT74F2 shows a weak ability to catalyze the f…	protein_coding
Chr2	18151813	18151898	Promoter (<=1kb)	AT2G43820	UDP-GLUCOSYLTRANSFERASE 74F2 (UGT74F2)	(GT);UDP-GLUCOSYLTRANSFERASE 74F2 (UGT74F2);ARABIDOPSIS THALIANA SALICYLIC ACID GLUCOSYLTRANSFERASE 1 (ATSAGT1);UDP-GLUCOSE:SALICYLIC ACID GLUCOSYLTRANSFERASE 1 (SGT1);SALICYLIC ACID GLUCOSYLTRANSFERASE 1 (SAGT1)	Encodes a nicotinate-O-glycosyltransferase. Induced by Salicylic acid, virus, fungus and bacteria. Also involved in the tryptophan synthesis pathway. Independent of NPR1 for their induction by salicylic acid. UGT74F1 transfers UDP:glucose to salicylic acid (forming a glucoside (SAG) and a glucose ester (SGE)), benzoic acid, and anthranilate in vitro. UGT74F2 shows a weak ability to catalyze the f…	protein_coding
Chr2	18234445	18234546	Upstream (1-2kb)	AT2G44070			NagB/RpiA/CoA transferase-like superfamily protein;(source:Araport11)	protein_coding
Chr2	18308812	18308994	Promoter (<=1kb)	AT2G44310			Calcium-binding EF-hand family protein;(source:Araport11)	protein_coding
Chr2	18373285	18373445	Promoter (<=1kb)	AT2G44500			O-fucosyltransferase family protein;(source:Araport11)	protein_coding
Chr2	18477908	18478029	Promoter (<=1kb)	AT2G44810			Mutant has defects in anther dehiscence, pollen maturation, and flower opening. The DAD1 protein is a chloroplastic phospholipase A1 that catalyzes the initial step of jasmonic acid biosynthesis.	protein_coding
Chr2	18493960	18494550	Promoter (<=1kb)	AT2G44840	ETHYLENE-RESPONSIVE ELEMENT BINDING FACTOR 13 (ERF13)	ETHYLENE-RESPONSIVE ELEMENT BINDING FACTOR 13 (ATERF13); (EREBP);ETHYLENE-RESPONSIVE ELEMENT BINDING FACTOR 13 (ERF13)	encodes a member of the ERF (ethylene response factor) subfamily B-3 of ERF/AP2 transcription factor family. The protein contains one AP2 domain. There are 18 members in this subfamily including ATERF-1, ATERF-2, AND ATERF-5. The mRNA is cell-to-cell mobile.	protein_coding
Chr2	18537759	18537773	Promoter (<=1kb)	AT2G44940	ETHYLENE-RESPONSIVE TRANSCRIPTION FACTOR 34 (ERF34)	ETHYLENE-RESPONSIVE TRANSCRIPTION FACTOR 34 (ERF34)	encodes a member of the DREB subfamily A-4 of ERF/AP2 transcription factor family. The protein contains one AP2 domain. There are 17 members in this subfamily including TINY.	protein_coding
Chr2	18717383	18717577	Promoter (<=1kb)	AT2G45420	LOB DOMAIN-CONTAINING PROTEIN 18 (LBD18)	LOB DOMAIN-CONTAINING PROTEIN 18 (LBD18)	LOB domain protein. LBD18/ASL20 is a transcription regulator that acts along with LBD16 to promote lateral root initiation where it functions downstream of ARF7 and ARF19.	protein_coding
Chr2	18786268	18786428	Promoter (<=1kb)	AT2G45590			Protein kinase superfamily protein;(source:Araport11)	protein_coding
Chr2	18820496	18820662	Promoter (<=1kb)	AT2G45685			Natural antisense transcript overlaps with AT2G45680;(source:Araport11)	antisense_long_noncoding_rna
Chr2	18822948	18823125	Upstream (1-2kb)	AT2G45680	TCP DOMAIN PROTEIN 9 (TCP9)	TCP DOMAIN PROTEIN 9 (TCP9)	TCP family transcription factor;(source:Araport11)	protein_coding
Chr2	18848629	18848792	Promoter (<=1kb)	AT2G45760	BON ASSOCIATION PROTEIN 2 (BAP2)	BON ASSOCIATION PROTEIN 1-LIKE (BAL);BON ASSOCIATION PROTEIN 2 (BAP2)	encodes a protein that is similar to BONZAI1-binding protein BAP1.	protein_coding
Chr2	18867004	18867198	Upstream (1-2kb)	AT2G45830	DOWNSTREAM TARGET OF AGL15 2 (DTA2)	DOWNSTREAM TARGET OF AGL15 2 (DTA2)	downstream target of AGL15 2;(source:Araport11)	protein_coding
Chr2	18965075	18965282	Promoter (<=1kb)	AT2G46170	RETICULON-LIKE B 5 (RTNLB5)	RETICULON-LIKE B 5 (RTNLB5)	Reticulon family protein;(source:Araport11)	protein_coding
Chr2	18998748	18998898	Upstream (1-2kb)	AT2G46270	G-BOX BINDING FACTOR 3 (GBF3)	G-BOX BINDING FACTOR 3 (GBF3)	encodes a bZIP G-box binding protein whose expression is induced by ABA. It has been shown to bind to Adh that contains the G-box and is induced by cold and water deprivation. GBF3 has been shown to be expressed mostly in the root and dark-grown leaves. GBF3 can act as homodimers and as heterodimers with GFB1, GBF2 and GBF4. In addition, GBF3!?s DNA binding activity is enhanced by GIP1, GPRI1 and…	protein_coding
Chr2	18999014	18999756	Promoter (<=1kb)	AT2G46270	G-BOX BINDING FACTOR 3 (GBF3)	G-BOX BINDING FACTOR 3 (GBF3)	encodes a bZIP G-box binding protein whose expression is induced by ABA. It has been shown to bind to Adh that contains the G-box and is induced by cold and water deprivation. GBF3 has been shown to be expressed mostly in the root and dark-grown leaves. GBF3 can act as homodimers and as heterodimers with GFB1, GBF2 and GBF4. In addition, GBF3!?s DNA binding activity is enhanced by GIP1, GPRI1 and…	protein_coding
Chr2	19019923	19020107	Promoter (<=1kb)	AT2G46330	ARABINOGALACTAN PROTEIN 16 (AGP16)	(ATAGP16);ARABINOGALACTAN PROTEIN 16 (AGP16)	Encodes arabinogalactan protein (AGP16).	protein_coding
Chr2	19027810	19027906	Promoter (<=1kb)	AT2G46340	SUPPRESSOR OF PHYA-105 1 (SPA1)	SUPPRESSOR OF PHYA-105 1 (SPA1)	Encodes a member of the SPA (suppressor of phyA-105) protein family (SPA1-SPA4). SPA proteins contain an N-terminal serine/threonine kinase-like motif followed by a coiled-coil structure and a C-terminal WD-repeat domain. SPA1 is a PHYA signaling intermediate, putative regulator of PHYA signaling pathway. Light responsive repressor of photomorphogenesis. Involved in regulating circadian rhythms a…	protein_coding
Chr2	19045165	19045928	Promoter (<=1kb)	AT2G46400	WRKY DNA-BINDING PROTEIN 46 (WRKY46)	WRKY DNA-BINDING PROTEIN 46 (WRKY46);WRKY DNA-BINDING PROTEIN 46 (ATWRKY46)	Encodes a WRKY transcription factor that contributes to the feedforward inhibition of osmotic/salt stress-dependent LR inhibition via regulation of ABA signaling and auxin homeostasis.	protein_coding
Chr2	19046487	19046728	Upstream (1-2kb)	AT2G46400	WRKY DNA-BINDING PROTEIN 46 (WRKY46)	WRKY DNA-BINDING PROTEIN 46 (WRKY46);WRKY DNA-BINDING PROTEIN 46 (ATWRKY46)	Encodes a WRKY transcription factor that contributes to the feedforward inhibition of osmotic/salt stress-dependent LR inhibition via regulation of ABA signaling and auxin homeostasis.	protein_coding
Chr2	19095816	19095892	Promoter (<=1kb)	AT2G46520	(XPO2)	(XPO2)	cellular apoptosis susceptibility protein, putative / importin-alpha re-exporter;(source:Araport11)	protein_coding
Chr2	19153789	19153919	Upstream (1-2kb)	AT2G46660	CYTOCHROME P450, FAMILY 78, SUBFAMILY A, POLYPEPTIDE 6 (CYP78A6)	ENHANCER OF DA1-1 (EOD3);CYTOCHROME P450, FAMILY 78, SUBFAMILY A, POLYPEPTIDE 6 (CYP78A6)	Encodes a member of CYP78A cytochrome P450 monooxygenase protein family that is required in the sporophytic tissue of the mother plant to promote seed growth.	protein_coding
Chr2	19232360	19232553	Promoter (<=1kb)	AT2G46790	PSEUDO-RESPONSE REGULATOR 9 (PRR9)	ARABIDOPSIS PSEUDO-RESPONSE REGULATOR 9 (APRR9);PSEUDO-RESPONSE REGULATOR 9 (PRR9);TOC1-LIKE PROTEIN 1 (TL1)	Pseudo-response regulator PRR9. Involved in clock function. PRR7 and PRR9 are partially redundant essential components of a temperature-sensitive circadian system. CCA1 and LHY had a positive effect on PRR9. Interact with TOC1 in a yeast two-hybrid assay. Acts as transcriptional repressor of CCA1 and LHY. Acts additively with EC, PRR5 and PRR7 to regulate hypocotyl growth under photoperiodic cond…	protein_coding
Chr2	19309942	19310202	Promoter (<=1kb)	AT2G46995			hypothetical protein;(source:Araport11)	protein_coding
Chr2	19316223	19316686	Promoter (<=1kb)	AT2G09780			None;(source:Araport11)	long_noncoding_rna
Chr2	19316865	19316977	Promoter (<=1kb)	AT2G47010			calcium/calcium/calmodulin-dependent Serine/Threonine-kinase;(source:Araport11)	protein_coding
Chr2	19349201	19349326	Promoter (<=1kb)	AT2G47120			NAD(P)-binding Rossmann-fold superfamily protein;(source:Araport11)	protein_coding
Chr2	19486748	19486999	Promoter (<=1kb)	AT2G47490	NAD+ TRANSPORTER 1 (NDT1)	ARABIDOPSIS THALIANA NAD+ TRANSPORTER 1 (ATNDT1);NAD+ TRANSPORTER 1 (NDT1)	Encodes a chloroplast-localized NAD+ transporter that transports NAD+ in a counter exchange mode with ADP and AMP in vitro.	protein_coding
Chr2	19557730	19557938	Promoter (<=1kb)	AT2G47730	GLUTATHIONE S-TRANSFERASE PHI 8 (GSTF8)	ARABIDOPSIS THALIANA GLUTATHIONE S-TRANSFERASE PHI 8 (ATGSTF8);GLUTATHIONE S-TRANSFERASE (CLASS PHI) 5 (ATGSTF5); (GST6);GLUTATHIONE S-TRANSFERASE PHI 8 (GSTF8)	Encodes glutathione transferase belonging to the phi class of GSTs. Naming convention according to Wagner et al. (2002).	protein_coding
Chr2	19643514	19643668	Promoter (<=1kb)	AT2G48020	ZINC-INDUCED FACILITATOR 2 (ZIF2)	ZINC-INDUCED FACILITATOR 2 (ZIF2)	Encodes a zinc transporter ZIF2. Expression of ZIF2 is regulated by alternative splicing.	protein_coding
Chr3	133405	133521	Promoter (<=1kb)	AT3G00995			None;(source:Araport11)	long_noncoding_rna
Chr3	302071	302217	Promoter (<=1kb)	AT3G01850			Aldolase-type TIM barrel family protein;(source:Araport11)	protein_coding
Chr3	386940	387036	Promoter (<=1kb)	AT3G02140	TWO OR MORE ABRES-CONTAINING GENE 2 (TMAC2)	TWO OR MORE ABRES-CONTAINING GENE 2 (TMAC2);ABI FIVE BINDING PROTEIN 4 (AFP4)	Encodes a protein that acts in the nucleus and is an important negative regulator of ABA and salt stress responses, and could play a critical role in controlling root elongation, floral initiation and starch degradation.	protein_coding
Chr3	476735	476869	Promoter (<=1kb)	AT3G02335			pre-tRNA tRNA-Asp (anticodon: GTC);(source:Araport11, TAIR10)	pre_trna
Chr3	508499	508734	Promoter (<=1kb)	AT3G02470	S-ADENOSYLMETHIONINE DECARBOXYLASE (SAMDC)	S-ADENOSYLMETHIONINE DECARBOXYLASE (SAMDC)	Encodes a S-adenosylmethionine decarboxylase involved in polyamine biosynthesis.	protein_coding
Chr3	538409	538517	Promoter (<=1kb)	AT3G02550	LOB DOMAIN-CONTAINING PROTEIN 41 (LBD41)	LOB DOMAIN-CONTAINING PROTEIN 41 (LBD41)	LOB domain-containing protein 41;(source:Araport11)	protein_coding
Chr3	961758	961946	Promoter (<=1kb)	AT3G03790			ankyrin repeat family protein / regulator of chromosome condensation (RCC1) family protein;(source:Araport11)	protein_coding
Chr3	995140	995202	Promoter (<=1kb)	AT3G03870			transmembrane protein;(source:Araport11)	protein_coding
Chr3	1058015	1058212	Upstream (2-3kb)	AT3G04060	NAC DOMAIN CONTAINING PROTEIN 46 (NAC046)	NAC DOMAIN CONTAINING PROTEIN 46 (NAC046);NAC DOMAIN CONTAINING PROTEIN 46 (anac046)	NAC046 is a member of the NAC domain containing family of transcription factors. It was identified in a screen for regulators of chlorophyll protein gene expression. Mutants in NAC046 have delayed senescence and increased CHL content suggesting a role in regulation of senescence and chlorophyll degradation.	protein_coding
Chr3	1063830	1064182	Promoter (<=1kb)	AT3G04070	NAC DOMAIN CONTAINING PROTEIN 47 (NAC047)	NAC DOMAIN CONTAINING PROTEIN 47 (NAC047);NAC DOMAIN CONTAINING PROTEIN 47 (anac047);SPEEDY HYPONASTIC GROWTH (SHG);SPEEDY HYPONASTIC GROWTH (SHYG)	NAC domain containing protein 47;(source:Araport11)	protein_coding
Chr3	1080695	1080939	Promoter (<=1kb)	AT3G04120	GLYCERALDEHYDE-3-PHOSPHATE DEHYDROGENASE C SUBUNIT 1 (GAPC1)	GLYCERALDEHYDE-3-PHOSPHATE DEHYDROGENASE C SUBUNIT (GAPC); (GAPC-1);GLYCERALDEHYDE-3-PHOSPHATE DEHYDROGENASE C SUBUNIT 1 (GAPC1)	encodes cytosolic GADPH (C subunit) involved in the glycolytic pathway but also interacts with H2O2 potentially placing it in a signalling cascade induced by ROS. The mRNA is cell-to-cell mobile.	protein_coding
Chr3	1290613	1291266	Promoter (<=1kb)	AT3G04730	INDOLEACETIC ACID-INDUCED PROTEIN 16 (IAA16)	INDOLEACETIC ACID-INDUCED PROTEIN 16 (IAA16)	early auxin-induced (IAA16)	protein_coding
Chr3	1589896	1589997	Upstream (1-2kb)	AT3G05490	RALF-LIKE 22 (RALFL22)	RALF-LIKE 22 (RALFL22)	Member of a diversely expressed predicted peptide family showing sequence similarity to tobacco Rapid Alkalinization Factor (RALF), and is believed to play an essential role in the physiology of Arabidopsis. Consists of a single exon and is characterized by a conserved C-terminal motif and N-terminal signal peptide.	protein_coding
Chr3	1634527	1634697	Promoter (<=1kb)	AT3G05630	PHOSPHOLIPASE D P2 (PLDP2)	PHOSPHOLIPASE D P2 (PLDP2);PHOSPHOLIPASE D ZETA 2 (PDLZ2);PHOSPHOLIPASE D ZETA 2 (PLDZETA2)	Encodes a member of the PXPH-PLD subfamily of phospholipase D proteins. Regulates vesicle trafficking. Required for auxin transport and distribution and hence auxin responses. This subfamily is novel structurally different from the majority of plant PLDs by having phox homology (PX) and pleckstrin homology (PH) domains. Involved regulating root development in response to nutrient limitation. Play…	protein_coding
Chr3	1634881	1635133	Promoter (<=1kb)	AT3G05630	PHOSPHOLIPASE D P2 (PLDP2)	PHOSPHOLIPASE D P2 (PLDP2);PHOSPHOLIPASE D ZETA 2 (PDLZ2);PHOSPHOLIPASE D ZETA 2 (PLDZETA2)	Encodes a member of the PXPH-PLD subfamily of phospholipase D proteins. Regulates vesicle trafficking. Required for auxin transport and distribution and hence auxin responses. This subfamily is novel structurally different from the majority of plant PLDs by having phox homology (PX) and pleckstrin homology (PH) domains. Involved regulating root development in response to nutrient limitation. Play…	protein_coding
Chr3	1684589	1684877	Promoter (<=1kb)	AT3G05700	DROUGHT-INDUCED PROTEIN19 (DIL9-3)	DROUGHT-INDUCED PROTEIN19 (DIL9-3)	Encodes a DNA binding protein with transcription activation activity. It is expressed in response to osmotic, drought and ABA stress.	protein_coding
Chr3	1735926	1736046	Promoter (<=1kb)	AT3G05820			Encodes a putative plastid-targeted alkaline/neutral invertase.Expression is induced by salt, osmotic and ABA treatments. Loss of function affects mitochondrial functioning and ROS production.	protein_coding
Chr3	1831801	1832092	Promoter (<=1kb)	AT3G06070			hypothetical protein;(source:Araport11)	protein_coding
Chr3	2011574	2011747	Promoter (<=1kb)	AT3G06500	ALKALINE/NEUTRAL INVERTASE C (A/N-InvC)	ALKALINE/NEUTRAL INVERTASE C (A/N-InvC)	Encodes an alkaline/neutral invertase which localizes in mitochondria. It may be modulating hormone balance in relation to the radicle emergence. Mutants display severely reduced shoot growth and reduced oxygen consumption. Mutant root development is not affected as reported for A/N-InvA mutant (inva) plants. The mRNA is cell-to-cell mobile.	protein_coding
Chr3	2105100	2105122	Promoter (<=1kb)	AT3G06665			pre-tRNA tRNA-His (anticodon: GTG);(source:Araport11, TAIR10)	pre_trna
Chr3	2169870	2169989	Promoter (<=1kb)	AT3G06870			proline-rich family protein;(source:Araport11)	protein_coding
Chr3	2232409	2232514	Promoter (<=1kb)	AT3G07060	EMBRYO DEFECTIVE 1974 (emb1974)	EMBRYO DEFECTIVE 1974 (emb1974)	NHL domain-containing protein;(source:Araport11)	protein_coding
Chr3	2352920	2353018	Upstream (1-2kb)	AT3G07360	PLANT U-BOX 9 (PUB9)	PLANT U-BOX 9 (PUB9);ARABIDOPSIS THALIANA PLANT U-BOX 9 (ATPUB9)	Encodes a protein containing a U-box and an ARM domain. This protein has E3 ubiquitin ligase activity based on in vitro assays.	protein_coding
Chr3	2353772	2353894	Promoter (<=1kb)	AT3G07360	PLANT U-BOX 9 (PUB9)	PLANT U-BOX 9 (PUB9);ARABIDOPSIS THALIANA PLANT U-BOX 9 (ATPUB9)	Encodes a protein containing a U-box and an ARM domain. This protein has E3 ubiquitin ligase activity based on in vitro assays.	protein_coding
Chr3	2364074	2364334	Promoter (<=1kb)	AT3G00250			novel transcribed region;(source:Araport11)	novel_transcribed_region
Chr3	2475497	2475675	Promoter (<=1kb)	AT3G07760	WEEP (WEEP)	WEEP (WEEP)	Ortholog of Peach WEEP gene containing a sterile alpha motif. In peach, WEEP is responsible for pendulous branching phenotype. However in Arabidopsis no morphological branching defect has been observed in mutant lines.	protein_coding
Chr3	2737062	2737330	Promoter (<=1kb)	AT3G08960	(KA120)	(KA120)	Ran effector.	protein_coding
Chr3	2749066	2750010	Promoter (<=1kb)	AT3G09010			Protein kinase superfamily protein;(source:Araport11)	protein_coding
Chr3	2923462	2923566	Promoter (<=1kb)	AT3G09520	EXOCYST SUBUNIT EXO70 FAMILY PROTEIN H4 (EXO70H4)	EXOCYST SUBUNIT EXO70 FAMILY PROTEIN H4 (ATEXO70H4);EXOCYST SUBUNIT EXO70 FAMILY PROTEIN H4 (EXO70H4)	A member of EXO70 gene family, putative exocyst subunits, conserved in land plants. Arabidopsis thaliana contains 23 putative EXO70 genes, which can be classified into eight clusters on the phylogenetic tree.	protein_coding
Chr3	3555556	3556649	Promoter (<=1kb)	AT3G11340	UDP-DEPENDENT GLYCOSYLTRANSFERASE 76B1 (UGT76B1)	UDP-DEPENDENT GLYCOSYLTRANSFERASE 76B1 (UGT76B1)	Encodes a uridine diphosphate-dependent glucosyltransferase that conjugates isoleucic acid and modulates plant defense via glucosylation of N-hydroxypipecolic acid.	protein_coding
Chr3	3585907	3586159	Promoter (<=1kb)	AT3G11410	PROTEIN PHOSPHATASE 2CA (PP2CA)	PROTEIN PHOSPHATASE 2CA (PP2CA);ARABIDOPSIS THALIANA PROTEIN PHOSPHATASE 2CA (ATPP2CA);ABA-HYPERSENSITIVE GERMINATION 3 (AHG3)	Encodes protein phosphatase 2C. Negative regulator of ABA signalling. Expressed in seeds during germination. mRNA up-regulated by drought and ABA.	protein_coding
Chr3	3675150	3675292	Promoter (<=1kb)	AT3G11640			transmembrane protein;(source:Araport11)	protein_coding
Chr3	3758316	3758417	Promoter (<=1kb)	AT3G11900	AROMATIC AND NEUTRAL TRANSPORTER 1 (ANT1)	AROMATIC AND NEUTRAL TRANSPORTER 1 (ANT1)	encodes an amino acid transporter that transports aromatic and neutral amino acids, IAA, and 2,4-D. Expressed in all tissues with highest abundance in flowers and cauline leaves. a member of a small gene family in Arabidopsis and represents a new class of amino acid transporters.	protein_coding
Chr3	3826029	3826173	Promoter (<=1kb)	AT3G12020	KINESIN 7.3 (KIN7.3)	KINESIN 7.3 (KIN7.3)	P-loop containing nucleoside triphosphate hydrolases superfamily protein;(source:Araport11)	protein_coding
Chr3	3919206	3919435	Promoter (<=1kb)	AT3G12280	RETINOBLASTOMA-RELATED 1 (RBR1)	RETINOBLASTOMA-RELATED 1 (RBR1);RETINOBLASTOMA-RELATED (RBR); (RB);RETINOBLASTOMA-RELATED PROTEIN 1 (ATRBR1);RETINOBLASTOMA 1 (RB1)	Encodes a retinoblastoma homologue RETINOBLASTOMA-RELATED protein (RBR or RBR1). RBR controls nuclear proliferation in the female gametophyte. Also required for correct differentiation of male gametophytic cell types. Regulates stem cell maintenance in Arabidopsis roots. Involved in the determination of cell cycle arrest in G1 phase after sucrose starvation. RBR1 is also involved in regulation of…	protein_coding
Chr3	4012376	4012493	Promoter (<=1kb)	AT3G12630	STRESS ASSOCIATED PROTEIN 5 (SAP5)	STRESS ASSOCIATED PROTEIN 5 (SAP5)	Encodes a protein with E3 ligase activity that acts as a positive regulator of stress responses in Arabidopsis.	protein_coding
Chr3	4109113	4109238	Promoter (<=1kb)	AT3G12910			NAC (No Apical Meristem) domain transcriptional regulator superfamily protein;(source:Araport11)	protein_coding
Chr3	4202852	4202934	Upstream (1-2kb)	AT3G13080	ATP-BINDING CASSETTE C3 (ABCC3)	MULTIDRUG RESISTANCE-ASSOCIATED PROTEIN 3 (ATMRP3);MULTIDRUG RESISTANCE PROTEIN 3 (MRP3);MULTIDRUG RESISTANCE-ASSOCIATED PROTEIN 3 (MRP3);ATP-BINDING CASSETTE C3 (ABCC3)	encodes an ATP-dependent MRP-like ABC transporter able to transport glutathione-conjugates as well as chlorophyll catabolites. The expression of this gene is upregulated by herbicide safeners such as benoxacor and fenclorim.	protein_coding
Chr3	4254403	4254636	Promoter (<=1kb)	AT3G13223			pre-tRNA tRNA-Leu (anticodon: AAG);(source:Araport11, TAIR10)	pre_trna
Chr3	4311852	4312060	Promoter (<=1kb)	AT3G13310	DNA J PROTEIN C66 (DJC66)	DNA J PROTEIN C66 (DJC66)	Chaperone DnaJ-domain superfamily protein;(source:Araport11)	protein_coding
Chr3	4312343	4312514	Promoter (<=1kb)	AT3G13310	DNA J PROTEIN C66 (DJC66)	DNA J PROTEIN C66 (DJC66)	Chaperone DnaJ-domain superfamily protein;(source:Araport11)	protein_coding
Chr3	4541541	4541711	Upstream (2-3kb)	AT3G13810	INDETERMINATE(ID)-DOMAIN 11 (IDD11)	INDETERMINATE(ID)-DOMAIN 11 (IDD11)	indeterminate(ID)-domain 11;(source:Araport11)	protein_coding
Chr3	4655649	4656419	Upstream (1-2kb)	AT3G14060			hypothetical protein;(source:Araport11)	protein_coding
Chr3	4660822	4660956	Promoter (<=1kb)	AT3G14067	SENESCENCE-ASSOCIATED SUBTILISIN PROTEASE (SASP)	SENESCENCE-ASSOCIATED SUBTILISIN PROTEASE (SASP)	Encodes a protein with similarity to serine protease, subtilisin, that is upregulated during senescence and expressed in the arial portions of the plant.Loss of function mutations have increased branch number but normal silique length and seed set and therefore have increased fertility.	protein_coding
Chr3	4723879	4724014	Promoter (<=1kb)	AT3G02895			None;(source:Araport11)	long_noncoding_rna
Chr3	4924709	4924880	Promoter (<=1kb)	AT3G14660	CYTOCHROME P450, FAMILY 72, SUBFAMILY A, POLYPEPTIDE 13 (CYP72A13)	CYTOCHROME P450, FAMILY 72, SUBFAMILY A, POLYPEPTIDE 13 (CYP72A13)	putative cytochrome P450 The mRNA is cell-to-cell mobile.	protein_coding
Chr3	4937047	4937320	Promoter (<=1kb)	AT3G14690			putative cytochrome P450The mRNA is cell-to-cell mobile.	protein_coding
Chr3	5005530	5005636	Promoter (<=1kb)	AT3G14880			transcription factor-like protein;(source:Araport11)	protein_coding
Chr3	5047047	5047439	Promoter (<=1kb)	AT3G14990	DJ-1 HOMOLOG A (DJ1A)	DJ-1 HOMOLOG A (DJ1A);DJ-1 HOMOLOG A (AtDJ1A); (DJ-1A)	Encodes a homolog of animal DJ-1 superfamily protein. In the A. thaliana genome, three genes encoding close homologs of human DJ-1 were identified AT3G14990 (DJ1A), AT1G53280 (DJ1B) and AT4G34020 (DJ1C). Among the three homologs, DJ1C is essential for chloroplast development and viability. It exhibits glyoxalase activity towards glyoxal and methylglyoxal. The mRNA is cell-to-cell mobile.	protein_coding
Chr3	5119714	5119856	Promoter (<=1kb)	AT3G15200			Tetratricopeptide repeat (TPR)-like superfamily protein;(source:Araport11)	protein_coding
Chr3	5119988	5120149	Promoter (<=1kb)	AT3G15200			Tetratricopeptide repeat (TPR)-like superfamily protein;(source:Araport11)	protein_coding
Chr3	5124197	5124332	Promoter (<=1kb)	AT3G00330			novel transcribed region;(source:Araport11)	novel_transcribed_region
Chr3	5125317	5125619	Promoter (<=1kb)	AT3G03035			None;(source:Araport11)	long_noncoding_rna
Chr3	5694928	5695015	Upstream (2-3kb)	AT3G16720	ARABIDOPSIS TOXICOS EN LEVADURA 2 (ATL2)	ARABIDOPSIS TOXICOS EN LEVADURA 2 (ATL2);TOXICOS EN LEVADURA 2 (TL2)	RING-H2 protein induced after exposure to chitin or inactivated crude cellulase preparations. The mRNA is cell-to-cell mobile.	protein_coding
Chr3	5730921	5731380	Promoter (<=1kb)	AT3G03375			None;(source:Araport11)	long_noncoding_rna
Chr3	5747417	5747548	Promoter (<=1kb)	AT3G16850	POLYGALACTURONASE CLADE F 5 (PGF5)	POLYGALACTURONASE CLADE F 5 (PGF5)	Pectin lyase-like superfamily protein;(source:Araport11)	protein_coding
Chr3	5796882	5797123	Promoter (<=1kb)	AT3G16990			heme oxygenase-like, multi-helical;(source:Araport11)	protein_coding
Chr3	5861150	5861588	Promoter (<=1kb)	AT3G17185	TRANS-ACTING SIRNA3 (TAS3)	(TASIR-ARF);SHORT OPEN READING FRAME 24 (SORF24); (ATTAS3);TRANS-ACTING SIRNA3 (TAS3)	Encodes a trans-acting siRNA (tasi-RNA) that regulates the expression of auxin response factor genes (ARF2, ARF4, ETT). One of 3 genomic loci that encode the TAS3 siRNA. Has been identified as a translated small open reading frame by ribosome profiling.	other_rna
Chr3	6273749	6273910	Promoter (<=1kb)	AT3G18290	BRUTUS (BTS)	EMBRYO DEFECTIVE 2454 (EMB2454);BRUTUS (BTS)	Encodes BRUTUS (BTS), a putative E3 ligase protein with metal ion binding and DNA binding domains, which negatively regulates the response to iron deficiency. The mRNA is cell-to-cell mobile.	protein_coding
Chr3	6346223	6346403	Upstream (2-3kb)	AT3G03685			None;(source:Araport11)	long_noncoding_rna
Chr3	6617833	6618133	Promoter (<=1kb)	AT3G19150	KIP-RELATED PROTEIN 6 (KRP6)	(ICK4);ARABIDOPSIS CDK INHIBITOR 1 (ACK1);KIP-RELATED PROTEIN 6 (KRP6); (ATKRP6)	Kip-related protein (KRP) gene, encodes CDK (cyclin-dependent kinase) inhibitor (CKI), negative regulator of cell division. Binds to D type cyclins. A member of seven KRP genes found in Arabidopsis thaliana. Differential expression patterns for distinct KRPs were revealed by in situ hybridization. KRP6 appears to be targeted for degradation by RHF1a and RHF2a to allow mitotic divisions during gam…	protein_coding
Chr3	6801778	6802070	Upstream (2-3kb)	AT3G19580	ZINC-FINGER PROTEIN 2 (ZF2)	ZINC-FINGER PROTEIN 2 (AZF2);ZINC-FINGER PROTEIN 2 (ZF2)	Encodes zinc finger protein. mRNA levels are upregulated in response to ABA, high salt, and mild desiccation. The protein is localized to the nucleus and acts as a transcriptional repressor.	protein_coding
Chr3	6804652	6804939	Promoter (<=1kb)	AT3G19580	ZINC-FINGER PROTEIN 2 (ZF2)	ZINC-FINGER PROTEIN 2 (AZF2);ZINC-FINGER PROTEIN 2 (ZF2)	Encodes zinc finger protein. mRNA levels are upregulated in response to ABA, high salt, and mild desiccation. The protein is localized to the nucleus and acts as a transcriptional repressor.	protein_coding
Chr3	6961695	6961750	Promoter (<=1kb)	AT3G19980	FLOWER-SPECIFIC, PHYTOCHROME-ASSOCIATED PROTEIN PHOSPHATASE 3 (FYPP3)	FLOWER-SPECIFIC, PHYTOCHROME-ASSOCIATED PROTEIN PHOSPHATASE 3 (ATFYPP3);SERINE/THREONINE PROTEIN PHOSPHATASE (STPP);FLOWER-SPECIFIC, PHYTOCHROME-ASSOCIATED PROTEIN PHOSPHATASE 3 (FYPP3);EMBRYO DEFECTIVE 2736 (EMB2736)	Encodes catalytic subunit of serine/threonine protein phosphatase 2A. It can associate with phytochromes A and B in vitro. Mutant plants display an accelerated flowering phenotype.Acts antagonistically to SnRK2 to regulate ABI5 phosphorylation. It inteacts with NRP which results in tethering to endosomes leading to its degradation.	protein_coding
Chr3	7082603	7082712	Promoter (<=1kb)	AT3G20300			extracellular ligand-gated ion channel protein (DUF3537);(source:Araport11)	protein_coding
Chr3	7115729	7115832	Promoter (<=1kb)	AT3G20410	CALMODULIN-DOMAIN PROTEIN KINASE 9 (CPK9)	CALMODULIN-DOMAIN PROTEIN KINASE 9 (CPK9)	calmodulin-domain protein kinase CDPK isoform 9 (CPK9)	protein_coding
Chr3	7214007	7214166	Promoter (<=1kb)	AT3G20640	PERICYCLE FACTOR TYPE-A 6 (PFA6)	PERICYCLE FACTOR TYPE-A 6 (PFA6)	Governs the competence of pericycle cells to initiate lateral root primordium formation.	protein_coding
Chr3	7657743	7657973	Upstream (1-2kb)	AT3G21720	ISOCITRATE LYASE (ICL)	ISOCITRATE LYASE (ICL)	Encodes a glyoxylate cycle enzyme isocitrate lyase (ICL) involved in salt tolerance.	protein_coding
Chr3	7675072	7675335	Promoter (<=1kb)	AT3G21781			Natural antisense transcript overlaps with AT3G21780;(source:Araport11)	antisense_long_noncoding_rna
Chr3	7675780	7676010	Promoter (<=1kb)	AT3G21780	UDP-GLUCOSYL TRANSFERASE 71B6 (UGT71B6)	UDP-GLUCOSYL TRANSFERASE 71B6 (UGT71B6)	Encodes a protein with UDP-glucosyl transferase activity that was shown to preferentially glucosylates abscisic acid (ABA), and not its catabolites. Moreover, UGT71B6 was shown to have a strict preference for the naturally-occurring ABA enantiomer, (+)-ABA, and not its 'unnatural' relative, (-)-ABA. This is in contrast to the other identified UGT genes catalyzing the glucosylation of ABA which we…	protein_coding
Chr3	7676220	7676277	Promoter (<=1kb)	AT3G21780	UDP-GLUCOSYL TRANSFERASE 71B6 (UGT71B6)	UDP-GLUCOSYL TRANSFERASE 71B6 (UGT71B6)	Encodes a protein with UDP-glucosyl transferase activity that was shown to preferentially glucosylates abscisic acid (ABA), and not its catabolites. Moreover, UGT71B6 was shown to have a strict preference for the naturally-occurring ABA enantiomer, (+)-ABA, and not its 'unnatural' relative, (-)-ABA. This is in contrast to the other identified UGT genes catalyzing the glucosylation of ABA which we…	protein_coding
Chr3	7819016	7819191	Promoter (<=1kb)	AT3G22160	JASMONATE-ASSOCIATED VQ MOTIF GENE 1 (JAV1)	JASMONATE-ASSOCIATED VQ MOTIF GENE 1 (JAV1)	VQ motif-containing protein. JAV1 is a repressor of jasmonate-mediated defense responses.	protein_coding
Chr3	7819921	7820119	Promoter (<=1kb)	AT3G04245			None;(source:Araport11)	long_noncoding_rna
Chr3	7845286	7845823	Promoter (<=1kb)	AT3G22230			Ribosomal L27e protein family;(source:Araport11)	protein_coding
Chr3	7846641	7847023	Promoter (<=1kb)	AT3G22231	PATHOGEN AND CIRCADIAN CONTROLLED 1 (PCC1)	(PCM4);PATHOGEN AND CIRCADIAN CONTROLLED 1 (PCC1)	Encodes a member of a novel 6 member Arabidopsis gene family. Expression of PCC1 is regulated by the circadian clock and is upregulated in response to both virulent and avirulent strains of Pseudomonas syringae pv. tomato.	protein_coding
Chr3	7855181	7855407	Promoter (<=1kb)	AT3G22235	CYSTEINE-RICH TRANSMEMBRANE MODULE 8 (ATHCYSTM8)	CYSTEINE-RICH TRANSMEMBRANE MODULE 8 (ATHCYSTM8)	cysteine-rich TM module stress tolerance protein;(source:Araport11)	protein_coding
Chr3	7855686	7856102	Promoter (<=1kb)	AT3G22235	CYSTEINE-RICH TRANSMEMBRANE MODULE 8 (ATHCYSTM8)	CYSTEINE-RICH TRANSMEMBRANE MODULE 8 (ATHCYSTM8)	cysteine-rich TM module stress tolerance protein;(source:Araport11)	protein_coding
Chr3	7910179	7910318	Upstream (2-3kb)	AT3G22380	TIME FOR COFFEE (TIC)	TIME FOR COFFEE (TIC)	Encodes a nucleus-acting plant-specific clock regulator working close to the central oscillator and affecting the circadian gating of light responses. Circadian gating is the alteration of circadian phase according to the photoperiod of the entraining day/light cycle and the rhythmic antagonism of light responses in the early subjective night. TIC differentially regulates CCA1 and PRR9 from LHY, …	protein_coding
Chr3	7935860	7936088	Promoter (<=1kb)	AT3G22410			Sec14p-like phosphatidylinositol transfer family protein;(source:Araport11)	protein_coding
Chr3	8086205	8086296	Promoter (<=1kb)	AT3G22840	EARLY LIGHT-INDUCABLE PROTEIN (ELIP1)	EARLY LIGHT-INDUCABLE PROTEIN (ELIP1); (ELIP)	Encodes an early light-inducible protein.	protein_coding
Chr3	8167285	8167553	Distal Intergenic	AT3G22990	LEAF AND FLOWER RELATED (LFR)	LEAF AND FLOWER RELATED (LFR)	Armadillo-repeat containing protein. Involved in leaf and flower development. Located in nucleus. Broadly expressed throughout vegetative and floral tissues. LFR is functionally associated with AS2 to mediate leaf development.	protein_coding
Chr3	8640243	8640370	Promoter (<=1kb)	AT3G23910			reverse transcriptase-like protein;(source:Araport11)	protein_coding
Chr3	8734559	8734710	Promoter (<=1kb)	AT3G24170	GLUTATHIONE-DISULFIDE REDUCTASE (GR1)	GLUTATHIONE-DISULFIDE REDUCTASE (ATGR1);GLUTATHIONE-DISULFIDE REDUCTASE (GR1)	Encodes a cytosolic glutathione reductase.	protein_coding
Chr3	8742972	8743158	Promoter (<=1kb)	AT3G24190	(ABC1K6)	(ABC1K6)	ABC1-type kinase, located in chloroplast, involved in protein phosphorylation.	protein_coding
Chr3	8993936	8994023	Upstream (1-2kb)	AT3G24640			lyase;(source:Araport11)	protein_coding
Chr3	9195075	9195358	Promoter (<=1kb)	AT3G25250	AGC2 KINASE 1 (AGC2-1)	(AGC2);OXIDATIVE SIGNAL-INDUCIBLE1 (OXI1); (AtOXI1);AGC2 KINASE 1 (AGC2-1)	Arabidopsis protein kinase The mRNA is cell-to-cell mobile.	protein_coding
Chr3	9315566	9315837	Upstream (1-2kb)	AT3G25610	AMINOPHOSPHOLIPID ATPASE10 (ALA10)	AMINOPHOSPHOLIPID ATPASE10 (ALA10)	Encodes aminophospholipid ATPase10 (ALA10), a P4-type ATPase flippase that internalizes exogenous phospholipids across the plasma membrane.	protein_coding
Chr3	9363600	9363772	Distal Intergenic	AT3G25700			Eukaryotic aspartyl protease family protein;(source:Araport11)	protein_coding
Chr3	9381559	9381858	Upstream (1-2kb)	AT3G25720			RNA-directed DNA polymerase (reverse transcriptase)-related family protein;(source:Araport11)	protein_coding
Chr3	9470437	9471193	Promoter (<=1kb)	AT3G25882	NIM1-INTERACTING 2 (NIMIN-2)	NIM1-INTERACTING 2 (NIMIN-2)	encodes a kinase that physically interacts with NPR1/NIM1	protein_coding
Chr3	9472436	9472747	Upstream (1-2kb)	AT3G25882	NIM1-INTERACTING 2 (NIMIN-2)	NIM1-INTERACTING 2 (NIMIN-2)	encodes a kinase that physically interacts with NPR1/NIM1	protein_coding
Chr3	9577021	9577340	Upstream (1-2kb)	AT3G26170	CYTOCHROME P450, FAMILY 71, SUBFAMILY B, POLYPEPTIDE 19 (CYP71B19)	CYTOCHROME P450, FAMILY 71, SUBFAMILY B, POLYPEPTIDE 19 (CYP71B19)	putative cytochrome P450	protein_coding
Chr3	9577575	9577857	Upstream (2-3kb)	AT3G26180	CYTOCHROME P450, FAMILY 71, SUBFAMILY B, POLYPEPTIDE 20 (CYP71B20)	CYTOCHROME P450, FAMILY 71, SUBFAMILY B, POLYPEPTIDE 20 (CYP71B20)	putative cytochrome P450	protein_coding
Chr3	9595355	9595429	Promoter (<=1kb)	AT3G26210	CYTOCHROME P450, FAMILY 71, SUBFAMILY B, POLYPEPTIDE 23 (CYP71B23)	CYTOCHROME P450, FAMILY 71, SUBFAMILY B, POLYPEPTIDE 23 (CYP71B23)	putative cytochrome P450 The mRNA is cell-to-cell mobile.	protein_coding
Chr3	9676418	9676585	Promoter (<=1kb)	AT3G26440			transmembrane protein, putative (DUF707);(source:Araport11)	protein_coding
Chr3	9709997	9710156	Promoter (<=1kb)	AT3G26500	PLANT INTRACELLULAR RAS GROUP-RELATED LRR 2 (PIRL2)	PLANT INTRACELLULAR RAS GROUP-RELATED LRR 2 (PIRL2)	Encodes PIRL2, a member of the Plant Intracellular Ras-group-related LRRs (Leucine rich repeat proteins). PIRLs are a distinct, plant-specific class of intracellular LRRs that likely mediate protein interactions, possibly in the context of signal transduction.	protein_coding
Chr3	9801143	9801256	Promoter (<=1kb)	AT3G26670			magnesium transporter, putative (DUF803);(source:Araport11)	protein_coding
Chr3	9867486	9867725	Promoter (<=1kb)	AT3G26810	AUXIN SIGNALING F-BOX 2 (AFB2)	AUXIN SIGNALING F-BOX 2 (AFB2)	Auxin F box protein, the dominant auxin receptor in roots.	protein_coding
Chr3	10073737	10073850	Promoter (<=1kb)	AT3G27270			TRAM, LAG1 and CLN8 (TLC) lipid-sensing domain containing protein;(source:Araport11)	protein_coding
Chr3	10205006	10205134	Promoter (<=1kb)	AT3G27540			beta-1,4-N-acetylglucosaminyltransferase family protein;(source:Araport11)	protein_coding
Chr3	10790616	10790844	Promoter (<=1kb)	AT3G28740	CYTOCHROME P450, FAMILY 81, SUBFAMILY D, POLYPEPTIDE 11 (CYP81D11)	CYTOCHROME P450, FAMILY 81, SUBFAMILY D, POLYPEPTIDE 11 (CYP81D11)	Encodes a member of the cytochrome p450 family. Expression is upregulated in response to cis-jasmonate treatment. Overexpression induces synthesis of volatile compounds that affect chemical ecology and insect interactions.	protein_coding
Chr3	10910541	10910663	Promoter (<=1kb)	AT3G28910	MYB DOMAIN PROTEIN 30 (MYB30)	(ATMYB30);MYB DOMAIN PROTEIN 30 (MYB30)	Encodes a MYB family transcriptional regulator.It is a a positive regulator of the pathogen-induced hypersensitive response and of brassinosteroid and abscisic acid signaling and a negative regulator of photomorphogenesis. Accumulation of MYB30 is light regulated and activity is modulated by SUMOlaytion. MYB30 can for complexes with different bHLH components to regulate expression of different pa…	protein_coding
Chr3	11190915	11191856	Promoter (<=1kb)	AT3G29240	(DUF179-3)	(DUF179-3)	Interacts with chloroplast chaperone CLPC1, which unfolds and delivers substrates to the stromal CLPPRT protease complex for degradation. CLPD and DUF760-6 form a small module (IV) connecting to DUF179-3, CLPX1, and CLPB3.	protein_coding
Chr3	11195367	11195585	Promoter (<=1kb)	AT3G29250	SHORT-CHAIN DEHYDROGENASE REDUCTASE 4 (SDR4)	SHORT-CHAIN DEHYDROGENASE REDUCTASE 4 (SDR4); (ATSDR4)	NAD(P)-binding Rossmann-fold superfamily protein;(source:Araport11)	protein_coding
Chr3	11384059	11384230	Promoter (<=1kb)	AT3G29575	ABI FIVE BINDING PROTEIN 3 (AFP3)	ABI FIVE BINDING PROTEIN 3 (AFP3)	ABI five binding protein 3;(source:Araport11)	protein_coding
Chr3	11725293	11725430	Upstream (1-2kb)	AT3G29805			transposable_element_gene;(source:Araport11);pseudogene, hypothetical protein;(source:TAIR10)	transposable_element_gene
Chr3	15903242	15903683	Promoter (<=1kb)	AT3G44190			FAD/NAD(P)-binding oxidoreductase family protein;(source:Araport11)	protein_coding
Chr3	15985620	15985725	Promoter (<=1kb)	AT3G44310	NITRILASE 1 (NIT1)	NITRILASE 1 (NIT1);A. THALIANA NITRILASE 1 (ATNIT1); (NITI)	Mutants are resistant to indole-3-acetonitrile (IAN). NIT1 catalyzes the terminal activation step in indole-acetic acid biosynthesis. Predominantly expressed isoform of nitrilase isoenzyme family. Aggregation of NIT1 in cells directly abutting wound sites is one of the earliest events associated with wound and herbicide-induced cell death. The protein undergoes thiolation following treatment with…	protein_coding
Chr3	16075663	16075888	Promoter (<=1kb)	AT3G44450	BLUE-LIGHT INHIBITOR OF CRYPTOCHROMES 2 (BIC2)	BLUE-LIGHT INHIBITOR OF CRYPTOCHROMES 2 (BIC2)	Plant specific protein.BIC1 and BIC2 inhibit cryptochrome function by blocking blue light-dependent cryptochrome dimerization.Light activated transcription of BICs is mediated by cryptochromes.	protein_coding
Chr3	16292514	16292628	Promoter (<=1kb)	AT3G44735	PHYTOSULFOKINE 3 PRECURSOR (PSK3)	PHYTOSULFOKINE 3 PRECURSOR (PSK3);PHYTOSULFOKINE 3 PRECURSOR (ATPSK3); (PSK1)	Phytosulfokine 3 precursor, coding for a unique plant peptide growth factor.	protein_coding
Chr3	16596539	16596635	Upstream (1-2kb)	AT3G45256			transposable_element_gene;(source:Araport11);pseudogene, similar to putative AP endonuclease/reverse transcriptase, similar to putative non-LTR retroelement reverse transcriptase;(source:TAIR10)	transposable_element_gene
Chr3	16599187	16599325	Promoter (<=1kb)	AT3G45260	BALDIBIS (BIB)	BALDIBIS (BIB)	BIB is a member of the BIRD family of zinc finger proteins that includes JKD. BIB functions redundantly with JKD to retain SHR in the nucleus and thereby restrict SHR movement in root tissues.	protein_coding
Chr3	16789693	16789802	Promoter (<=1kb)	AT3G45730			hypothetical protein;(source:Araport11)	protein_coding
Chr3	16923199	16923552	Promoter (<=1kb)	AT3G46080			C2H2-type zinc finger family protein;(source:Araport11)	protein_coding
Chr3	16926957	16927096	Promoter (<=1kb)	AT3G46090	(ZAT7)	(ZAT7)	C2H2 and C2HC zinc fingers superfamily protein;(source:Araport11)	protein_coding
Chr3	17177861	17178602	Promoter (<=1kb)	AT3G07505			None;(source:Araport11)	long_noncoding_rna
Chr3	17401855	17401956	Promoter (<=1kb)	AT3G47250			transmembrane protein, putative (DUF247);(source:Araport11)	protein_coding
Chr3	17551865	17552083	Upstream (2-3kb)	AT3G47610			transcription regulator/ zinc ion binding protein;(source:Araport11)	protein_coding
Chr3	17623975	17624262	Promoter (<=1kb)	AT3G47780	ATP-BINDING CASSETTE A7 (ABCA7)	A. THALIANA ABC2 HOMOLOG 6 (ATATH6);ABC2 HOMOLOG 6 (ATH6);ATP-BINDING CASSETTE A7 (ABCA7)	member of ATH subfamily The mRNA is cell-to-cell mobile.	protein_coding
Chr3	17645770	17646762	Promoter (<=1kb)	AT3G47830			DNA glycosylase superfamily protein;(source:Araport11)	protein_coding
Chr3	17690878	17691044	Upstream (1-2kb)	AT3G47940			DNAJ heat shock family protein;(source:Araport11)	protein_coding
Chr3	17704567	17704674	Upstream (1-2kb)	AT3G07845			None;(source:Araport11)	long_noncoding_rna
Chr3	17739721	17740025	Promoter (<=1kb)	AT3G48050	'SHUTTLE' IN CHINESE (SUO)	'SHUTTLE' IN CHINESE (SUO)	Encodes a large protein with N-terminal bromo-adjacent homology (BAH) and transcription elongation factor S-II (TFS2N) domains and two C-terminal GW (glycine and tryptophan) repeats. It is nuclear and colocalizes with the processing-body component DCP1 in the cytoplasm. SOU is a component of the miRNA pathway and is involved in translational repression.	protein_coding
Chr3	17868124	17868320	Promoter (<=1kb)	AT3G48240			Octicosapeptide/Phox/Bem1p family protein;(source:Araport11)	protein_coding
Chr3	17975541	17975713	Promoter (<=1kb)	AT3G48515			pre-tRNA tRNA-Tyr (anticodon: GTA);(source:Araport11, TAIR10)	pre_trna
Chr3	17976710	17976845	Promoter (<=1kb)	AT3G48520	CYTOCHROME P450, FAMILY 94, SUBFAMILY B, POLYPEPTIDE 3 (CYP94B3)	CYTOCHROME P450, FAMILY 94, SUBFAMILY B, POLYPEPTIDE 3 (CYP94B3)	CYP94B3 is a jasmonoyl-isoleucine-12-hydroxylase that catalyzes the formation of 12-OH-JA-Ile from JA-Ile. By reducing the levels of this the biologically active phytohormone, CYP94B3 attenuates the jasmonic acid signaling cascade. CYP94B3 transcript levels rise in response to wounding.	protein_coding
Chr3	18206026	18206172	Promoter (<=1kb)	AT3G49115			This gene encodes a small protein and has either evidence of transcription or purifying selection.	protein_coding
Chr3	18373720	18374346	Promoter (<=1kb)	AT3G49570	RESPONSE TO LOW SULFUR 3 (LSU3)	RESPONSE TO LOW SULFUR 3 (LSU3)	response to low sulfur 3;(source:Araport11)	protein_coding
Chr3	18465299	18465418	Promoter (<=1kb)	AT3G49780	PHYTOSULFOKINE 4 PRECURSOR (PSK4)	PHYTOSULFOKINE 4 PRECURSOR (ATPSK4);PHYTOSULFOKINE 4 PRECURSOR (PSK4); (ATPSK3 (FORMER SYMBOL))	Phytosulfokine 3 precursor, coding for a unique plant peptide growth factor. Plants overexpressing this gene (under a 35S promoter), develop normal cotyledons and hypocotyls but their growth, in particular that of their roots, was faster than that of wildtype. Expression is controlled by miPEP858a/miR858a.	protein_coding
Chr3	18465578	18465680	Promoter (<=1kb)	AT3G49780	PHYTOSULFOKINE 4 PRECURSOR (PSK4)	PHYTOSULFOKINE 4 PRECURSOR (ATPSK4);PHYTOSULFOKINE 4 PRECURSOR (PSK4); (ATPSK3 (FORMER SYMBOL))	Phytosulfokine 3 precursor, coding for a unique plant peptide growth factor. Plants overexpressing this gene (under a 35S promoter), develop normal cotyledons and hypocotyls but their growth, in particular that of their roots, was faster than that of wildtype. Expression is controlled by miPEP858a/miR858a.	protein_coding
Chr3	18560738	18560875	Upstream (1-2kb)	AT3G50060	MYB DOMAIN PROTEIN 77 (MYB77)	MYB DOMAIN PROTEIN 77 (MYB77)	Encodes a member of the R2R3 transcription factor gene family. Expressed in response to potassium deprivation and auxin. Involved in lateral root development. Interacts with ARF7 and regulates the expression of some auxin responsive genes.	protein_coding
Chr3	18563262	18563370	Downstream (1-2kb)	AT3G50070	CYCLIN D3;3 (CYCD3;3)	CYCLIN D3;3 (CYCD3;3)	Encode CYCD3;3, a CYCD3 D-type cyclin. Important for determining cell number in developing lateral organs. Mediating cytokinin effects in apical growth and development.	protein_coding
Chr3	18633035	18633234	Upstream (1-2kb)	AT3G50260	COOPERATIVELY REGULATED BY ETHYLENE AND JASMONATE 1 (CEJ1)	COOPERATIVELY REGULATED BY ETHYLENE AND JASMONATE 1 (CEJ1); (ATERF#011);DREB AND EAR MOTIF PROTEIN 1 (DEAR1)	Encodes a member of the DREB subfamily A-5 of ERF/AP2 transcription factor family. The protein contains one AP2 domain. Involved in defense and freezing stress responses. There are 16 members in this subfamily including RAP2.1, RAP2.9 and RAP2.10. The mRNA is cell-to-cell mobile.	protein_coding
Chr3	18635066	18635172	Promoter (<=1kb)	AT3G50260	COOPERATIVELY REGULATED BY ETHYLENE AND JASMONATE 1 (CEJ1)	COOPERATIVELY REGULATED BY ETHYLENE AND JASMONATE 1 (CEJ1); (ATERF#011);DREB AND EAR MOTIF PROTEIN 1 (DEAR1)	Encodes a member of the DREB subfamily A-5 of ERF/AP2 transcription factor family. The protein contains one AP2 domain. Involved in defense and freezing stress responses. There are 16 members in this subfamily including RAP2.1, RAP2.9 and RAP2.10. The mRNA is cell-to-cell mobile.	protein_coding
Chr3	18752304	18752404	Promoter (<=1kb)	AT3G50530	CDPK-RELATED KINASE (CRK)	CDPK-RELATED KINASE (CRK)	CDPK-related kinase	protein_coding
Chr3	18808636	18810023	Promoter (<=1kb)	AT3G50650			GRAS family transcription factor;(source:Araport11)	protein_coding
Chr3	18821939	18822092	Distal Intergenic	AT3G50665			pre-tRNA tRNA-Glu (anticodon: TTC);(source:Araport11, TAIR10)	pre_trna
Chr3	18892452	18892617	Promoter (<=1kb)	AT3G50820	PHOTOSYSTEM II SUBUNIT O-2 (PSBO2)	PHOTOSYSTEM II SUBUNIT O-2 (PSBO2);PHOTOSYSTEM II SUBUNIT O-2 (PSBO-2);OXYGEN EVOLVING COMPLEX SUBUNIT 33 KDA (OEC33)	Encodes a protein which is an extrinsic subunit of photosystem II and which has been proposed to play a central role in stabilization of the catalytic manganese cluster. In <i>Arabidopsis thaliana</i> the PsbO proteins are encoded by two genes: <i>psbO1</i> and <i>psbO2</i>. PsbO2 is the minor isoform in the wild-type. Mutants defective in this gene have been shown to be affected in the dephospho…	protein_coding
Chr3	18919125	18919361	Promoter (<=1kb)	AT3G50910			netrin receptor DCC;(source:Araport11)	protein_coding
Chr3	19121147	19121245	Promoter (<=1kb)	AT3G51550	FERONIA (FER)	FERONIA (FER)	Encodes a synergid-expressed, plasma-membrane localized receptor-like kinase that accumulates asymetrically in the synergid membrnane at the filiform apparatus and mediates male-female gametophyte interactions during pollen tube reception. Also involved in powdery mildew infection. Mutants show faster root elongation under dim light, the protein is required for intracellular accumulation of AHA2 …	protein_coding
Chr3	19181748	19181873	Promoter (<=1kb)	AT3G08205			None;(source:Araport11)	long_noncoding_rna
Chr3	19256112	19256389	Promoter (<=1kb)	AT3G51895			Encodes a chloroplast-localized sulfate transporter.	protein_coding
Chr3	19287643	19287808	Promoter (<=1kb)	AT3G51990			Protein kinase superfamily protein;(source:Araport11)	protein_coding
Chr3	19312107	19312289	Promoter (<=1kb)	AT3G52060	BETA-1,6-N-ACETYLGLUCOSAMINYL TRANSFERASE-LIKE (GNTL)	BETA-1,6-N-ACETYLGLUCOSAMINYL TRANSFERASE-LIKE (GNTL); (ATGNTL)	Encodes a plasmodesmal glycosyltransferase-like protein. Mutation results in defects in seed germination and delayed plant growth.	protein_coding
Chr3	19353725	19353818	Promoter (<=1kb)	AT3G52180	STARCH-EXCESS 4 (SEX4)	STARCH-EXCESS 4 (SEX4); (ATSEX4);DUAL-SPECIFICITY PROTEIN PHOSPHATASE 4 (DSP4); (ATPTPKIS1)	Encodes a plant-specific glucan phosphatase that contains a noncatalytic carbohydrate-binding module as well as a dual specificity protein phosphatase domain. SEX4 can dephosphorylate C6- and C3-glucosyl residues on native starch grains and related maltodextrin compounds in vitro. This protein interacts with the plant SnRK AKIN11, binds starch, and is localized in the chloroplast. sex4 mutants ha…	protein_coding
Chr3	19449061	19449188	Upstream (1-2kb)	AT3G52470			Late embryogenesis abundant (LEA) hydroxyproline-rich glycoprotein family;(source:Araport11)	protein_coding
Chr3	19469174	19469402	Promoter (<=1kb)	AT3G52510			F-box associated ubiquitination effector family protein;(source:Araport11)	protein_coding
Chr3	19535504	19535649	Promoter (<=1kb)	AT3G52710			hypothetical protein;(source:Araport11)	protein_coding
Chr3	19700756	19700951	Upstream (1-2kb)	AT3G08330			None;(source:Araport11)	long_noncoding_rna
Chr3	19749732	19749921	Upstream (2-3kb)	AT3G53260	PHENYLALANINE AMMONIA-LYASE 2 (PAL2)	(ATPAL2);PHENYLALANINE AMMONIA-LYASE 2 (PAL2)	Encodes phenylalanine lyase. Arabidopsis has four PALs: AT2G37040 (PAL1), AT3G53260 (PAL2), AT5G04230 (PAL3) and AT3G10340 (PAL4).	protein_coding
Chr3	19807375	19807475	Upstream (1-2kb)	AT3G53420	PLASMA MEMBRANE INTRINSIC PROTEIN 2A (PIP2A)	PLASMA MEMBRANE INTRINSIC PROTEIN 2;1 (PIP2;1);PLASMA MEMBRANE INTRINSIC PROTEIN 2 (PIP2);PLASMA MEMBRANE INTRINSIC PROTEIN 2A (PIP2A); (ATPIP2;1)	a member of the plasma membrane intrinsic protein subfamily PIP2. localizes to the plasma membrane and exhibits water transport activity in Xenopus oocyte. expressed specifically in the vascular bundles and protein level increases slightly during leaf dev. When expressed in yeast cells can conduct hydrogen peroxide into those cells.	protein_coding
Chr3	20066158	20066289	Promoter (<=1kb)	AT3G54200	(NHL39)	(NHL39)	Late embryogenesis abundant (LEA) hydroxyproline-rich glycoprotein family;(source:Araport11)	protein_coding
Chr3	20179051	20179152	Promoter (<=1kb)	AT3G54500	NIGHT LIGHT-INDUCIBLE AND CLOCK-REGULATED GENE 2 (LNK2)	NIGHT LIGHT-INDUCIBLE AND CLOCK-REGULATED GENE 2 (LNK2)	Member of a small family (4 proteins) in Arabidopsis that have some overlap in function. LNK2 along with LNK1 functions in the integration of light signaling and circadian clock. It is regulated by the clock TOC1 complex. Functions as a transcriptional coactivator.	protein_coding
Chr3	20849397	20849996	Promoter (<=1kb)	AT3G56200	(ATAVT6C)	(ATAVT6C)	Encodes a putative amino acid transporter. The mRNA is cell-to-cell mobile.	protein_coding
Chr3	20909395	20909585	Upstream (1-2kb)	AT3G56400	WRKY DNA-BINDING PROTEIN 70 (WRKY70)	WRKY DNA-BINDING PROTEIN 70 (WRKY70);ARABIDOPSIS THALIANA WRKY DNA-BINDING PROTEIN 70 (ATWRKY70)	Member of WRKY Transcription Factor; Group III. Function as activator of SA-dependent defense genes and a repressor of JA-regulated genes. WRKY70-controlled suppression of JA-signaling is partly executed by NPR1.	protein_coding
Chr3	20909857	20911586	Promoter (<=1kb)	AT3G56400	WRKY DNA-BINDING PROTEIN 70 (WRKY70)	WRKY DNA-BINDING PROTEIN 70 (WRKY70);ARABIDOPSIS THALIANA WRKY DNA-BINDING PROTEIN 70 (ATWRKY70)	Member of WRKY Transcription Factor; Group III. Function as activator of SA-dependent defense genes and a repressor of JA-regulated genes. WRKY70-controlled suppression of JA-signaling is partly executed by NPR1.	protein_coding
Chr3	20912366	20912427	Upstream (1-2kb)	AT3G56400	WRKY DNA-BINDING PROTEIN 70 (WRKY70)	WRKY DNA-BINDING PROTEIN 70 (WRKY70);ARABIDOPSIS THALIANA WRKY DNA-BINDING PROTEIN 70 (ATWRKY70)	Member of WRKY Transcription Factor; Group III. Function as activator of SA-dependent defense genes and a repressor of JA-regulated genes. WRKY70-controlled suppression of JA-signaling is partly executed by NPR1.	protein_coding
Chr3	20913678	20914162	Upstream (1-2kb)	AT3G56408			Natural antisense transcript overlaps with AT3G56410;(source:Araport11)	antisense_long_noncoding_rna
Chr3	21007271	21007427	Promoter (<=1kb)	AT3G56710	SIGMA FACTOR BINDING PROTEIN 1 (SIB1)	SIGMA FACTOR BINDING PROTEIN 1 (SIB1)	Sig1 binding protein; interacts with Sig1R4. As well as Sig1, SibI is imported into chloroplasts and its expression is light-dependent in mature chloroplasts.	protein_coding
Chr3	21007541	21008040	Promoter (<=1kb)	AT3G56710	SIGMA FACTOR BINDING PROTEIN 1 (SIB1)	SIGMA FACTOR BINDING PROTEIN 1 (SIB1)	Sig1 binding protein; interacts with Sig1R4. As well as Sig1, SibI is imported into chloroplasts and its expression is light-dependent in mature chloroplasts.	protein_coding
Chr3	21008828	21009447	Promoter (<=1kb)	AT3G56710	SIGMA FACTOR BINDING PROTEIN 1 (SIB1)	SIGMA FACTOR BINDING PROTEIN 1 (SIB1)	Sig1 binding protein; interacts with Sig1R4. As well as Sig1, SibI is imported into chloroplasts and its expression is light-dependent in mature chloroplasts.	protein_coding
Chr3	21055900	21056251	Promoter (<=1kb)	AT3G08745			None;(source:Araport11)	long_noncoding_rna
Chr3	21056356	21056527	Promoter (<=1kb)	AT3G08745			None;(source:Araport11)	long_noncoding_rna
Chr3	21056880	21057009	Promoter (<=1kb)	AT3G08745			None;(source:Araport11)	long_noncoding_rna
Chr3	21059756	21059889	Promoter (<=1kb)	AT3G56880			VQ motif-containing protein;(source:Araport11)	protein_coding
Chr3	21087870	21088162	Promoter (<=1kb)	AT3G56980	BASIC HELIX-LOOP-HELIX 39 (BHLH39)	BASIC HELIX-LOOP-HELIX 39 (BHLH39); (BHLH039);OBP3-RESPONSIVE GENE 3 (ORG3)	Encodes a member of the basic helix-loop-helix transcription factor protein. bHLH IVc transcription factor repressed by bHLH11.	protein_coding
Chr3	21100458	21101325	Promoter (<=1kb)	AT3G57020			Calcium-dependent phosphotriesterase superfamily protein;(source:Araport11)	protein_coding
Chr3	21108740	21109096	Promoter (<=1kb)	AT3G57040	RESPONSE REGULATOR 9 (ARR9)	RESPONSE REGULATOR 9 (ARR9);RESPONSE REGULATOR 4 (ATRR4)	response regulator ARR9, A two-component response regulator-like protein with a receiver domain with a conserved aspartate residue and a possible phosphorylation site and at the N-terminal half. Appears to interact with histidine kinase like genes ATHP3 and ATHP2	protein_coding
Chr3	21215653	21215754	Promoter (<=1kb)	AT3G57330	AUTOINHIBITED CA2+-ATPASE 11 (ACA11)	AUTOINHIBITED CA2+-ATPASE 11 (ACA11)	Lesion mimic phenotype when mutation in the gene is combined with a mutation in ACA4. Lesion mimic phenotype of double knockout can be suppressed by nutritional supplements that increase anion levels (e.g. 15 mM Nitrate, Chloride, or Phosphate)	protein_coding
Chr3	21343974	21344236	Promoter (<=1kb)	AT3G57630	EXTENSIN ARABINOSE DEFICIENT TRANSFERASE (EXAD)	EXTENSIN ARABINOSE DEFICIENT TRANSFERASE (EXAD)	Encodes a glycoprotein glycosyl transferase ExAD. Knockout mutants show truncated root hair phenotype.	protein_coding
Chr3	21523409	21523549	Promoter (<=1kb)	AT3G09095			None;(source:Araport11)	long_noncoding_rna
Chr3	21678848	21678953	Upstream (1-2kb)	AT3G58620	TETRATRICOPETIDE-REPEAT THIOREDOXIN-LIKE 4 (TTL4)	TETRATRICOPETIDE-REPEAT THIOREDOXIN-LIKE 4 (TTL4)	Encodes one of the 36 carboxylate clamp (CC)-tetratricopeptide repeat (TPR) proteins (Prasad 2010, Pubmed ID: 20856808) with potential to interact with Hsp90/Hsp70 as co-chaperones. The TTL family is required for osmotic stress tolerance and male sporogenesis.	protein_coding
Chr3	21818166	21818273	Promoter (<=1kb)	AT3G59020			ARM repeat superfamily protein;(source:Araport11)	protein_coding
Chr3	21872381	21872507	Promoter (<=1kb)	AT3G59150			F-box/RNI superfamily protein;(source:Araport11)	protein_coding
Chr3	22008501	22008634	Promoter (<=1kb)	AT3G59580	NIN-LIKE PROTEIN 9 (NLP9)	NIN-LIKE PROTEIN 9 (NLP9)	Plant regulator RWP-RK family protein;(source:Araport11)	protein_coding
Chr3	22078108	22078562	Promoter (<=1kb)	AT3G59765			None;(source:Araport11)	other_rna
Chr3	22248629	22248766	Promoter (<=1kb)	AT3G60200			hypothetical protein;(source:Araport11)	protein_coding
Chr3	22323126	22323232	Promoter (<=1kb)	AT3G60390	HOMEOBOX-LEUCINE ZIPPER PROTEIN 3 (HAT3)	HOMEOBOX-LEUCINE ZIPPER PROTEIN 3 (HAT3)	Encodes homeobox protein HAT3.	protein_coding
Chr3	22457917	22458096	Upstream (1-2kb)	AT3G60760			hypothetical protein;(source:Araport11)	protein_coding
Chr3	22654337	22654602	Upstream (1-2kb)	AT3G61198			other_RNA;(source:Araport11)	other_rna
Chr3	22655055	22655456	Upstream (1-2kb)	AT3G61198			other_RNA;(source:Araport11)	other_rna
Chr3	22817801	22817925	Promoter (<=1kb)	AT3G61670			extra-large G-like protein, putative (DUF3133);(source:Araport11)	protein_coding
Chr3	22917378	22917504	Upstream (1-2kb)	AT3G00960			novel transcribed region;(source:Araport11)	novel_transcribed_region
Chr3	23089385	23089511	Promoter (<=1kb)	AT3G62390	TRICHOME BIREFRINGENCE-LIKE 6 (TBL6)	TRICHOME BIREFRINGENCE-LIKE 6 (TBL6)	Encodes a member of the TBL (TRICHOME BIREFRINGENCE-LIKE) gene family containing a plant-specific DUF231 (domain of unknown function) domain. TBL gene family has 46 members, two of which (TBR/AT5G06700 and TBL3/AT5G01360) have been shown to be involved in the synthesis and deposition of secondary wall cellulose, presumably by influencing the esterification state of pectic polymers. A nomenclature…	protein_coding
Chr3	23092847	23093399	Promoter (<=1kb)	AT3G62420	BASIC REGION/LEUCINE ZIPPER MOTIF 53 (BZIP53)	BASIC REGION/LEUCINE ZIPPER MOTIF 53 (ATBZIP53);BASIC REGION/LEUCINE ZIPPER MOTIF 53 (BZIP53)	Encodes a group-S bZIP transcription factor. Forms heterodimers with group-C bZIP transcription factors. The heterodimers bind to the ACTCAT cis-element of proline dehydrogenase gene.	protein_coding
Chr3	23145564	23145670	Upstream (1-2kb)	AT3G62580			Late embryogenesis abundant protein (LEA) family protein;(source:Araport11)	protein_coding
Chr3	23162972	23163091	Upstream (2-3kb)	AT3G62630			stress response NST1-like protein (DUF1645);(source:Araport11)	protein_coding
Chr3	23167751	23167946	Promoter (<=1kb)	AT3G62650			hypothetical protein;(source:Araport11)	protein_coding
Chr3	23287593	23287699	Upstream (1-2kb)	AT3G63010	GA INSENSITIVE DWARF1B (GID1B)	(ATGID1B);GA INSENSITIVE DWARF1B (GID1B)	Encodes a gibberellin (GA) receptor ortholog of the rice GA receptor gene (OsGID1). Has GA-binding activity, showing higher affinity to GA4. Interacts with DELLA proteins in vivo in the presence of GA4. The mRNA is cell-to-cell mobile.	protein_coding
Chr3	23288148	23288345	Promoter (<=1kb)	AT3G63010	GA INSENSITIVE DWARF1B (GID1B)	(ATGID1B);GA INSENSITIVE DWARF1B (GID1B)	Encodes a gibberellin (GA) receptor ortholog of the rice GA receptor gene (OsGID1). Has GA-binding activity, showing higher affinity to GA4. Interacts with DELLA proteins in vivo in the presence of GA4. The mRNA is cell-to-cell mobile.	protein_coding
Chr3	23341029	23341211	Promoter (<=1kb)	AT3G63180	TIC-LIKE (TKL)	TICKLE (ATTKL);TIC-LIKE (TKL)	TIC-like protein;(source:Araport11)	protein_coding
Chr3	23410889	23411064	Promoter (<=1kb)	AT3G63380	AUTO-INHIBITED CA2+ ATPASE 12 (ACA12)	AUTO-INHIBITED CA2+ ATPASE 12 (ACA12)	ATPase E1-E2 type family protein / haloacid dehalogenase-like hydrolase family protein;(source:Araport11)	protein_coding
Chr3	23450255	23450352	Promoter (<=1kb)	AT3G63500	TITANIA 2 (TTA2)	TITANIA 2 (TTA2); (OBE4)	Encodes a PHD-finger protein that, with TTA2, is redundantly required for MP-dependent embryonic root meristem initiation.	protein_coding
Chr4	131206	131385	Promoter (<=1kb)	AT4G00305			RING/U-box superfamily protein;(source:Araport11)	protein_coding
Chr4	299109	299253	Upstream (1-2kb)	AT4G00720	SHAGGY-LIKE PROTEIN KINASE 32 (SK32)	SHAGGY-LIKE PROTEIN KINASE THETA (ASKTHETA);SHAGGY-LIKE PROTEIN KINASE 32 (SK32);SHAGGY-LIKE PROTEIN KINASE 32 (ATSK32)	Encodes ASKtheta, a group III Arabidopsis GSK3/shaggy-like kinase. Functions in the brassinosteroid signalling pathway.	protein_coding
Chr4	387668	387822	Promoter (<=1kb)	AT4G00905			NC domain-containing protein-like protein;(source:Araport11)	protein_coding
Chr4	446784	447017	Promoter (<=1kb)	AT4G01026	PYR1-LIKE 7 (PYL7)	REGULATORY COMPONENTS OF ABA RECEPTOR 2 (RCAR2);PYR1-LIKE 7 (PYL7)	Encodes a member of the PYR (pyrabactin resistance )/PYL(PYR1-like)/RCAR (regulatory components of ABA receptor) family proteins with 14 members. PYR/PYL/RCAR family proteins function as abscisic acid sensors. Mediate ABA-dependent regulation of protein phosphatase 2Cs ABI1 and ABI2. PYL/RCAR family proteins function as abscisic acid sensors. Mediate ABA-dependent regulation of ABI1 and ABI2.	protein_coding
Chr4	463830	464010	Promoter (<=1kb)	AT4G01070	(GT72B1)	(GT72B1);UDP-GLUCOSE-DEPENDENT GLUCOSYLTRANSFERASE 72 B1 (UGT72B1)	the glycosyltransferase (UGT72B1) is involved in metabolizing xenobiotica (chloroaniline and chlorophenole). Comparison between wild type and knock-out mutant demonstrates the central role of this gene for metabolizing chloroaniline but significantly less for chlorophenole. The glucosyltransferase preferred UDP-xylose over UDP-glucose indicating its (additional) functioning as a xylosyltransferas…	protein_coding
Chr4	464976	465495	Upstream (1-2kb)	AT4G01070	(GT72B1)	(GT72B1);UDP-GLUCOSE-DEPENDENT GLUCOSYLTRANSFERASE 72 B1 (UGT72B1)	the glycosyltransferase (UGT72B1) is involved in metabolizing xenobiotica (chloroaniline and chlorophenole). Comparison between wild type and knock-out mutant demonstrates the central role of this gene for metabolizing chloroaniline but significantly less for chlorophenole. The glucosyltransferase preferred UDP-xylose over UDP-glucose indicating its (additional) functioning as a xylosyltransferas…	protein_coding
Chr4	484865	485049	Promoter (<=1kb)	AT4G01120	G-BOX BINDING FACTOR 2 (GBF2)	BASIC REGION/LEUCINE ZIPPER MOTIF 5 (ATBZIP54);G-BOX BINDING FACTOR 2 (GBF2)	bZIP (basic leucine zipper) transcription factor that binds to the G-box regulatory element found in many plant promoters. GBF2 nuclear localization is increased by blue light	protein_coding
Chr4	485277	485386	Promoter (<=1kb)	AT4G01130			GDSL-motif esterase/acyltransferase/lipase. Enzyme group with broad substrate specificity that may catalyze acyltransfer or hydrolase reactions with lipid and non-lipid substrates.	protein_coding
Chr4	743981	744397	Promoter (<=1kb)	AT4G01720	(WRKY47)	(WRKY47); (AtWRKY47)	member of WRKY Transcription Factor; Group II-b	protein_coding
Chr4	810476	810678	Promoter (<=1kb)	AT4G01870			tolB protein-like protein;(source:Araport11)	protein_coding
Chr4	1044101	1044286	Upstream (1-2kb)	AT4G02370			pectinesterase (Protein of unknown function, DUF538);(source:Araport11)	protein_coding
Chr4	1304607	1304846	Upstream (1-2kb)	AT4G02940	ATALKBH10B (ALKBH10B)	ATALKBH10B (ALKBH10B)	ALKBH10B is a functional RNA N6-methyladenosine demethylase. Reduction in ALKBH10B decreases m6A levels, and affects the stability of flowering time genes including FT, SPL3 and SPL9. Mutant plants are early flowering.	protein_coding
Chr4	1495343	1495737	Promoter (<=1kb)	AT4G04625			None;(source:Araport11)	long_noncoding_rna
Chr4	1500011	1500159	Promoter (<=1kb)	AT4G03400	DWARF IN LIGHT 2 (DFL2)	DWARF IN LIGHT 2 (DFL2); (GH3-10)	Encodes a GH3-related gene involved in red light-specific hypocotyl elongation. Analysis of sense and antisense transgenic plants suggests that DFL2 is located downstream of red light signal transduction and determines the degree of hypocotyl elongation.	protein_coding
Chr4	2567176	2567269	Promoter (<=1kb)	AT4G05010	F-BOX STRESS INDUCED 3 (FBS3)	F-BOX STRESS INDUCED 3 (FBS3); (ATFBS3)	F-box family protein; mutant is hypersensitive to salt stress.	protein_coding
Chr4	5196516	5196647	Promoter (<=1kb)	AT4G08250			GRAS family transcription factor;(source:Araport11)	protein_coding
Chr4	5447010	5447211	Promoter (<=1kb)	AT4G08555			hypothetical protein;(source:Araport11)	protein_coding
Chr4	5447825	5447996	Promoter (<=1kb)	AT4G08555			hypothetical protein;(source:Araport11)	protein_coding
Chr4	5738891	5739110	Upstream (1-2kb)	AT4G08950	EXORDIUM (EXO)	EXORDIUM (EXO)	Phosphate-responsive 1 family protein;(source:Araport11)	protein_coding
Chr4	5793034	5793275	Promoter (<=1kb)	AT4G09035			hypothetical protein;(source:Araport11)	protein_coding
Chr4	5843153	5843382	Promoter (<=1kb)	AT4G09170			transmembrane protein;(source:Araport11)	protein_coding
Chr4	6083526	6083645	Promoter (<=1kb)	AT4G09630			transmembrane protein (DUF616);(source:Araport11)	protein_coding
Chr4	6891888	6891982	Promoter (<=1kb)	AT4G11330	MAP KINASE 5 (MPK5)	MAP KINASE 5 (ATMPK5);MAP KINASE 5 (MPK5)	MAP kinase	protein_coding
Chr4	7011323	7011610	Promoter (<=1kb)	AT4G11600	GLUTATHIONE PEROXIDASE 6 (GPX6)	GLUTATHIONE PEROXIDASE 6 (ATGPX6); (PHGPX); (LSC803);GLUTATHIONE PEROXIDASE 6 (GPX6); (GPXL6)	Encodes glutathione peroxidase. Exhibits moderate binding affinity with dinotefuran.	protein_coding
Chr4	7113942	7114156	Upstream (1-2kb)	AT4G11820	HYDROXYMETHYLGLUTARYL-COA SYNTHASE (HMGS)	(MVA1);HYDROXYMETHYLGLUTARYL-COA SYNTHASE (HMGS);FLAKY POLLEN 1 (FKP1)	Encodes a protein with hydroxymethylglutaryl-CoA synthase activity which was characterized by phenotypical complementation of the S. cerevisiae mutant. Involved in glucosinolate biosynthesis.	protein_coding
Chr4	7189918	7190169	Promoter (<=1kb)	AT4G11990	TPX2-LIKE PROTEIN 2 (TPXL2)	TPX2-LIKE PROTEIN 2 (TPXL2)	TPX2-LIKE Group A family with aurora binding andTPX2 domains. Activator of aurora kinase activity.	protein_coding
Chr4	7256173	7256254	Promoter (<=1kb)	AT4G12115			pre-tRNA tRNA-Lys (anticodon: CTT);(source:Araport11, TAIR10)	pre_trna
Chr4	7305829	7306252	Upstream (1-2kb)	AT4G12290	COPPER AMINE OXIDASE (CUAO)	COPPER AMINE OXIDASE (CUAO)	Copper amine oxidase. Induced by ABA and involved in stomatal closure.	protein_coding
Chr4	7657914	7658538	Promoter (<=1kb)	AT4G13180			NAD(P)-binding Rossmann-fold superfamily protein;(source:Araport11)	protein_coding
Chr4	8294142	8294240	Promoter (<=1kb)	AT4G14400	ACCELERATED CELL DEATH 6 (ACD6)	(DEG16);ACCELERATED CELL DEATH 6 (ACD6)	encodes a novel protein with putative ankyrin and transmembrane regions. It is a member of one of the largest uncharacterized gene families in higher plants. The gene is involved in resistance to Pseudomonas syringae.	protein_coding
Chr4	8523733	8523982	Promoter (<=1kb)	AT4G14900			FRIGIDA-like protein;(source:Araport11)	protein_coding
Chr4	8714131	8714275	Promoter (<=1kb)	AT4G15260			UDP-Glycosyltransferase superfamily protein;(source:Araport11)	protein_coding
Chr4	8879275	8879747	Promoter (<=1kb)	AT4G15550	INDOLE-3-ACETATE BETA-D-GLUCOSYLTRANSFERASE (IAGLU)	INDOLE-3-ACETATE BETA-D-GLUCOSYLTRANSFERASE (IAGLU)	UDP-glucose:indole-3-acetate beta-D-glucosyltransferase	protein_coding
Chr4	8883781	8883926	Promoter (<=1kb)	AT4G15560	CLOROPLASTOS ALTERADOS 1 (CLA1)	CLOROPLASTOS ALTERADOS 1 (CLA1); (DEF); (CLA);1-DEOXY-D-XYLULOSE 5-PHOSPHATE SYNTHASE (DXS);1-DEOXY-D-XYLULOSE 5-PHOSPHATE SYNTHASE 2 (DXPS2); (AtCLA1);1-DEOXY-D-XYLULOSE 5-PHOSPHATE (DXP) SYNTHASE 1 (DXS1)	Encodes a protein with 1-deoxyxylulose 5-phosphate synthase activity involved in the MEP pathway. It is essential for chloroplast development in Arabidopsis	protein_coding
Chr4	9250436	9250479	Promoter (<=1kb)	AT4G16370	OLIGOPEPTIDE TRANSPORTER (OPT3)	OLIGOPEPTIDE TRANSPORTER (ATOPT3); (OPT3);OLIGOPEPTIDE TRANSPORTER (OPT3)	Encodes a phloem-specific iron transporter that is essential for systemic iron signaling and redistribution of iron and cadmium. It loads iron into the phloem, facilitates iron recirculation from the xylem to the phloem, and regulates both shoot-to-root iron signaling and iron redistribution from mature to developing tissues.	protein_coding
Chr4	9250584	9250700	Promoter (<=1kb)	AT4G16370	OLIGOPEPTIDE TRANSPORTER (OPT3)	OLIGOPEPTIDE TRANSPORTER (ATOPT3); (OPT3);OLIGOPEPTIDE TRANSPORTER (OPT3)	Encodes a phloem-specific iron transporter that is essential for systemic iron signaling and redistribution of iron and cadmium. It loads iron into the phloem, facilitates iron recirculation from the xylem to the phloem, and regulates both shoot-to-root iron signaling and iron redistribution from mature to developing tissues.	protein_coding
Chr4	9665741	9665922	Upstream (1-2kb)	AT4G17230	SCARECROW-LIKE 13 (SCL13)	SCARECROW-LIKE 13 (SCL13)	Encodes a scarecrow-like protein (SCL13). Member of GRAS gene family. Regulated by heat shock.	protein_coding
Chr4	9758900	9759212	Promoter (<=1kb)	AT4G17500	ETHYLENE RESPONSIVE ELEMENT BINDING FACTOR 1 (ERF-1)	ETHYLENE RESPONSIVE ELEMENT BINDING FACTOR 1 (ATERF-1);ETHYLENE RESPONSIVE ELEMENT BINDING FACTOR 1 (ERF-1); (ERF1A); (ATERF#100); (ERF100)	Encodes a member of the ERF (ethylene response factor) subfamily B-3 of ERF/AP2 transcription factor family (ATERF-1). The protein contains one AP2 domain. There are 18 members in this subfamily including ATERF-1, ATERF-2, AND ATERF-5. The mRNA is cell-to-cell mobile.	protein_coding
Chr4	10003321	10004193	3' UTR	AT4G18020	(APRR2)	PSEUDO-RESPONSE REGULATOR 2 (PRR2); (APRR2)	Encodes pseudo-response regulator 2 (APRR2) that interacts with a calcium sensor (CML9).	protein_coding
Chr4	10291705	10291933	Promoter (<=1kb)	AT4G18700	CBL-INTERACTING PROTEIN KINASE 12 (CIPK12)	CBL-INTERACTING PROTEIN KINASE 12 (CIPK12);SNF1-RELATED PROTEIN KINASE 3.9 (SnRK3.9);WPL4-LIKE 4 (ATWL4);WPL4-LIKE 4 (WL4);PROTEIN KINASE 8 (PKS8)	Encodes CBL-interacting protein kinase 12 (CIPK12).	protein_coding
Chr4	10355677	10355828	Promoter (<=1kb)	AT4G06855			None;(source:Araport11)	long_noncoding_rna
Chr4	10398333	10398376	Promoter (<=1kb)	AT4G18980	ATS40-3 (AtS40-3)	ATS40-3 (AtS40-3)	Encodes a nuclear-targeted protein AtS40-3 that modulates senescence associated gene expression.	protein_coding
Chr4	10437694	10437896	Promoter (<=1kb)	AT4G19040	ENHANCED DISEASE RESISTANCE 2 (EDR2)	ENHANCED DISEASE RESISTANCE 2 (EDR2)	Encodes a PH and START domain-containing protein that mediates resistance to pathogenic fungi. Resistance requires salicylic acid signalling. Mutants are resistant to E. cichoracearum. Expressed throughout plant tissues and possibly localized to membranes /mitochondrion.	protein_coding
Chr4	10578190	10578522	Promoter (<=1kb)	AT4G19390			Uncharacterized protein family (UPF0114);(source:Araport11)	protein_coding
Chr4	10591072	10591366	Promoter (<=1kb)	AT4G06885			None;(source:Araport11)	long_noncoding_rna
Chr4	10698424	10699056	Promoter (<=1kb)	AT4G19660			Encodes NPR4, a ankyrin repeat BTB/POZ domain-containing protein with 36% sequence identity with NPR1. Mutants are more susceptible to the bacterial pathogen Pseudomonas syringe pv. tomato DC3000 and to the fungal pathogen Erysiphe cichoracearum, but do not differ markedly from wild type in interaction with virulent and avirulent strains of the oomycete Peronospora parasitica. NPR4 is required fo…	protein_coding
Chr4	10850039	10850291	Promoter (<=1kb)	AT4G20040			Pectin lyase-like superfamily protein;(source:Araport11)	protein_coding
Chr4	10899286	10899406	Upstream (1-2kb)	AT4G20180			transposable_element_gene;(source:Araport11);copia-like retrotransposon family, has a 7.2e-10 P-value blast match to GB:AAC24836 pol polyprotein (Ty1_Copia-element) (Candida albicans);(source:TAIR10)	transposable_element_gene
Chr4	10940305	10940456	Promoter (<=1kb)	AT4G20260	PLASMA-MEMBRANE ASSOCIATED CATION-BINDING PROTEIN 1 (PCAP1)	ARABIDOPSIS THALIANA PLASMA-MEMBRANE ASSOCIATED CATION-BINDING PROTEIN 1 (ATPCAP1);PLASMA-MEMBRANE ASSOCIATED CATION-BINDING PROTEIN 1 (PCAP1);MICROTUBULE-DESTABILIZING PROTEIN 25 (MDP25)	Encodes a Ca2+ and Cu2+ binding protein. N-terminal myristylation on glycine 2 appears to enable it to associate tightly with the plasma membrane. Recombinant PCaP1 interacts strongly with phosphatidylinositol 3,5-bisphosphate (PtdIns(3,5)P2) and PtdIns (3,4,5)P3, and weakly with PtdIns(3,5)P2 and PtdIns(4,5). It also interacts with calmodulin (CaM) in a calcium-dependent manner. CaM does not int…	protein_coding
Chr4	11659089	11659219	Promoter (<=1kb)	AT4G21990	APS REDUCTASE 3 (APR3)	APS REDUCTASE 3 (APR3); (PRH-26);PAPS REDUCTASE HOMOLOG 26 (PRH26); (ATAPR3)	Encodes a protein disulfide isomerase-like (PDIL) protein, a member of a multigene family within the thioredoxin (TRX) superfamily. This protein also belongs to the adenosine 5'-phosphosulfate reductase-like (APRL) group.	protein_coding
Chr4	11896574	11896719	Promoter (<=1kb)	AT4G22590	TREHALOSE-6-PHOSPHATE PHOSPHATASE G (TPPG)	TREHALOSE-6-PHOSPHATE PHOSPHATASE G (TPPG)	Haloacid dehalogenase-like hydrolase (HAD) superfamily protein;(source:Araport11)	protein_coding
Chr4	11896904	11897855	Promoter (<=1kb)	AT4G22590	TREHALOSE-6-PHOSPHATE PHOSPHATASE G (TPPG)	TREHALOSE-6-PHOSPHATE PHOSPHATASE G (TPPG)	Haloacid dehalogenase-like hydrolase (HAD) superfamily protein;(source:Araport11)	protein_coding
Chr4	11967692	11968037	Upstream (1-2kb)	AT4G22770	AT-HOOK MOTIF NUCLEAR LOCALIZED PROTEIN 2 (AHL2)	AT-HOOK MOTIF NUCLEAR LOCALIZED PROTEIN 2 (AHL2)	AT hook motif DNA-binding family protein;(source:Araport11)	protein_coding
Chr4	12074758	12074859	Upstream (1-2kb)	AT4G23030			MATE efflux family protein;(source:Araport11)	protein_coding
Chr4	12079788	12080031	Promoter (<=1kb)	AT4G23050	(TES1)	(TES1)	Raf-like kinase involved in TMB induced seed dormancy.	protein_coding
Chr4	12086604	12086956	Promoter (<=1kb)	AT4G23060	IQ-DOMAIN 22 (IQD22)	IQ-DOMAIN 22 (IQD22)	Member of IQ67 (CaM binding) domain containing family.	protein_coding
Chr4	12108593	12108726	Promoter (<=1kb)	AT4G23100	GLUTAMATE-CYSTEINE LIGASE (GSH1)	ROOT MERISTEMLESS 1 (RML1);PHYTOALEXIN DEFICIENT 2 (PAD2);GLUTAMATE-CYSTEINE LIGASE (GSH1);CADMIUM SENSITIVE 2 (CAD2);REGULATOR OF AXILLARY MERISTEMS 1 (RAX1);PROTEASOME ALPHA SUBUNIT D2 (PAD2); (ATECS1); (GSHA);CINNAMYL ALCOHOL DEHYDROGENASE HOMOLOG 2 (CAD2); (ATGSH1)	Encodes the enzyme glutamate-cysteine ligase catalyzing the first, and rate-limiting, step of glutathione biosynthesis. Required for cell proliferation at the root tip. Involved in susceptibility to the bacterial pathogen Pseudomonas syringae. Mutants are phytoalexin defective.	protein_coding
Chr4	12278823	12279026	Promoter (<=1kb)	AT4G23530			ROH1, putative (DUF793);(source:Araport11)	protein_coding
Chr4	12317542	12317898	Promoter (<=1kb)	AT4G23630	VIRB2-INTERACTING PROTEIN 1 (BTI1)	VIRB2-INTERACTING PROTEIN 1 (BTI1);RETICULAN LIKE PROTEIN B1 (RTNLB1);RETICULON 1 (RTN1)	VIRB2-interacting protein 1;(source:Araport11)	protein_coding
Chr4	12320069	12320110	Promoter (<=1kb)	AT4G23635			pre-tRNA tRNA-Leu (anticodon: CAA);(source:Araport11, TAIR10)	pre_trna
Chr4	12373059	12373278	Promoter (<=1kb)	AT4G07185			None;(source:Araport11)	long_noncoding_rna
Chr4	12395815	12396545	Upstream (1-2kb)	AT4G23810	(WRKY53)	(WRKY53); (ATWRKY53)	member of WRKY Transcription Factor; Group III	protein_coding
Chr4	12416469	12416576	Promoter (<=1kb)	AT4G23880			hypothetical protein;(source:Araport11)	protein_coding
Chr4	12488984	12489174	Promoter (<=1kb)	AT4G24040	TREHALASE 1 (TRE1)	(ATTRE1);TREHALASE 1 (TRE1)	Encodes a trehalase, member of Glycoside Hydrolase Family 37. Two isoforms, produced from a single transcript, regulate drought stress tolerance.	protein_coding
Chr4	12536775	12537001	Promoter (<=1kb)	AT4G24150	GROWTH-REGULATING FACTOR 8 (GRF8)	GROWTH-REGULATING FACTOR 8 (AtGRF8);GROWTH-REGULATING FACTOR 8 (GRF8); (ATMIN10)	Growth regulating factor encoding transcription activator. One of the nine members of a GRF gene family, containing nuclear targeting domain. Involved in leaf development and expressed in shoot and flower.	protein_coding
Chr4	12539584	12539765	Promoter (<=1kb)	AT4G24160			Encodes a soluble lysophosphatidic acid acyltransferase with additional triacylglycerol lipase and phosphatidylcholine hydrolyzing enzymatic activities. Plays a pivotal role in maintaining the lipid homeostasis by regulating both phospholipid and neutral lipid levels.	protein_coding
Chr4	12828955	12829183	Upstream (1-2kb)	AT4G24960	HVA22 HOMOLOGUE D (HVA22D)	ARABIDOPSIS THALIANA HVA22 HOMOLOGUE D (ATHVA22D);HVA22 HOMOLOGUE D (HVA22D)	Homologous to a eukaryote specific ABA- and stress-inducible gene first isolated from barley. Groups in one subfamily with ATHVA22E. Along with other members of the ATHVA22 family, it may be involved in regulation of autophagy during development. The mRNA is cell-to-cell mobile.	protein_coding
Chr4	13096656	13096782	Promoter (<=1kb)	AT4G25700	BETA-HYDROXYLASE 1 (BETA-OHASE 1)	BETA-HYDROXYLASE 1 (BETA-OHASE 1); (B1); (chy1);BETA CAROTENOID HYDROXYLASE 1 (BCH1)	Converts beta-carotene to zeaxanthin via cryptoxanthin.	protein_coding
Chr4	13196294	13196380	Promoter (<=1kb)	AT4G26000	PEPPER (PEP)	PEPPER (PEP); (ATKH20)	Encodes a novel Arabidopsis gene encoding a polypeptide with K-homology (KH) RNA-binding modules, which acts on vegetative growth and pistil development. Genetic studies suggest that PEP interacts with element(s) of the CLAVATA signaling pathway.	protein_coding
Chr4	13279663	13279785	Upstream (2-3kb)	AT4G26210			Mitochondrial ATP synthase subunit G protein;(source:Araport11)	protein_coding
Chr4	13460855	13461116	Promoter (<=1kb)	AT4G26690	SHAVEN 3 (SHV3)	SHAVEN 3 (SHV3);MUTANT ROOT HAIR 5 (MRH5);GLYCEROPHOSPHODIESTERASE-LIKE 2 (GPDL2);GLYCEROPHOSPHODIESTER PHOSPHODIESTERASE (GDPD) LIKE 3 (GDPDL3)	Glycerophosphoryl diester phosphodiesterase-like protein involved in cell wall cellulose accumulation and pectin linking. Impacts root hair, trichome and epidermal cell development.	protein_coding
Chr4	13502251	13502481	Promoter (<=1kb)	AT4G26850	VITAMIN C DEFECTIVE 2 (VTC2)	VITAMIN C DEFECTIVE 2 (VTC2);GDP-L-GALACTOSE PHOSPHORYLASE (GGP)	Encodes a novel protein involved in ascorbate biosynthesis, which was shown to catalyze the transfer of GMP from GDP-galactose to a variety of hexose-1-phosphate acceptors. Recessive mutation has a reduced amount of vitamin C, lower level of non-photochemical quenching, and reduced rate of conversion of violaxanthin to zeaxanthin in high light.	protein_coding
Chr4	13811439	13811663	Promoter (<=1kb)	AT4G27654			transmembrane protein;(source:Araport11)	protein_coding
Chr4	13815650	13815769	Upstream (2-3kb)	AT4G27660			hypothetical protein;(source:Araport11)	protein_coding
Chr4	14012917	14013061	Promoter (<=1kb)	AT4G28290			hypothetical protein;(source:Araport11)	protein_coding
Chr4	14076918	14077185	Promoter (<=1kb)	AT4G28490	HAESA (HAE)	RECEPTOR-LIKE PROTEIN KINASE 5 (RLK5);HAESA (HAE)	Member of Receptor kinase-like protein family. Controls the separation step of floral organ abscission. The mRNA is cell-to-cell mobile.	protein_coding
Chr4	14364074	14364422	Promoter (<=1kb)	AT4G08065			None;(source:Araport11)	long_noncoding_rna
Chr4	14440399	14440503	Promoter (<=1kb)	AT4G29310			DUF1005 family protein (DUF1005);(source:Araport11)	protein_coding
Chr4	14444187	14444443	Promoter (<=1kb)	AT4G29330	DERLIN-1 (DER1)	DERLIN-1 (DER1)	DERLIN-1;(source:Araport11)	protein_coding
Chr4	14656175	14656301	Promoter (<=1kb)	AT4G29950			Ypt/Rab-GAP domain of gyp1p superfamily protein;(source:Araport11)	protein_coding
Chr4	14902536	14902859	Promoter (<=1kb)	AT4G30490			AFG1-like ATPase family protein;(source:Araport11)	protein_coding
Chr4	15003038	15003131	Promoter (<=1kb)	AT4G30810	SERINE CARBOXYPEPTIDASE-LIKE 29 (scpl29)	SERINE CARBOXYPEPTIDASE-LIKE 29 (scpl29)	serine carboxypeptidase-like 29;(source:Araport11)	protein_coding
Chr4	15063154	15063484	Upstream (1-2kb)	AT4G08385			None;(source:Araport11)	long_noncoding_rna
Chr4	15379185	15379295	Promoter (<=1kb)	AT4G08565			None;(source:Araport11)	long_noncoding_rna
Chr4	15380021	15380193	Promoter (<=1kb)	AT4G08565			None;(source:Araport11)	long_noncoding_rna
Chr4	15381239	15382370	Promoter (<=1kb)	AT4G31800	WRKY DNA-BINDING PROTEIN 18 (WRKY18)	WRKY DNA-BINDING PROTEIN 18 (WRKY18);ARABIDOPSIS THALIANA WRKY DNA-BINDING PROTEIN 18 (ATWRKY18)	Pathogen-induced transcription factor. Binds W-box sequences in vitro. Forms protein complexes with itself and with WRKY40 and WRKY60. Constitutive expression of WRKY18 enhanced resistance to P. syringae, but its coexpression with WRKY40 or WRKY60 made plants more susceptible to both P. syringae and B. cinerea. WRKY18, WRKY40, and WRKY60 have partially redundant roles in response to the hemibiotr…	protein_coding
Chr4	15382581	15382840	Promoter (<=1kb)	AT4G31800	WRKY DNA-BINDING PROTEIN 18 (WRKY18)	WRKY DNA-BINDING PROTEIN 18 (WRKY18);ARABIDOPSIS THALIANA WRKY DNA-BINDING PROTEIN 18 (ATWRKY18)	Pathogen-induced transcription factor. Binds W-box sequences in vitro. Forms protein complexes with itself and with WRKY40 and WRKY60. Constitutive expression of WRKY18 enhanced resistance to P. syringae, but its coexpression with WRKY40 or WRKY60 made plants more susceptible to both P. syringae and B. cinerea. WRKY18, WRKY40, and WRKY60 have partially redundant roles in response to the hemibiotr…	protein_coding
Chr4	15528594	15528687	Promoter (<=1kb)	AT4G32160			Phox (PX) domain-containing protein;(source:Araport11)	protein_coding
Chr4	15676140	15676306	Promoter (<=1kb)	AT4G32480			Phosphorus (P) stress-inducible DUF506 gene family member	protein_coding
Chr4	15941380	15941595	Promoter (<=1kb)	AT4G33040	(ROXY21)	(ROXY21)	Encodes a member of the CC-type glutaredoxin (ROXY) family that has been shown to interact with the transcription factor TGA2.	protein_coding
Chr4	15943393	15943503	Upstream (1-2kb)	AT4G33040	(ROXY21)	(ROXY21)	Encodes a member of the CC-type glutaredoxin (ROXY) family that has been shown to interact with the transcription factor TGA2.	protein_coding
Chr4	16255981	16256483	Promoter (<=1kb)	AT4G33905			Peroxisomal membrane 22 kDa (Mpv17/PMP22) family protein;(source:Araport11)	protein_coding
Chr4	16295081	16295418	Promoter (<=1kb)	AT4G34000	ABSCISIC ACID RESPONSIVE ELEMENTS-BINDING FACTOR 3 (ABF3)	ABSCISIC ACID RESPONSIVE ELEMENTS-BINDING FACTOR 3 (ABF3);DC3 PROMOTER-BINDING FACTOR 5 (DPBF5); (ATABF3)	Encodes an ABA-responsive element-binding protein with similarity to transcription factors that is expressed in response to stress and abscisic acid.	protein_coding
Chr4	16310528	16310628	Promoter (<=1kb)	AT4G34050			Methyltransferase in the lignin biosynthetic pathway.	protein_coding
Chr4	16344666	16345347	Promoter (<=1kb)	AT4G34131	UDP-GLUCOSYL TRANSFERASE 73B3 (UGT73B3)	UDP-GLUCOSYL TRANSFERASE 73B3 (UGT73B3)	UDP-glucosyl transferase 73B3;(source:Araport11)	protein_coding
Chr4	16347138	16347332	Promoter (<=1kb)	AT4G34135	UDP-GLUCOSYLTRANSFERASE 73B2 (UGT73B2)	UDP-GLUCOSYLTRANSFERASE 73B2 (UGT73B2)	The At4g34135 gene encodes a flavonol 7-O-glucosyltransferase (EC 2.4.1.237) that glucosylates also with a 20 fold lower activity flavonols (kaempferol and quercetin) at the 3-O-position.	protein_coding
Chr4	16347565	16347692	Promoter (<=1kb)	AT4G34135	UDP-GLUCOSYLTRANSFERASE 73B2 (UGT73B2)	UDP-GLUCOSYLTRANSFERASE 73B2 (UGT73B2)	The At4g34135 gene encodes a flavonol 7-O-glucosyltransferase (EC 2.4.1.237) that glucosylates also with a 20 fold lower activity flavonols (kaempferol and quercetin) at the 3-O-position.	protein_coding
Chr4	16350115	16350509	Promoter (<=1kb)	AT4G34138	UDP-GLUCOSYL TRANSFERASE 73B1 (UGT73B1)	UDP-GLUCOSYL TRANSFERASE 73B1 (UGT73B1)	UDP-glucosyl transferase 73B1;(source:Araport11)	protein_coding
Chr4	16371463	16371596	Promoter (<=1kb)	AT4G34180	CYCLASE1 (CYCLASE1)	CYCLASE1 (CYCLASE1)	Encodes a cyclase-family protein that is a negative regulator of cell death that regulates pathogen-induced symptom development.	protein_coding
Chr4	16587802	16587911	Promoter (<=1kb)	AT4G09045			None;(source:Araport11)	long_noncoding_rna
Chr4	16740213	16742482	Promoter (<=1kb)	AT4G09115			None;(source:Araport11)	long_noncoding_rna
Chr4	16742749	16743108	Promoter (<=1kb)	AT4G09115			None;(source:Araport11)	long_noncoding_rna
Chr4	16743413	16743584	Upstream (1-2kb)	AT4G09115			None;(source:Araport11)	long_noncoding_rna
Chr4	16801294	16801913	Promoter (<=1kb)	AT4G35310	CALMODULIN-DOMAIN PROTEIN KINASE 5 (CPK5)	CALMODULIN-DOMAIN PROTEIN KINASE 5 (CPK5); (ATCPK5)	calmodulin-domain protein kinase CDPK isoform 5 (CPK5)	protein_coding
Chr4	16855281	16855491	Promoter (<=1kb)	AT4G35490	MITOCHONDRIAL RIBOSOMAL PROTEIN L11 (MRPL11)	MITOCHONDRIAL RIBOSOMAL PROTEIN L11 (MRPL11)	mitochondrial ribosomal protein L11;(source:Araport11)	protein_coding
Chr4	16951255	16951540	Promoter (<=1kb)	AT4G35780	SERINE/THREONINE/TYROSINE KINASE 17 (STY17)	SERINE/THREONINE/TYROSINE KINASE 17 (STY17)	ACT-like protein tyrosine kinase family protein;(source:Araport11)	protein_coding
Chr4	16951660	16951767	Promoter (<=1kb)	AT4G35783	ROTUNDIFOLIA LIKE 6 (RTFL6)	ROTUNDIFOLIA LIKE 6 (RTFL6);DEVIL 17 (DVL17)	ROTUNDIFOLIA like 6;(source:Araport11)	protein_coding
Chr4	17050357	17050475	Promoter (<=1kb)	AT4G36040	DNAJ11 (J11)	DNAJ11 (J11);DNA J PROTEIN C23 (DJC23)	Chaperone DnaJ-domain superfamily protein;(source:Araport11)	protein_coding
Chr4	17051862	17051990	Promoter (<=1kb)	AT4G36052			Natural antisense transcript overlaps with AT4G36050;(source:Araport11)	antisense_long_noncoding_rna
Chr4	17119604	17119771	Exon (AT4G36170.1/AT4G36170, exon 4 of 4)	AT4G36180	MUSTACHES-LIKE (MUL)	MUSTACHES-LIKE (MUL)	LRR-RLK which regulates lateral root development.	protein_coding
Chr4	17225685	17225815	Promoter (<=1kb)	AT4G09335			None;(source:Araport11)	long_noncoding_rna
Chr4	17226762	17226869	Promoter (<=1kb)	AT4G36500			hypothetical protein;(source:Araport11)	protein_coding
Chr4	17249781	17249893	Upstream (1-2kb)	AT4G36550	(PUB5)	(PUB5)	Plant U-box type E3 ubiquitin ligase (PUB).	protein_coding
Chr4	17356671	17356715	Promoter (<=1kb)	AT4G36850			PQ-loop repeat family protein / transmembrane family protein;(source:Araport11)	protein_coding
Chr4	17398671	17398922	Upstream (1-2kb)	AT4G36920	APETALA 2 (AP2)	APETALA 2 (AP2);FLORAL MUTANT 2 (FLO2);FLOWER 1 (FL1); (ATAP2)	Encodes a floral homeotic gene, a member of the AP2/EREBP (ethylene responsive element binding protein) class of transcription factors and is involved in the specification of floral organ identity, establishment of floral meristem identity, suppression of floral meristem indeterminancy, and development of the ovule and seed coat. AP2 also has a role in controlling seed mass. Dominant negative all…	protein_coding
Chr4	17410629	17410826	Distal Intergenic	AT4G36930	SPATULA (SPT)	SPATULA (SPT)	Encodes a transcription factor of the bHLH protein family. Mutants have abnormal, unfused carpels and reduced seed dormancy.	protein_coding
Chr4	17441649	17441754	Promoter (<=1kb)	AT4G37000	ACCELERATED CELL DEATH 2 (ACD2)	ACCELERATED CELL DEATH 2 (ACD2);ARABIDOPSIS THALIANA RED CHLOROPHYLL CATABOLITE REDUCTASE (ATRCCR)	Mutants have spontaneous spreading cell death lesions and constitutive activation of defenses in the absence of pathogen infection. Its product was shown to display red chlorophyll catabolite reductase (RCCR), which catalyzes one step in the breakdown of the porphyrin component of chlorophyll. The enzyme was further assessed to be a Type-1 (pFCC-1-producing) RCCR.Upon P. syringae infection, ACD2 …	protein_coding
Chr4	17469192	17469308	Upstream (2-3kb)	AT4G37070	(PLP1)	(PLP1); (PLA IVA);PHOSPHOLIPASE A IVA (AtPLAIVA)	Patatin-related phospholipase A. Expressed strongly and exclusively in roots. AtplaIVA-null mutants have reduced lateral root development. Phosphorylation by calcium-dependent protein kinases in vitro enhances its activity.	protein_coding
Chr4	17524306	17524425	Promoter (<=1kb)	AT4G37240			PADRE protein down-regulated after infection by S. sclerotiorun.	protein_coding
Chr4	17687542	17687763	Promoter (<=1kb)	AT4G09515			None;(source:Araport11)	long_noncoding_rna
Chr4	17762389	17762496	Upstream (2-3kb)	AT4G37780	MYB DOMAIN PROTEIN 87 (MYB87)	MYB DOMAIN PROTEIN 87 (MYB87); (ATMYB87)	encoded by the Myb-like transcription factor MYB87, regulates axillary meristem formation, expressed throughout the plant. Member of the R2R3 factor gene family.	protein_coding
Chr4	17774529	17774683	Upstream (2-3kb)	AT4G37800	XYLOGLUCAN ENDOTRANSGLUCOSYLASE/HYDROLASE 7 (XTH7)	XYLOGLUCAN ENDOTRANSGLUCOSYLASE/HYDROLASE 7 (XTH7)	xyloglucan endotransglucosylase/hydrolase 7;(source:Araport11)	protein_coding
Chr4	18053519	18053617	Promoter (<=1kb)	AT4G38620	MYB DOMAIN PROTEIN 4 (MYB4)	MYB DOMAIN PROTEIN 4 (ATMYB4);MYB DOMAIN PROTEIN 4 (MYB4)	Encodes a R2R3 MYB protein which is involved in the response to UV-B. It functions as a repressor of target gene expression. One of its target genes encodes cinnamate 4-hydroxylase; mutants accumulate sinapate esters in their leaves. MYB4 binds to its own promoter and represses its own expression. Nuclear localization of MYB4 depends on the action of the beta importin SAD2. The mRNA is cell-to-ce…	protein_coding
Chr4	18206558	18206742	Promoter (<=1kb)	AT4G39070	BZS1 (BZS1)	BZS1 (BZS1);B-BOX DOMAIN PROTEIN 20 (BBX20);SALT TOLERANCE HOMOLOG 7 (STH7)	Encodes BZS1, a brassinosteroids-regulated BZR1 target (BRBT) gene. BZS1 is a putative zinc finger transcription factor. Expression of BZS1 was increased under BR-deficient condition and repressed by BR. Transgenic Arabidopsis plants overexpressing BZS1 showed a hypersensitivity to the BR biosynthetic inhibitor brassinazole (BRZ). In contrast, transgenic plants expressing reduced level of BZS1 ha…	protein_coding
Chr4	18275028	18275235	Promoter (<=1kb)	AT4G39260	RNA-BINDING GLYCINE-RICH PROTEIN A6 (RBGA6)	COLD, CIRCADIAN RHYTHM, AND RNA BINDING 1 (CCR1);GLYCINE-RICH PROTEIN 8 (ATGRP8);GLYCINE-RICH RNA-BINDING PROTEIN 8 (GR-RBP8); (GRP8);RNA-BINDING GLYCINE-RICH PROTEIN A6 (RBGA6)	Encodes a glycine-rich protein with RNA binding domain at the N-terminus. Protein is structurally similar to proteins induced by stress in other plants. Gene expression is induced by cold. Transcript undergoes circadian oscillations that is depressed by overexpression of AtGRP7. A substrate of the type III effector HopU1 (mono-ADP-ribosyltransferase).	protein_coding
Chr4	18318613	18318686	Promoter (<=1kb)	AT4G09855			None;(source:Araport11)	long_noncoding_rna
Chr4	18319473	18319752	Promoter (<=1kb)	AT4G09855			None;(source:Araport11)	long_noncoding_rna
Chr4	18322628	18322867	Upstream (1-2kb)	AT4G39400	BRASSINOSTEROID INSENSITIVE 1 (BRI1)	BRASSINOSTEROID INSENSITIVE 1 (BRI1);CABBAGE 2 (CBB2);DWARF 2 (DWF2);BR INSENSITIVE 1 (BIN1); (ATBRI1)	Encodes a plasma membrane localized leucine-rich repeat receptor kinase involved in brassinosteroid signal transduction. BRI1 ligand is brassinolide which binds at the extracellular domain. Binding results in phosphorylation of the kinase domain which activates the BRI1 protein leading to BR responses. Residue T-1049 and either S-1044 or T-1045 were essential for kinase function in vitro and norm…	protein_coding
Chr4	18329863	18329909	Promoter (<=1kb)	AT4G39404			other_RNA;(source:Araport11)	other_rna
Chr4	18472401	18472520	Promoter (<=1kb)	AT4G39800	D-MYO-INOSITOL 3-PHOSPHATE SYNTHASE 1 (MIPS1)	(MI-1-P SYNTHASE);MYO-INOSITOL-1-PHOSPHATE SYNTHASE 1 (MIPS1);MYO-INOSITOL-1-PHOSPHATE SYNTHASE 1 (ATMIPS1);MYO-INOSITOL-1-PHOSTPATE SYNTHASE 2 (ATMIPS2);MYO-INOSITOL-1-PHOSPHATE SYNTHASE 2 (MIPS2);INOSITOL 3-PHOSPHATE SYNTHASE 1 (ATIPS1);D-MYO-INOSITOL 3-PHOSPHATE SYNTHASE 1 (MIPS1)	** Referred to as MIPS2 in Mitsuhashi et al 2008. myo-inositol-1-phosphate synthase isoform 1.Expressed in leaf, root and silique. Immunolocalization experiments with an antibody recognizing MIPS1, MIPS2, and MIPS3 showed endosperm localization.	protein_coding
Chr4	18558856	18558973	Promoter (<=1kb)	AT4G40040	HISTONE 3.3 (H3.3)	HISTONE 3.3 (H3.3); (HTR5)	Histone 3.3 that is associated with gene bodies and open chromatin structure.	protein_coding
Chr4	18573146	18573254	Promoter (<=1kb)	AT4G40060	HOMEOBOX PROTEIN 16 (HB16)	HOMEOBOX PROTEIN 16 (ATHB16); (ATHB-16);HOMEOBOX PROTEIN 16 (HB16)	Encodes a homeodomain leucine zipper class I (HD-Zip I) protein.	protein_coding
Chr5	9702	9839	Promoter (<=1kb)	AT5G01030			enolase, putative (DUF3527);(source:Araport11)	protein_coding
Chr5	308908	309111	Promoter (<=1kb)	AT5G01810	CBL-INTERACTING PROTEIN KINASE 15 (CIPK15)	CBL-INTERACTING PROTEIN KINASE 15 (CIPK15);PROTEIN KINASE 10 (ATPK10);SOS3-INTERACTING PROTEIN 2 (SIP2);SMALL AND BASIC INTRINSIC PROTEIN 2 (SIP2);SNF1-RELATED PROTEIN KINASE 3.1 (SNRK3.1); (PKS3)	Encodes a CBL-interacting serine/threonine protein kinase, also has similarities to SOS2 kinase.	protein_coding
Chr5	352048	353005	Promoter (<=1kb)	AT5G01900	WRKY DNA-BINDING PROTEIN 62 (WRKY62)	ARABIDOPSIS THALIANA WRKY DNA-BINDING PROTEIN 62 (ATWRKY62);WRKY DNA-BINDING PROTEIN 62 (WRKY62)	member of WRKY Transcription Factor; Group III	protein_coding
Chr5	357102	357257	Upstream (1-2kb)	AT5G01910			myelin transcription factor;(source:Araport11)	protein_coding
Chr5	534885	535317	Promoter (<=1kb)	AT5G00850			None;(source:Araport11)	long_noncoding_rna
Chr5	581200	581420	Upstream (1-2kb)	AT5G02580			argininosuccinate lyase;(source:Araport11)	protein_coding
Chr5	793323	793874	Promoter (<=1kb)	AT5G03285			other_RNA;(source:Araport11)	other_rna
Chr5	816199	817908	Promoter (<=1kb)	AT5G03350	SA-INDUCED LEGUME LECTIN-LIKE PROTEIN 1 (SAI-LLP1)	SA-INDUCED LEGUME LECTIN-LIKE PROTEIN 1 (SAI-LLP1)	Belongs to the group of early SA-activated genes. Involved in resistance to Pst Avr-Rpm1 as a component of the SA35 mediated defense processes associated to the ETI response. Involved in resistance to P.syringae pv. tomato Avr-Rpm1 in Arabidopsis, as a component of the SA-mediated defense processes associated with the effector-triggered immunity response.	protein_coding
Chr5	828688	828864	Upstream (1-2kb)	AT5G03370			acylphosphatase family;(source:Araport11)	protein_coding
Chr5	882852	882991	Promoter (<=1kb)	AT5G03520	RAB GTPASE HOMOLOG 8C (RAB8C)	RAB GTPASE HOMOLOG 8C (RAB8C);RAB GTPASE HOMOLOG 8C (ATRAB8C); (ATRABE1D);ARABIDOPSIS RAB HOMOLOG E1D (ATRAB-E1D);RAB HOMOLOG E1D (RAB-E1D)	GTPase that colocalizes with golgi and plasma membranes.	protein_coding
Chr5	931549	931755	Promoter (<=1kb)	AT5G03650	STARCH BRANCHING ENZYME 2.2 (SBE2.2)	STARCH BRANCHING ENZYME 2.2 (SBE2.2)	Encodes starch branching enzyme (E.C.2.4.1.18) similar to SBE2 from maize and rice. Expressed throughout the plant and highest in seedlings and cauline leaves.	protein_coding
Chr5	965426	965675	Promoter (<=1kb)	AT5G03690	FRUCTOSE-BISPHOSPHATE ALDOLASE 4 (FBA4)	FRUCTOSE-BISPHOSPHATE ALDOLASE 4 (FBA4); (ATFBA4)	Aldolase superfamily protein;(source:Araport11)	protein_coding
Chr5	965979	966260	Promoter (<=1kb)	AT5G03690	FRUCTOSE-BISPHOSPHATE ALDOLASE 4 (FBA4)	FRUCTOSE-BISPHOSPHATE ALDOLASE 4 (FBA4); (ATFBA4)	Aldolase superfamily protein;(source:Araport11)	protein_coding
Chr5	1371483	1371637	Promoter (<=1kb)	AT5G04740	ACT DOMAIN REPEATS 12 (ACR12)	ACT DOMAIN REPEATS 12 (ACR12)	Encodes a ACT domain-containing protein. The ACT domain, named after bacterial aspartate kinase, chorismate mutase and TyrA (prephenate dehydrogenase), is a regulatory domain that serves as an amino acid-binding site in feedback-regulated amino acid metabolic enzymes.	protein_coding
Chr5	1518097	1518234	Upstream (1-2kb)	AT5G05140			Transcription elongation factor (TFIIS) family protein;(source:Araport11)	protein_coding
Chr5	1557137	1558581	Promoter (<=1kb)	AT5G05250			hypothetical protein;(source:Araport11)	protein_coding
Chr5	1579087	1579311	Promoter (<=1kb)	AT5G05330			Encodes a protein with a putative HMG-box domain. The high-mobility group (HMG) proteins are chromatin-associated proteins that act as architectural factors in various nucleoprotein structures, which regulate DNA-dependent processes such as transcription and recombination. Expression of this gene was not detected according to Grasser et al. (J. Mol. Biol. 2006:358, 654-664).	protein_coding
Chr5	1601273	1601520	Promoter (<=1kb)	AT5G05400			LRR and NB-ARC domains-containing disease resistance protein;(source:Araport11)	protein_coding
Chr5	1608411	1608601	Promoter (<=1kb)	AT5G05440	PYRABACTIN RESISTANCE 1-LIKE 5 (PYL5)	PYRABACTIN RESISTANCE 1-LIKE 5 (PYL5); (ATPYL5);REGULATORY COMPONENT OF ABA RECEPTOR 8 (RCAR8)	Encodes a member of the PYR (pyrabactin resistance )/PYL(PYR1-like)/RCAR (regulatory components of ABA receptor) family proteins with 14 members. PYR/PYL/RCAR family proteins function as abscisic acid sensors. Mediate ABA-dependent regulation of protein phosphatase 2Cs ABI1 and ABI2.	protein_coding
Chr5	1670631	1670808	Upstream (1-2kb)	AT5G05598			Encodes a Defensin-like (DEFL) family protein	protein_coding
Chr5	2132265	2132435	Promoter (<=1kb)	AT5G06860	POLYGALACTURONASE INHIBITING PROTEIN 1 (PGIP1)	POLYGALACTURONASE INHIBITING PROTEIN 1 (PGIP1);POLYGALACTURONASE INHIBITING PROTEIN 1 (ATPGIP1)	Encodes a polygalacturonase inhibiting protein involved in defense response. PGIPs inhibit the function of cell wall pectin degrading enzymes such as those produced by fungal pathogens. PGIP1 is induced by fungal infection. Suppressed in the proton sensitive stop1-mutant, but the transcription level was recovered by transformation of STOP2. Knockout mutant showed severe damage in the root tip in …	protein_coding
Chr5	2167147	2167347	Promoter (<=1kb)	AT5G06980	NIGHT LIGHT-INDUCIBLE AND CLOCK-REGULATED GENE 4 (LNK4)	NIGHT LIGHT-INDUCIBLE AND CLOCK-REGULATED GENE 4 (LNK4)	Member of a small gene family. Appears to be clock regulated.Somewhat redundant with LNK1/2 though more like LNK3 in having affects on biomass accumulation and phototrophism.	protein_coding
Chr5	2179351	2179470	Promoter (<=1kb)	AT5G00350			novel transcribed region;(source:Araport11)	novel_transcribed_region
Chr5	2354689	2354926	Promoter (<=1kb)	AT5G00355			novel transcribed region;(source:Araport11)	novel_transcribed_region
Chr5	2511258	2511408	Promoter (<=1kb)	AT5G07860			HXXXD-type acyl-transferase family protein;(source:Araport11)	protein_coding
Chr5	2513476	2513649	Promoter (<=1kb)	AT5G07870			HXXXD-type acyl-transferase family protein;(source:Araport11)	protein_coding
Chr5	2860254	2862087	Promoter (<=1kb)	AT5G08790	(ATAF2)	ARABIDOPSIS NAC DOMAIN CONTAINING PROTEIN 81 (anac081); (ATAF2)	induced by wounding, belongs to a large family of putative transcriptional activators with NAC domain.	protein_coding
Chr5	3044409	3044508	Promoter (<=1kb)	AT5G09800	(PUB28)	(PUB28)	Plant U-box type E3 ubiquitin ligase (PUB).	protein_coding
Chr5	3140619	3140784	Promoter (<=1kb)	AT5G10030	TGACG MOTIF-BINDING FACTOR 4 (TGA4)	OCS ELEMENT BINDING FACTOR 4 (OBF4);TGACG MOTIF-BINDING FACTOR 4 (TGA4)	Encodes a member of basic leucine zipper transcription gene family. Nomenclature according to Xiang, et al. (1997).	protein_coding
Chr5	3457329	3457501	Promoter (<=1kb)	AT5G10946			hypothetical protein;(source:Araport11)	protein_coding
Chr5	3457604	3457636	Promoter (<=1kb)	AT5G10946			hypothetical protein;(source:Araport11)	protein_coding
Chr5	3509537	3509857	Promoter (<=1kb)	AT5G11060	KNOTTED1-LIKE HOMEOBOX GENE 4 (KNAT4)	KNOTTED1-LIKE HOMEOBOX GENE 4 (KNAT4)	A member of Class II KN1-like homeodomain transcription factors (together with KNAT3 and KNAT5), with greatest homology to the maize knox1 homeobox protein. Expression regulated by light. Detected in all tissues examined, but most prominent in leaves and young siliques. Transient expression of GFP translational fusion protein suggests bipartite localization in nucleus and cytoplasm. KNAT4 promote…	protein_coding
Chr5	3516129	3516572	Promoter (<=1kb)	AT5G11070			hypothetical protein;(source:Araport11)	protein_coding
Chr5	3528027	3528183	Upstream (2-3kb)	AT5G00365			novel transcribed region;(source:Araport11)	novel_transcribed_region
Chr5	3695145	3695339	Promoter (<=1kb)	AT5G11530	EMBRYONIC FLOWER 1 (EMF1)	EMBRYONIC FLOWER 1 (EMF1)	Involved in regulating reproductive development	protein_coding
Chr5	3771465	3771742	Promoter (<=1kb)	AT5G11700			ephrin type-B receptor;(source:Araport11)	protein_coding
Chr5	3783834	3784128	Promoter (<=1kb)	AT5G11740	ARABINOGALACTAN PROTEIN 15 (AGP15)	(ATAGP15);ARABINOGALACTAN PROTEIN 15 (AGP15)	Encodes arabinogalactan protein (AGP15). The mRNA is cell-to-cell mobile.	protein_coding
Chr5	3857159	3857300	Upstream (2-3kb)	AT5G11950	LONELY GUY 8 (LOG8)	LONELY GUY 8 (LOG8); (MOBP2)	Encodes a member of the LOG family of cytokinin riboside 5'-monophosphate phosphoribohydrolases that function in the direct cytokinin activation pathway. The relative activity of LOG8 is lower than that of other family members.	protein_coding
Chr5	3863972	3864095	Promoter (<=1kb)	AT5G11970			ABC family ABC transporter, putative (DUF3511);(source:Araport11)	protein_coding
Chr5	4053687	4053888	Promoter (<=1kb)	AT5G12840	NUCLEAR FACTOR Y, SUBUNIT A1 (NF-YA1)	(HAP2A);EMBRYO DEFECTIVE 2220 (emb2220); (ATNFYA1);NUCLEAR FACTOR Y, SUBUNIT A1 (NF-YA1);NUCLEAR FACTOR Y SUBUNIT A1 (NFYA1); (ATHAP2A)	Encodes a subunit of CCAAT-binding complex, binds to CCAAT box motif present in some plant promoter sequences. One of three members of this class (HAP2A, HAP2B, HAP2C), it is expressed in vegetative and reproductive tissues.	protein_coding
Chr5	4151775	4151983	Promoter (<=1kb)	AT5G13080	WRKY DNA-BINDING PROTEIN 75 (WRKY75)	WRKY DNA-BINDING PROTEIN 75 (WRKY75);ARABIDOPSIS THALIANA WRKY DNA-BINDING PROTEIN 75 (ATWRKY75)	WRKY75 is one of several transcription factors induced during Pi deprivation. It is nuclear localized and regulated differentially during Pi starvation. RNAi mediated suppression of WRKY75 made the plants more susceptible to Pi stress as indicated by the higher accumulation of anthocyanin during Pi starvation.	protein_coding
Chr5	4156192	4156300	Promoter (<=1kb)	AT5G13100			Gap junction beta-4 protein;(source:Araport11)	protein_coding
Chr5	4195856	4195989	Promoter (<=1kb)	AT5G13180	NAC DOMAIN CONTAINING PROTEIN 83 (NAC083)	NAC DOMAIN CONTAINING PROTEIN 83 (ANAC083);VND-INTERACTING 2 (VNI2);NAC DOMAIN CONTAINING PROTEIN 83 (NAC083)	Encodes a NAC domain transcription factor that interacts with VND7 and negatively regulates xylem vessel formation; expression is both positively and negatively regulated in the transcriptional cascade involved in xylem vessel formation.	protein_coding
Chr5	4431051	4431345	Promoter (<=1kb)	AT5G13730	SIGMA FACTOR 4 (SIG4)	(SIGD);SIGMA FACTOR 4 (SIG4)	Encodes sigma 4 factor, involved in regulating the activity of the plastid-encoded RNA polymerase PEP. Regulates the overall quantity of NDH complexes and thus influences NDH activity.	protein_coding
Chr5	4432338	4432390	Promoter (<=1kb)	AT5G13740	ZINC INDUCED FACILITATOR 1 (ZIF1)	ZINC INDUCED FACILITATOR 1 (ZIF1)	Encodes ZIF1 (ZINC-INDUCED FACILITATOR1), a member of the Major Facilitator Superfamily (MFS) of membrane proteins which are found in all organisms and transport a wide range of small, organic molecules. Involved in a mechanism of Zn sequestration, possibly by transport of a Zn ligand or Zn-ligand complex into vacuoles. The mRNA is cell-to-cell mobile.	protein_coding
Chr5	4441783	4442100	Promoter (<=1kb)	AT5G13760			Plasma-membrane choline transporter family protein;(source:Araport11)	protein_coding
Chr5	5011894	5012022	Promoter (<=1kb)	AT5G15440	EID1-LIKE 1 (EDL1)	EID1-LIKE 1 (EDL1)	EID1-like 1;(source:Araport11)	protein_coding
Chr5	5074234	5074322	Upstream (1-2kb)	AT5G15580	LONGIFOLIA1 (LNG1)	LONGIFOLIA1 (LNG1); (ATLNG1);TON1 RECRUITING MOTIF 2 (TRM2)	Encodes LONGIFOLIA1 (LNG1). Regulates leaf morphology by promoting cell expansion in the leaf-length direction. The LNG1 homologue LNG2 (At3g02170) has similar function.	protein_coding
Chr5	5181490	5181636	Promoter (<=1kb)	AT5G15860	PRENYLCYSTEINE METHYLESTERASE (PCME)	PRENYLCYSTEINE METHYLESTERASE (ATPCME);PRENYLCYSTEINE METHYLESTERASE (PCME);ISOPRENYLCYSTEINE METHYLESTERASE (ICME)	Encodes a protein with prenylcysteine methylesterase activity.	protein_coding
Chr5	5358932	5359234	Promoter (<=1kb)	AT5G16375			pre-tRNA tRNA-Ser (anticodon: AGA);(source:Araport11, TAIR10)	pre_trna
Chr5	5587156	5587198	Promoter (<=1kb)	AT5G17000			Zinc-binding dehydrogenase family protein;(source:Araport11)	protein_coding
Chr5	5996745	5996986	Upstream (1-2kb)	AT5G18140	DNA J PROTEIN A69 (DJC69)	DNA J PROTEIN A69 (DJC69)	Chaperone DnaJ-domain superfamily protein;(source:Araport11)	protein_coding
Chr5	6045971	6046428	Upstream (2-3kb)	AT5G18270	ARABIDOPSIS NAC DOMAIN CONTAINING PROTEIN 87 (ANAC087)	ARABIDOPSIS NAC DOMAIN CONTAINING PROTEIN 87 (ANAC087)	NAC domain containing protein 87;(source:Araport11)	protein_coding
Chr5	6062474	6062733	Promoter (<=1kb)	AT5G18310			ubiquitin hydrolase;(source:Araport11)	protein_coding
Chr5	6063778	6063894	Upstream (2-3kb)	AT5G18310			ubiquitin hydrolase;(source:Araport11)	protein_coding
Chr5	6189377	6189547	Upstream (2-3kb)	AT5G18610	(PBL27)	GENERAL CONTROL NONREPRESSED 2 (GCN2); (PBL27)	Encodes a receptor-like cytoplasmic kinase that is an immediate downstream component of the chitin receptor CERK1 and contributes to the regulation of chitin-induced immunity.	protein_coding
Chr5	6224097	6224203	Upstream (1-2kb)	AT5G18661			This gene encodes a small protein and has either evidence of transcription or purifying selection.	protein_coding
Chr5	6399568	6399654	Promoter (<=1kb)	AT5G03005			None;(source:Araport11)	long_noncoding_rna
Chr5	6422975	6423233	Promoter (<=1kb)	AT5G19140	(AILP1)	(AILP1); (AtAILP1)	aluminum induced protein with YGL and LRDR motifs;(source:Araport11)	protein_coding
Chr5	6430351	6430457	Promoter (<=1kb)	AT5G19160	TRICHOME BIREFRINGENCE-LIKE 11 (TBL11)	TRICHOME BIREFRINGENCE-LIKE 11 (TBL11)	Encodes a member of the TBL (TRICHOME BIREFRINGENCE-LIKE) gene family containing a plant-specific DUF231 (domain of unknown function) domain. TBL gene family has 46 members, two of which (TBR/AT5G06700 and TBL3/AT5G01360) have been shown to be involved in the synthesis and deposition of secondary wall cellulose, presumably by influencing the esterification state of pectic polymers. A nomenclature…	protein_coding
Chr5	7111790	7111878	Promoter (<=1kb)	AT5G20950			Encodes a beta-glucosidase involved in xyloglucan metabolism.	protein_coding
Chr5	7264420	7264675	Upstream (1-2kb)	AT5G21280	(ATR7)	(ATR7)	Seed plant lineage specific gene that is expressed in response to oxidative and abiotic stresses.	protein_coding
Chr5	7307630	7307825	Promoter (<=1kb)	AT5G22070	(RSE1)	(RSE1)	Putative glycosyltransferase that negatively regulates leaf senescence in a SID2 dependent manner.	protein_coding
Chr5	7318437	7318673	Upstream (1-2kb)	AT5G22090	ENHANCER OF ABA CO-RECEPTOR 1 (EAR1)	ENHANCER OF ABA CO-RECEPTOR 1 (EAR1)	EAR1 is a negative regulator of ABA signaling that enhances the activity of all six clade A PP2Cs (ABI1, ABI2, HAB1, HAB2, AHG1, AHG3) by interacting with and releasing the N-terminal autoinhibition of these proteins. EAR1 indirectly affects OST1 activity through enhancing ABI1 activity. The EAR1 141-287 fragment is sufficient for the functioning of EAR1 in ABA responses; the 131-248 region harbo…	protein_coding
Chr5	7377654	7377747	Promoter (<=1kb)	AT5G22290	NAC DOMAIN CONTAINING PROTEIN 89 (NAC089)	NAC DOMAIN CONTAINING PROTEIN 89 (anac089);NTM1-LIKE 14 (NTL14);FRUCTOSE-SENSING QUANTITATIVE TRAIT LOCUS 6 (FSQ6);NAC DOMAIN CONTAINING PROTEIN 89 (NAC089)	Encodes ANAC089, a membrane-tethered transcription factor that negatively regulates floral initiation. Also controls ER-stress-induced programmed cell death.	protein_coding
Chr5	7496837	7497276	Promoter (<=1kb)	AT5G22570	WRKY DNA-BINDING PROTEIN 38 (WRKY38)	ARABIDOPSIS THALIANA WRKY DNA-BINDING PROTEIN 38 (ATWRKY38);WRKY DNA-BINDING PROTEIN 38 (WRKY38)	member of WRKY Transcription Factor; Group III	protein_coding
Chr5	7497696	7499089	Promoter (<=1kb)	AT5G22570	WRKY DNA-BINDING PROTEIN 38 (WRKY38)	ARABIDOPSIS THALIANA WRKY DNA-BINDING PROTEIN 38 (ATWRKY38);WRKY DNA-BINDING PROTEIN 38 (WRKY38)	member of WRKY Transcription Factor; Group III	protein_coding
Chr5	7512990	7513089	Promoter (<=1kb)	AT5G22608			hypothetical protein;(source:Araport11)	protein_coding
Chr5	7525781	7525916	Upstream (1-2kb)	AT5G22630	AROGENATE DEHYDRATASE 5 (ADT5)	AROGENATE DEHYDRATASE 5 (ADT5)	Encodes a plastid-localized arogenate dehydratase involved in phenylalanine biosynthesis. Not less than six genes encoding ADT were identi&#64257;ed in the Arabidopsis genome: ADT1 [At1g11790]; ADT2 [At3g07630]; ADT3 [At2g27820]; ADT4 [At3g44720]; ADT5 [At5g22630]; and ADT6 [At1g08250]. The mRNA is cell-to-cell mobile.	protein_coding
Chr5	7557741	7558053	Upstream (2-3kb)	AT5G22740	CELLULOSE SYNTHASE-LIKE A02 (CSLA02)	ARABIDOPSIS THALIANA CELLULOSE SYNTHASE-LIKE A02 (ATCSLA02);CELLULOSE SYNTHASE-LIKE A02 (CSLA02);CELLULOSE SYNTHASE-LIKE A 2 (CSLA2); (ATCSLA2);ARABIDOPSIS THALIANA CELLULOSE SYNTHASE-LIKE A2 (ATCSLA2)	Encodes a beta-mannan synthase based on in vitro enzyme assays from heterologously expressed protein. CSLA2 synthesizes the backbone of galactoglucomannan in seed coat epidermal cells. Both CSLA2 and MUCI10, which may be part of a protein complex, are critical for mucilage architecture.	protein_coding
Chr5	7655519	7655647	Promoter (<=1kb)	AT5G22890	SENSITIVE TO PROTON RHIZOTOXICITY 2 (STOP2)	SENSITIVE TO PROTON RHIZOTOXICITY 2 (STOP2)	An unique homologue of STOP1 (AT1G34370) in Arabidopsis genome. Transformation to the stop1-mutant activated several genes that are regulated by STOP1, and conferred proton sensitive phenotype.	protein_coding
Chr5	8215900	8216375	Promoter (<=1kb)	AT5G24210	(PRLIP1)	(PRLIP1)	alpha/beta-Hydrolases superfamily protein;(source:Araport11)	protein_coding
Chr5	8217186	8217454	Promoter (<=1kb)	AT5G24210	(PRLIP1)	(PRLIP1)	alpha/beta-Hydrolases superfamily protein;(source:Araport11)	protein_coding
Chr5	8220555	8220834	Promoter (<=1kb)	AT5G24215			hypothetical protein;(source:Araport11)	protein_coding
Chr5	8373980	8374085	Upstream (1-2kb)	AT5G24520	TRANSPARENT TESTA GLABRA 1 (TTG1)	TRANSPARENT TESTA GLABRA 1 (TTG1);TRANSPARENT TESTA GLABRA 1 (ATTTG1);UNARMED 23 (URM23); (TTG)	Required for the accumulation of purple anthocyanins in leaves and stems. Involved in trichome and root hair development. Controls epidermal cell fate specification. Affects dihydroflavonol 4-reductase gene expression. It is thought that a ternary complex composed of TT2, TT8 and TTG1 is necessary for correct expression of BAN in seed endothelium. Based on clonal analysis and other methonds TTG1 …	protein_coding
Chr5	8376419	8376777	Upstream (1-2kb)	AT5G24530	DOWNY MILDEW RESISTANT 6 (DMR6)	(ATDMR6);DOWNY MILDEW RESISTANT 6 (DMR6)	Encodes a putative 2OG-Fe(II) oxygenase that is defense-associated but required for susceptibility to downy mildew. The mRNA is cell-to-cell mobile.	protein_coding
Chr5	8377522	8378001	Promoter (<=1kb)	AT5G24530	DOWNY MILDEW RESISTANT 6 (DMR6)	(ATDMR6);DOWNY MILDEW RESISTANT 6 (DMR6)	Encodes a putative 2OG-Fe(II) oxygenase that is defense-associated but required for susceptibility to downy mildew. The mRNA is cell-to-cell mobile.	protein_coding
Chr5	8378714	8379249	Promoter (<=1kb)	AT5G24530	DOWNY MILDEW RESISTANT 6 (DMR6)	(ATDMR6);DOWNY MILDEW RESISTANT 6 (DMR6)	Encodes a putative 2OG-Fe(II) oxygenase that is defense-associated but required for susceptibility to downy mildew. The mRNA is cell-to-cell mobile.	protein_coding
Chr5	8379687	8379702	Promoter (<=1kb)	AT5G24530	DOWNY MILDEW RESISTANT 6 (DMR6)	(ATDMR6);DOWNY MILDEW RESISTANT 6 (DMR6)	Encodes a putative 2OG-Fe(II) oxygenase that is defense-associated but required for susceptibility to downy mildew. The mRNA is cell-to-cell mobile.	protein_coding
Chr5	8380459	8381683	Upstream (1-2kb)	AT5G24530	DOWNY MILDEW RESISTANT 6 (DMR6)	(ATDMR6);DOWNY MILDEW RESISTANT 6 (DMR6)	Encodes a putative 2OG-Fe(II) oxygenase that is defense-associated but required for susceptibility to downy mildew. The mRNA is cell-to-cell mobile.	protein_coding
Chr5	8548517	8548716	Promoter (<=1kb)	AT5G24870	(CTL07)	(MREL57); (CTL07)	Ubiquitin E3 ligase, works with WDL7 in module which regulates microtubule disassembly to mediate stomatal closure in response to drought stress and ABA treatment. MREL57 interacts with, ubiquitinates and degrades WDL7, effect is enhanced by ABA.	protein_coding
Chr5	8776536	8776670	Promoter (<=1kb)	AT5G03955			None;(source:Araport11)	long_noncoding_rna
Chr5	8777481	8777706	Promoter (<=1kb)	AT5G03955			None;(source:Araport11)	long_noncoding_rna
Chr5	9050525	9050801	Promoter (<=1kb)	AT5G25930	HAESA-LIKE 3 (HSL3)	HAESA-LIKE 3 (HSL3);PLANT SCREW UNRESPONSIVE RECEPTOR (NUT)	LRR transmembrane receptor kinase. Binds SCREW phyotocytokine signaling peptides during plant immune response.	protein_coding
Chr5	10297080	10297304	Upstream (1-2kb)	AT5G28300	GT-2LIKE PROTEIN (GT2L)	(ATGT2L);GT-2LIKE PROTEIN (GT2L)	Encodes a Ca(2+)-dependent CaM-binding protein. AtGT2L specifically targets the nucleus and possesses both transcriptional activation and DNA-binding abilities, implicating its function as a nuclear transcription factor.	protein_coding
Chr5	13760582	13760821	Upstream (1-2kb)	AT5G35580			Protein kinase superfamily protein;(source:Araport11)	protein_coding
Chr5	15631263	15631539	Promoter (<=1kb)	AT5G00560			novel transcribed region;(source:Araport11)	novel_transcribed_region
Chr5	15849209	15849330	Promoter (<=1kb)	AT5G39580	(PRX62)	(PRX62)	Class III peroxidase cell wall-targeted protein localized to the micropylar endosperm facing the radicle. Involved in seed germination.	protein_coding
Chr5	15927910	15928077	Promoter (<=1kb)	AT5G39770			Represents a non-function pseudogene homologous to AtMSU81 (At4g30870).	protein_coding
Chr5	16163277	16163501	Upstream (1-2kb)	AT5G40390	SEED IMBIBITION 1-LIKE (SIP1)	RAFFINOSE SYNTHASE 5 (RS5);SEED IMBIBITION 1-LIKE (SIP1)	Encodes a protein which might be involved in the formation of verbascose. A T-DNA insertion mutant was shown to have a decreased amount of verbascose (as well as mannitol) whereas the levels of raffinose and stachyose remained unchanged. Enhances drought tolerance through raffinose synthesis or galactinol hydrolysis.	protein_coding
Chr5	16206927	16207361	Promoter (<=1kb)	AT5G06075			None;(source:Araport11)	long_noncoding_rna
Chr5	16297213	16297322	Promoter (<=1kb)	AT5G40720			C3H4 type zinc finger protein (DUF23);(source:Araport11)	protein_coding
Chr5	16333385	16333722	Upstream (2-3kb)	AT5G40790	(AITR3)	DIG-LIKE 2 (DIL2); (AITR3)	ABA&#8208;induced transcription repressor that acts as feedback regulator in ABA signalling.	protein_coding
Chr5	16410581	16410706	Promoter (<=1kb)	AT5G40945			pre-tRNA tRNA-Leu (anticodon: AAG);(source:Araport11, TAIR10)	pre_trna
Chr5	16576595	16576810	Distal Intergenic	AT5G41410	BELL 1 (BEL1)	BELL 1 (BEL1)	Homeodomain protein required for ovule identity.Loss of function mutations show homeotic conversion of integuments to carpels.Forms heterodimers with STM and KNAT1. Interacts with AG-SEP heterodimers is thought to restrict WUS expression. BEL interacts with MADS box dimers composed of SEP1(or SEP3) and AG, SHP1, SHP2 and STK. The interaction of BEL1 with AG-SEP3 is required for proper integument …	protein_coding
Chr5	16943487	16943764	Promoter (<=1kb)	AT5G42380	CALMODULIN LIKE 37 (CML37)	(ATCML37);CALMODULIN LIKE 39 (CML39);CALMODULIN LIKE 37 (CML37)	calmodulin like 37;(source:Araport11)	protein_coding
Chr5	17223797	17223880	Promoter (<=1kb)	AT5G42950	ESSENTIAL FOR POTEXVIRUS ACCUMULATION 1 (EXA1)	ESSENTIAL FOR POTEXVIRUS ACCUMULATION 1 (EXA1)	EXA1 is a GYF domain-containing gene of the SMY2 subgroup. Mutants exhibit resistance to potexviruses.	protein_coding
Chr5	17323791	17324038	Promoter (<=1kb)	AT5G43150			elongation factor;(source:Araport11)	protein_coding
Chr5	17684095	17684160	Promoter (<=1kb)	AT5G43940	SENSITIVE TO HOT TEMPERATURES 5 (HOT5)	SENSITIVE TO HOT TEMPERATURES 5 (HOT5)	Encodes a glutathione-dependent formaldehyde dehydrogenase (also known as class III type alcohol dehydrogenase) reduces S-nitrosoglutathione (GSNO), the condensation product of glutathione and NO, that is a naturally occurring NO reservoir and also a reactive nitrogen intermediate. Gene expression is reduced by wounding and induced by salicylic acid. Is required for the acclimation of plants to h…	protein_coding
Chr5	17731502	17731647	Promoter (<=1kb)	AT5G44060			embryo sac development arrest protein;(source:Araport11)	protein_coding
Chr5	17760198	17760322	Promoter (<=1kb)	AT5G44130	FASCICLIN-LIKE ARABINOGALACTAN PROTEIN 13 PRECURSOR (FLA13)	FASCICLIN-LIKE ARABINOGALACTAN PROTEIN 13 PRECURSOR (FLA13)	Fasciclin-like arabinogalactan protein. Possibly involved in embryogenesis and seed development.	protein_coding
Chr5	17961971	17963157	Promoter (<=1kb)	AT5G44568	(STMP10)	(STMP10); (PROSCOOP4)	Secreted peptide which functions in plant growth and pathogen defense. SCOOP (SERINE RICH ENDOGENOUS PEPTIDE) family member, involved in immunity against herbivorous insects.	protein_coding
Chr5	18215778	18215874	Upstream (2-3kb)	AT5G45100	BOI-RELATED GENE 1 (BRG1)	BOI-RELATED GENE 1 (BRG1)	Encodes one of the BRGs (BOI-related gene) involved in resistance to Botrytis cinerea.	protein_coding
Chr5	18226471	18226570	Upstream (1-2kb)	AT5G45105	ZINC TRANSPORTER 8 PRECURSOR (ZIP8)	ZINC TRANSPORTER 8 PRECURSOR (ZIP8)	zinc transporter 8 precursor;(source:Araport11)	pseudogene
Chr5	18227919	18229287	Promoter (<=1kb)	AT5G45110	NPR1-LIKE PROTEIN 3 (NPR3)	NPR1-LIKE PROTEIN 3 (NPR3); (ATNPR3)	Encodes NPR3, a paralog of NPR1. Involved in negative regulation of defense responses against bacterial and oomycete pathogens. npr3 mutants has elevated level of PR1 expression. Interacts with TGA2, TGA3, TGA5 and TGA6 in yeast two hybrid assays. NPR3 and NPR4 are receptors for the immune signal salicylic acid. The mRNA is cell-to-cell mobile.	protein_coding
Chr5	18407106	18407336	Promoter (<=1kb)	AT5G45430			Protein kinase superfamily protein;(source:Araport11)	protein_coding
Chr5	18558846	18558972	Promoter (<=1kb)	AT5G45745			pre-tRNA tRNA-Gly (anticodon: TCC);(source:Araport11, TAIR10)	pre_trna
Chr5	19172869	19173165	Promoter (<=1kb)	AT5G47220	ETHYLENE RESPONSIVE ELEMENT BINDING FACTOR 2 (ERF2)	ETHYLENE RESPONSIVE ELEMENT BINDING FACTOR 2 (ATERF2);ETHYLENE RESPONSIVE ELEMENT BINDING FACTOR 2 (ERF2);ETHYLENE RESPONSE FACTOR- 2 (ATERF-2)	Encodes a member of the ERF (ethylene response factor) subfamily B-3 of ERF/AP2 transcription factor family (ATERF-2). The protein contains one AP2 domain. Functions as activator of GCC box?dependent transcription. Positive regulator of JA-responsive defense genes and resistance to F. oxysporum and enhances JA inhibition of root elongation.	protein_coding
Chr5	19173352	19173494	Promoter (<=1kb)	AT5G47220	ETHYLENE RESPONSIVE ELEMENT BINDING FACTOR 2 (ERF2)	ETHYLENE RESPONSIVE ELEMENT BINDING FACTOR 2 (ATERF2);ETHYLENE RESPONSIVE ELEMENT BINDING FACTOR 2 (ERF2);ETHYLENE RESPONSE FACTOR- 2 (ATERF-2)	Encodes a member of the ERF (ethylene response factor) subfamily B-3 of ERF/AP2 transcription factor family (ATERF-2). The protein contains one AP2 domain. Functions as activator of GCC box?dependent transcription. Positive regulator of JA-responsive defense genes and resistance to F. oxysporum and enhances JA inhibition of root elongation.	protein_coding
Chr5	19290211	19290327	Promoter (<=1kb)	AT5G47560	TONOPLAST DICARBOXYLATE TRANSPORTER (TDT)	TONOPLAST DICARBOXYLATE TRANSPORTER (ATTDT);TONOPLAST DICARBOXYLATE TRANSPORTER (TDT); (ATSDAT)	Encodes a tonoplast malate/fumarate transporter.	protein_coding
Chr5	19398613	19399261	Upstream (1-2kb)	AT5G47910	RESPIRATORY BURST OXIDASE HOMOLOGUE D (RBOHD)	RESPIRATORY BURST OXIDASE HOMOLOGUE D (RBOHD); (DELT1); (ATRBOHD)	NADPH/respiratory burst oxidase protein D (RbohD).Interacts with AtrbohF gene to fine tune the spatial control of ROI production and hypersensitive response to cell in and around infection site. The mRNA is cell-to-cell mobile.	protein_coding
Chr5	19563798	19563983	Promoter (<=1kb)	AT5G48250	B-BOX DOMAIN PROTEIN 8 (BBX8)	B-BOX DOMAIN PROTEIN 8 (BBX8)	B-box type zinc finger protein with CCT domain-containing protein;(source:Araport11)	protein_coding
Chr5	19670217	19670369	Promoter (<=1kb)	AT5G48540			receptor-like protein kinase-related family protein;(source:Araport11)	protein_coding
Chr5	19810577	19810677	Upstream (2-3kb)	AT5G48860			hypothetical protein;(source:Araport11)	protein_coding
Chr5	19977855	19978132	Promoter (<=1kb)	AT5G49280			hydroxyproline-rich glycoprotein family protein;(source:Araport11)	protein_coding
Chr5	20049517	20049736	Upstream (1-2kb)	AT5G49440			hypothetical protein;(source:Araport11)	protein_coding
Chr5	20069635	20069992	Promoter (<=1kb)	AT5G49480	CA2+-BINDING PROTEIN 1 (CP1)	CA2+-BINDING PROTEIN 1 (CP1);CA2+-BINDING PROTEIN 1 (ATCP1)	AtCP1 encodes a novel Ca2+-binding protein, which shares sequence similarities with calmodulins. The expression of AtCP1 is induced by NaCl. The mRNA is cell-to-cell mobile.	protein_coding
Chr5	20088671	20088812	Upstream (1-2kb)	AT5G49520	WRKY DNA-BINDING PROTEIN 48 (WRKY48)	WRKY DNA-BINDING PROTEIN 48 (WRKY48);ARABIDOPSIS THALIANA WRKY DNA-BINDING PROTEIN 48 (ATWRKY48)	Encodes WRKY48, a member of the WRKY Transcription Factor. WRKY48 is a stress- and pathogen-induced transcriptional activator that represses plant basal defense. The mRNA is cell-to-cell mobile.	protein_coding
Chr5	20941284	20941449	Promoter (<=1kb)	AT5G51550	EXORDIUM LIKE 3 (EXL3)	EXORDIUM LIKE 3 (EXL3)	EXORDIUM like 3;(source:Araport11)	protein_coding
Chr5	21118073	21118320	Promoter (<=1kb)	AT5G51990	C-REPEAT-BINDING FACTOR 4 (CBF4)	DEHYDRATION-RESPONSIVE ELEMENT-BINDING PROTEIN 1D (DREB1D);C-REPEAT-BINDING FACTOR 4 (CBF4)	encodes a member of the DREB subfamily A-1 of ERF/AP2 transcription factor family (CBF4). The protein contains one AP2 domain. There are six members in this subfamily, including CBF1, CBF2, and CBF3. This gene is involved in response to drought stress and abscisic acid treatment, but not to low temperature.	protein_coding
Chr5	21226159	21226261	Promoter (<=1kb)	AT5G52280			Myosin heavy chain-related protein;(source:Araport11)	protein_coding
Chr5	21306748	21306842	Promoter (<=1kb)	AT5G52510	SCARECROW-LIKE 8 (SCL8)	SCARECROW-LIKE 8 (SCL8)	Transcription factor; member of the GRAS family of regulatory proteins; target of GL1/3; involved in trichome formation.	protein_coding
Chr5	21533666	21533817	Promoter (<=1kb)	AT5G53120	SPERMIDINE SYNTHASE 3 (SPDS3)	SPERMIDINE SYNTHASE 3 (SPDS3)	encodes a novel spermine synthase and is a paralog of previously characterized spermidine synthases, SPDS1 and SPDS2. SPDS3 forms heterodimers with SDPS2, which in turn forms heterodimers with SDPS1 in vivo. The gene does not complement speDelta3 deficiency of spermidine synthase in yeast but DOES complement speDelta4 deficiency.	protein_coding
Chr5	21576876	21577019	Upstream (2-3kb)	AT5G53190	(SWEET3)	(AtSWEET3); (SWEET3)	Nodulin MtN3 family protein;(source:Araport11)	protein_coding
Chr5	21688453	21688665	Promoter (<=1kb)	AT5G53450	OBP3-RESPONSIVE GENE 1 (ORG1)	FIBRILLIN11 (FBN11);OBP3-RESPONSIVE GENE 1 (ORG1)	FBN11 contains a lipid-binding FBN domain and a kinase domain. It is induced by osmotic stress and loss of function mutants show decreased germination when grown under osmotic stress conditions.	protein_coding
Chr5	22054475	22054650	Promoter (<=1kb)	AT5G08175			Natural antisense transcript overlaps with AT5G54300;(source:Araport11)	antisense_long_noncoding_rna
Chr5	22081638	22081938	Upstream (1-2kb)	AT5G54380	THESEUS1 (THE1)	THESEUS1 (THE1)	Encodes THESEUS1 (THE1), a receptor kinase regulated by Brassinosteroids and required for cell elongation during vegetative growth.	protein_coding
Chr5	22123547	22123733	Promoter (<=1kb)	AT5G54500	FLAVODOXIN-LIKE QUINONE REDUCTASE 1 (FQR1)	FLAVODOXIN-LIKE QUINONE REDUCTASE 1 (FQR1)	Encodes a flavin mononucleotide-binding flavodoxin-like quinone reductase that is a primary auxin-response gene.	protein_coding
Chr5	22124210	22124317	Promoter (<=1kb)	AT5G54500	FLAVODOXIN-LIKE QUINONE REDUCTASE 1 (FQR1)	FLAVODOXIN-LIKE QUINONE REDUCTASE 1 (FQR1)	Encodes a flavin mononucleotide-binding flavodoxin-like quinone reductase that is a primary auxin-response gene.	protein_coding
Chr5	22134772	22134931	Upstream (1-2kb)	AT5G54510	DWARF IN LIGHT 1 (DFL1)	DWARF IN LIGHT 1 (DFL1);GRETCHEN HAGEN3.6 (GH3.6)	Encodes an IAA-amido synthase that conjugates Ala, Asp, Phe, and Trp to auxin. Lines overexpressing this gene accumulate IAA-ASP and are hypersensitive to several auxins. Identified as a dominant mutation that displays shorter hypocotyls in light grown plants when compared to wild type siblings. Protein is similar to auxin inducible gene from pea (GH3).	protein_coding
Chr5	22191179	22191382	Upstream (1-2kb)	AT5G54620			Ankyrin repeat family protein;(source:Araport11)	protein_coding
Chr5	22226561	22226654	Promoter (<=1kb)	AT5G54700			Ankyrin repeat family protein;(source:Araport11)	protein_coding
Chr5	22312954	22313112	Promoter (<=1kb)	AT5G54970			hypothetical protein;(source:Araport11)	protein_coding
Chr5	22603289	22603347	Promoter (<=1kb)	AT5G55850	(NOI)	(NOI)	NOI protein	protein_coding
Chr5	23067557	23067695	Promoter (<=1kb)	AT5G57010			calmodulin-binding family protein;(source:Araport11)	protein_coding
Chr5	23070621	23070768	Promoter (<=1kb)	AT5G57015	CASEIN KINASE I-LIKE 12 (ckl12)	CASEIN KINASE I-LIKE 12 (ckl12)	Member of CKL gene family (member of CKL-B group).	protein_coding
Chr5	23309124	23309226	Promoter (<=1kb)	AT5G08715			None;(source:Araport11)	long_noncoding_rna
Chr5	23346637	23346869	Promoter (<=1kb)	AT5G57655			xylose isomerase family protein;(source:Araport11)	protein_coding
Chr5	23692958	23693214	Promoter (<=1kb)	AT5G58620	TANDEM ZINC FINGER PROTEIN 9 (TZF9)	(ATC3H66);TANDEM ZINC FINGER PROTEIN 9 (TZF9)	Involved in control of defence gene expression post-transcriptionally through release from translation arrest within TZF9-PAB2-containing RNA granules. TZF9 shows phospho-mobility shift after flg22 treatment, inferred to be caused by phosphorylation through MPK3 and/or MPK6. The major MPK3/6-targeted phospho-sites are S181, S323, S343, S352, S356, S362 and S377.	protein_coding
Chr5	23700378	23700599	Promoter (<=1kb)	AT5G58650	PLANT PEPTIDE CONTAINING SULFATED TYROSINE 1 (PSY1)	PLANT PEPTIDE CONTAINING SULFATED TYROSINE 1 (PSY1)	Encodes PSY1, an18-aa tyrosine-sulfated glycopeptide that promotes cellular proliferation and expansion. PSY1 is widely expressed in various tissues, including shoot apical meristem, and is highly up-regulated by wounding. Perception of PSY1 depends on At1g72300, a leucine-rich repeat receptor kinase (LRR-RK).	protein_coding
Chr5	23786538	23786686	Upstream (1-2kb)	AT5G58900	DIVARICATA1 (DIV1)	DIVARICATA1 (DIV1)	R-R-type MYB protein	protein_coding
Chr5	23840739	23840848	Upstream (1-2kb)	AT5G59050			G patch domain protein;(source:Araport11)	protein_coding
Chr5	23841593	23841713	Promoter (<=1kb)	AT5G59050			G patch domain protein;(source:Araport11)	protein_coding
Chr5	23943404	23943534	Upstream (1-2kb)	AT5G08915			None;(source:Araport11)	long_noncoding_rna
Chr5	24066222	24066349	Promoter (<=1kb)	AT5G59730	EXOCYST SUBUNIT EXO70 FAMILY PROTEIN H7 (EXO70H7)	EXOCYST SUBUNIT EXO70 FAMILY PROTEIN H7 (EXO70H7);EXOCYST SUBUNIT EXO70 FAMILY PROTEIN H7 (ATEXO70H7)	A member of EXO70 gene family, putative exocyst subunits, conserved in land plants. Arabidopsis thaliana contains 23 putative EXO70 genes, which can be classified into eight clusters on the phylogenetic tree. The mRNA is cell-to-cell mobile.	protein_coding
Chr5	24101921	24102116	Promoter (<=1kb)	AT5G59820	RESPONSIVE TO HIGH LIGHT 41 (RHL41)	(ATZAT12);RESPONSIVE TO HIGH LIGHT 41 (RHL41); (ZAT12)	Encodes a zinc finger protein involved in high light and cold acclimation. Overexpression of this putative transcription factor increases the expression level of 9 cold-responsive genes and represses the expression level of 15 cold-responsive genes, including CBF genes. Also, lines overexpressing this gene exhibits a small but reproducible increase in freeze tolerance. Because of the repression o…	protein_coding
Chr5	24251900	24252173	Promoter (<=1kb)	AT5G60250			zinc finger (C3HC4-type RING finger) family protein;(source:Araport11)	protein_coding
Chr5	24279708	24279930	Promoter (<=1kb)	AT5G60360	ALEURAIN-LIKE PROTEASE (ALP)	ALEURAIN-LIKE PROTEASE (ALP);ALEURAIN-LIKE PROTEASE (AALP)	Encodes a senescence-associated thiol protease. The mRNA is cell-to-cell mobile.	protein_coding
Chr5	24292206	24292445	Promoter (<=1kb)	AT5G60400			hypothetical protein;(source:Araport11)	protein_coding
Chr5	24292891	24293063	Promoter (<=1kb)	AT5G60400			hypothetical protein;(source:Araport11)	protein_coding
Chr5	24294577	24294760	Promoter (<=1kb)	AT5G60410	SAP AND MIZ1 DOMAIN- CONTAINING LIGASE1 (SIZ1)	SAP AND MIZ1 DOMAIN- CONTAINING LIGASE1 (SIZ1); (ATSIZ1)	Encodes a plant small ubiquitin-like modifier (SUMO) E3 ligase that is a focal controller of Pi starvation-dependent responses. Also required for SA and PAD4-mediated R gene signalling, which in turn confers innate immunity in Arabidopsis. Also involved in the regulation of plant growth, drought responses and freezing tolerance. This latter effect is most likely due to SIZ1 dependent ABI5 sumoyla…	protein_coding
Chr5	24476817	24476952	Upstream (2-3kb)	AT5G60840			hypothetical protein;(source:Araport11)	protein_coding
Chr5	24482322	24482632	Promoter (<=1kb)	AT5G08975			None;(source:Araport11)	long_noncoding_rna
Chr5	24531767	24531801	Promoter (<=1kb)	AT5G60966			pre-tRNA tRNA-Thr (anticodon: CGT);(source:Araport11, TAIR10)	pre_trna
Chr5	24641996	24642058	Upstream (1-2kb)	AT5G61270	PHYTOCHROME-INTERACTING FACTOR7 (PIF7)	PHYTOCHROME-INTERACTING FACTOR7 (PIF7)	Basic helix-loop-helix (bHLH) phytochrome interacting factor. Interacts specifically with the far-red light?absorbing Pfr form of phyB through a conserved domain called the active phyB binding motif. Upon light exposure, PIF7 rapidly migrates to intranuclear speckles, where it colocalizes with phyB. Role as negative regulator of phyB-mediated seedling deetiolation.	protein_coding
Chr5	24738892	24739035	Promoter (<=1kb)	AT5G61510			GroES-like zinc-binding alcohol dehydrogenase family protein;(source:Araport11)	protein_coding
Chr5	24766535	24767139	Promoter (<=1kb)	AT5G61600	ETHYLENE RESPONSE FACTOR 104 (ERF104)	ETHYLENE RESPONSE FACTOR 104 (ERF104)	encodes a member of the ERF (ethylene response factor) subfamily B-3 of ERF/AP2 transcription factor family. The protein contains one AP2 domain. There are 18 members in this subfamily including ATERF-1, ATERF-2, AND ATERF-5. Involved in regulating root architecture.	protein_coding
Chr5	24836591	24837015	Promoter (<=1kb)	AT5G61820			stress up-regulated Nod 19 protein;(source:Araport11)	protein_coding
Chr5	24887058	24887301	Upstream (1-2kb)	AT5G61970			signal recognition particle-related / SRP-like protein;(source:Araport11)	protein_coding
Chr5	24906071	24906474	Promoter (<=1kb)	AT5G09035			None;(source:Araport11)	long_noncoding_rna
Chr5	24908296	24908456	Promoter (<=1kb)	AT5G61997			This gene encodes a small protein and has either evidence of transcription or purifying selection.	protein_coding
Chr5	25148877	25149095	Upstream (2-3kb)	AT5G62630	HIPL2 PROTEIN PRECURSOR (HIPL2)	HIPL2 PROTEIN PRECURSOR (HIPL2)	hipl2 protein precursor;(source:Araport11)	protein_coding
Chr5	25210064	25210350	Promoter (<=1kb)	AT5G62770			membrane-associated kinase regulator, putative (DUF1645);(source:Araport11)	protein_coding
Chr5	25430485	25430853	Upstream (1-2kb)	AT5G63520			F-box/LRR protein;(source:Araport11)	protein_coding
Chr5	25431534	25431679	Upstream (1-2kb)	AT5G63530	FARNESYLATED PROTEIN 3 (FP3)	ARABIDOPSIS THALIANA FARNESYLATED PROTEIN 3 (ATFP3);HEAVY METAL ASSOCIATED PROTEIN 54 (ATHMP54);FARNESYLATED PROTEIN 3 (FP3)	Farnesylated protein that binds metals.	protein_coding
Chr5	25436871	25437191	Promoter (<=1kb)	AT5G09170			None;(source:Araport11)	long_noncoding_rna
Chr5	25518316	25518491	Promoter (<=1kb)	AT5G63770	DIACYLGLYCEROL KINASE 2 (DGK2)	DIACYLGLYCEROL KINASE 2 (ATDGK2);DIACYLGLYCEROL KINASE 2 (DGK2)	a member of the diacylglycerol kinase gene family. Encodes a functional diacylglycerol kinase. Involved in root elongation and plant development. Gene expression is induced by wounding or cold.	protein_coding
Chr5	25527818	25528594	Promoter (<=1kb)	AT5G63790			Encodes a member of the NAC family of transcription factors. ANAC102 appears to have a role in mediating response to low oxygen stress (hypoxia) in germinating seedlings. Its expression can be induced by beta-cyclocitral, an oxidized by-product of beta-carotene generated in the chloroplasts, mediates a protective retrograde response that lowers the levels of toxic peroxides and carbonyls, limitin…	protein_coding
Chr5	25676768	25677078	Promoter (<=1kb)	AT5G64170	NIGHT LIGHT-INDUCIBLE AND CLOCK-REGULATED GENE 1 (LNK1)	NIGHT LIGHT-INDUCIBLE AND CLOCK-REGULATED GENE 1 (LNK1)	LNK1 is a member of a small family (4 proteins) in Arabidopsis that have some overlap in function. LNK1 functions in the integration of light signaling and circadian clock. It is regulated by the clock TOC1 complex.Functions as a transcriptional coactivator.	protein_coding
Chr5	25702951	25703083	Promoter (<=1kb)	AT5G64260	EXORDIUM LIKE 2 (EXL2)	EXORDIUM LIKE 2 (EXL2)	EXORDIUM like 2;(source:Araport11)	protein_coding
Chr5	25703738	25703910	Promoter (<=1kb)	AT5G64260	EXORDIUM LIKE 2 (EXL2)	EXORDIUM LIKE 2 (EXL2)	EXORDIUM like 2;(source:Araport11)	protein_coding
Chr5	25764208	25764364	Promoter (<=1kb)	AT5G64430			Octicosapeptide/Phox/Bem1p family protein;(source:Araport11)	protein_coding
Chr5	25792566	25792761	Upstream (1-2kb)	AT5G09205			None;(source:Araport11)	long_noncoding_rna
Chr5	25793806	25794031	Promoter (<=1kb)	AT5G09205			None;(source:Araport11)	long_noncoding_rna
Chr5	25805081	25805405	Promoter (<=1kb)	AT5G64550			loricrin-like protein;(source:Araport11)	protein_coding
Chr5	25805956	25806455	Promoter (<=1kb)	AT5G64550			loricrin-like protein;(source:Araport11)	protein_coding
Chr5	25876555	25876685	Upstream (1-2kb)	AT5G64735			pre-tRNA tRNA-His (anticodon: GTG);(source:Araport11, TAIR10)	pre_trna
Chr5	25906901	25907018	Promoter (<=1kb)	AT5G09265			None;(source:Araport11)	long_noncoding_rna
Chr5	25907322	25907524	Promoter (<=1kb)	AT5G64810	WRKY DNA-BINDING PROTEIN 51 (WRKY51)	WRKY DNA-BINDING PROTEIN 51 (WRKY51);ARABIDOPSIS THALIANA WRKY DNA-BINDING PROTEIN 51 (ATWRKY51)	member of WRKY Transcription Factor; Group II-c. Involved in jasmonic acid inducible defense responses.	protein_coding
Chr5	25907798	25908667	Promoter (<=1kb)	AT5G64810	WRKY DNA-BINDING PROTEIN 51 (WRKY51)	WRKY DNA-BINDING PROTEIN 51 (WRKY51);ARABIDOPSIS THALIANA WRKY DNA-BINDING PROTEIN 51 (ATWRKY51)	member of WRKY Transcription Factor; Group II-c. Involved in jasmonic acid inducible defense responses.	protein_coding
Chr5	25921276	25921398	Promoter (<=1kb)	AT5G64850			sorbin/SH3 domain protein;(source:Araport11)	protein_coding
Chr5	25940304	25940618	Promoter (<=1kb)	AT5G64910			Serine/Threonine-kinase;(source:Araport11)	protein_coding
Chr5	26017083	26017169	Promoter (<=1kb)	AT5G65130	(ERF57)	(ERF57)	encodes a member of the DREB subfamily A-6 of ERF/AP2 transcription factor family. The protein contains one AP2 domain. There are 8 members in this subfamily including RAP2.4.	protein_coding
Chr5	26083168	26083313	Promoter (<=1kb)	AT5G65270	RAB GTPASE HOMOLOG A4A (RABA4a)	RAB GTPASE HOMOLOG A4A (RABA4a);RAB GTPASE HOMOLOG A4A (AtRABA4a)	RAB GTPase homolog A4A;(source:Araport11)	protein_coding
Chr5	26095806	26095944	Promoter (<=1kb)	AT5G65300	(SUPA)	(SUPA)	Gene of unknown function. Expression is induced by a variety of biotic (P. syringae) and abiotic stresses (salt, ABA,IAA, and more.)Member of a small family that includes AT1G35210, AT1G72240, and AT1G22470.Mutants have no obvious loss of function phenotype but overexpressors are early flowering.	protein_coding
Chr5	26096475	26096684	Promoter (<=1kb)	AT5G65300	(SUPA)	(SUPA)	Gene of unknown function. Expression is induced by a variety of biotic (P. syringae) and abiotic stresses (salt, ABA,IAA, and more.)Member of a small family that includes AT1G35210, AT1G72240, and AT1G22470.Mutants have no obvious loss of function phenotype but overexpressors are early flowering.	protein_coding
Chr5	26100475	26100708	Upstream (2-3kb)	AT5G65305			pre-tRNA tRNA-Met (anticodon: CAT);(source:Araport11, TAIR10)	pre_trna
Chr5	26126754	26127323	Promoter (<=1kb)	AT5G65380			MATE efflux family protein;(source:Araport11)	protein_coding
Chr5	26150481	26150662	Promoter (<=1kb)	AT5G65430	GENERAL REGULATORY FACTOR 8 (GRF8)	(ATMIN10);GENERAL REGULATORY FACTOR 8 (GRF8)	member of 14-3-3 proteins. This protein is reported to interact with the BZR1 transcription factor involved in brassinosteroid signaling and may affect the nucleocytoplasmic shuttling of BZR1	protein_coding
Chr5	26242133	26242314	Upstream (2-3kb)	AT5G65650			sugar transporter, putative (DUF1195);(source:Araport11)	protein_coding
Chr5	26242785	26242936	Downstream (2-3kb)	AT5G65650			sugar transporter, putative (DUF1195);(source:Araport11)	protein_coding
Chr5	26244322	26244426	Upstream (2-3kb)	AT5G65660			hydroxyproline-rich glycoprotein family protein;(source:Araport11)	protein_coding
Chr5	26659543	26659778	Promoter (<=1kb)	AT5G09705			None;(source:Araport11)	long_noncoding_rna
Chr5	26709953	26710167	Promoter (<=1kb)	AT5G66880	SUCROSE NONFERMENTING 1(SNF1)-RELATED PROTEIN KINASE 2.3 (SNRK2.3)	SUCROSE NONFERMENTING 1 (SNF1)-RELATED PROTEIN KINASE 2-3 (SNRK2-3); (SRK2I);SUCROSE NONFERMENTING 1(SNF1)-RELATED PROTEIN KINASE 2.3 (SNRK2.3)	encodes a member of SNF1-related protein kinases (SnRK2) whose activity is activated by ionic (salt) and non-ionic (mannitol) osmotic stress. Enzyme involved in the ABA signaling during seed germination, dormancy and seedling growth. The mRNA is cell-to-cell mobile.	protein_coding
Chr5	26721117	26721478	Promoter (<=1kb)	AT5G66910	N REQUIREMENT GENE 1.2 (NRG1.2)	(NRG1B);N REQUIREMENT GENE 1.2 (NRG1.2)	RPW8 -CNL gene is required for signal transduction of TNLs; functionally redundant to NRG1.1.	protein_coding
Chr5	26816637	26816744	Promoter (<=1kb)	AT5G67200			Leucine-rich repeat protein kinase family protein;(source:Araport11)	protein_coding
Chr5	26822118	26822364	Promoter (<=1kb)	AT5G67230	IRREGULAR XYLEM 14-LIKE (IRX14-L)	IRREGULAR XYLEM 14 HOMOLOG (I14H);IRREGULAR XYLEM 14-LIKE (IRX14-L)	Encodes a member of the GT43 family glycosyltransferases involved in glucuronoxylan biosynthesis: AT2G37090 (IRX9) and AT1G27600 (IRX9-L or I9H, IRX9 homolog); AT4G36890 (IRX14) and AT5G67230 (IRX14-L or I14H, IRX14 homolog). They form two functionally non-redundant groups essential for the normal elongation of glucuronoxylan backbone. I9H functions redundantly with IRX9, I14H is redundant with I…	protein_coding
Chr5	26846293	26846458	Promoter (<=1kb)	AT5G67280	RECEPTOR-LIKE KINASE (RLK)	RECEPTOR-LIKE KINASE (RLK)	Encodes a receptor like kinase.	protein_coding
Chr5	26901817	26901987	Upstream (2-3kb)	AT5G67411			GRAS family transcription factor;(source:Araport11)	protein_coding
Chr5	26906492	26906731	Promoter (<=1kb)	AT5G09915			None;(source:Araport11)	long_noncoding_rna
Chr5	26930712	26930835	Upstream (1-2kb)	AT5G67480	BTB AND TAZ DOMAIN PROTEIN 4 (BT4)	BTB AND TAZ DOMAIN PROTEIN 4 (BT4)	BTB and TAZ domain protein. Located in cytoplasm and expressed in fruit, flower and leaves.	protein_coding
