# Supplementary material for: Genomic overview of INA-induced NPR1 targeting and transcriptional cascades in Arabidopsis
Source: Nucleic Acids Res. 2024 Jan 23;52(7):3572–88. doi: 10.1093/nar/gkae019 (PMC11039990; doi:10.1093/nar/gkae019)
Supplement: gkae019_Supplemental_Files [file gkae019_supplemental_files.zip › Yun_Supplementary Dataset S8.xlsx]

## Sheet: 18 genes
Supplementary Dataset S8. List of genes that are co-targeted and co-activated by NPR1 and HAC1 in the presence of INA.
RNA-seq log2 ratio (npr1-1+INA/Col+INA) ≤ -1, FDR ≤ 0.2
RNA-seq log2 ratio (hac1-2 hac5-2+INA/Col+INA) ≤ -1, FDR ≤ 0.2
Co-targets: Identified by using the rep1&2 dataset of NPR1+INA ChIP-seq & the rep1&2 dataset of HAC1+INA ChIP-seq.
18 genes
GeneID	Col (RPKM)	npr1-1 (RPKM)	Col+INA (RPKM)	npr1-1+INA (RPKM)	Log2 Ratio(npr1-1+INA/Col+INA)	FDR		Col (RPKM)	hac1-2hac5-2 (RPKM)	Col+INA (RPKM)	hac1-2hac5-2+INA (RPKM)	Log2 Ratio(hac1-2hac5-2+INA/Col+INA)	FDR	Description
AT1G03850	0.001	0.001	1.10421	0.001	-10.1088	0.0261239		0.001	0.001	1.10421	0.001	-10.1088	0.0324369	| Symbols: | Glutaredoxin family protein | chr1:976097-977761 REVERSE LENGTH=887
AT1G06160	0.155198	0.153629	3.15608	0.16035	-4.29884	4.33e-05		0.155198	13.8909	3.15608	1.39202	-1.18095	0.106886	| Symbols: ORA59 | octadecanoid-responsive Arabidopsis AP2/ERF 59 | chr1:1883004-1883934 FORWARD LENGTH=931
AT1G07870	0.681152	0.674265	1.97882	0.351881	-2.49148	0.000693338		0.681152	0.432999	1.97882	0.848536	-1.2216	0.068714	| Symbols: | Protein kinase superfamily protein | chr1:2429699-2432034 REVERSE LENGTH=1697
AT1G29640	5.00155	5.86783	22.0642	3.06227	-2.84904	1.92e-19		5.00155	1.50728	22.0642	7.01521	-1.65315	3.43e-10	| Symbols: | Protein of unknown function, DUF584 | chr1:10355703-10356482 REVERSE LENGTH=780"""
AT1G76520	0.0951213	0.0941596	1.93437	0.0982789	-4.29884	4.33e-05		0.0951213	0.483739	1.93437	0.853172	-1.18095	0.106873	| Symbols: | Auxin efflux carrier family protein | chr1:28715078-28717416 FORWARD LENGTH=1519
AT2G02810	2.52483	3.97617	85.7965	10.4346	-3.03955	1.96e-126		2.52483	11.2058	85.7965	37.1715	-1.20672	3.01e-38	| Symbols: ATUTR1, UTR1 | UDP-galactose transporter 1 | chr2:801530-803436 FORWARD LENGTH=1259"""
AT2G14560	1.31954	10.0764	590.345	44.8928	-3.717	0		1.31954	39.4002	590.345	209.091	-1.49743	0	| Symbols: LURP1 | Protein of unknown function (DUF567) | chr2:6213972-6215901 FORWARD LENGTH=1533
AT2G14610	0.76047	0.188195	2974.76	0.392857	-12.8865	0		0.76047	5.41431	2974.76	18.189	-7.35356	0	| Symbols: PR1, PR 1, ATPR1 | pathogenesis-related gene 1 | chr2:6241704-6242463 REVERSE LENGTH=760"""
AT2G19800	0.219255	0.325558	0.636962	0.001	-9.31506	0.0472537		0.219255	0.001	0.636962	0.109254	-2.54352	0.198082	| Symbols: MIOX2 | myo-inositol oxygenase 2 | chr2:8530896-8533508 REVERSE LENGTH=1318
AT2G30550	7.00456	8.06248	65.0696	6.05894	-3.42485	5.53e-151		7.00456	7.53853	65.0696	30.3578	-1.09992	2.78e-35	| Symbols: | alpha/beta-Hydrolases superfamily protein | chr2:13014848-13017153 FORWARD LENGTH=1774
AT3G14060	1.03949	2.31521	5.53638	1.8795	-1.5586	0.0232012		1.03949	0.001	5.53638	0.776959	-2.83303	0.000679145	| Symbols: | unknown protein; BEST Arabidopsis thaliana protein match is: unknown protein (TAIR:AT1G54120.1); Has 30 Blast hits to 30 proteins in 8 species: Archae - 0; Bacteria - 0; Metazoa - 0; Fungi - 0; Plants - 30; Viruses - 0; Other Eukaryotes - 0 (source: NCBI BLink). | chr3:4657046-4657601 REVERSE LENGTH=556
AT3G25250	0.19214	0.760789	2.97701	1.29037	-1.20608	0.0230244		0.19214	0.293138	2.97701	1.24465	-1.25812	0.0237712	| Symbols: AGC2-1, AGC2, OXI1, AtOXI1 | AGC (cAMP-dependent, cGMP-dependent and protein kinase C) kinase family protein | chr3:9195503-9197124 FORWARD LENGTH=1504"""
AT3G26170	0.929463	1.33828	36.8209	2.96825	-3.63284	8.3e-87		0.929463	4.21113	36.8209	6.48405	-2.50556	3.42e-61	| Symbols: CYP71B19 | cytochrome P450, family 71, subfamily B, polypeptide 19 | chr3:9573360-9575148 REVERSE LENGTH=1710"""
AT3G46080	0.001	0.001	59.6424	0.001	-15.8641	5.7e-60		0.001	2.07822	59.6424	8.72706	-2.77277	3.1e-32	| Symbols: | C2H2-type zinc finger family protein | chr3:16922753-16923247 REVERSE LENGTH=495
AT3G49570	0.293677	0.290708	10.8068	0.303426	-5.15445	1.4e-09		0.293677	4.48048	10.8068	0.001	-13.3996	8.79e-11	| Symbols: LSU3 | response to low sulfur 3 | chr3:18372533-18373024 REVERSE LENGTH=492
AT5G01900	0.001	0.001	15.913	0.001	-13.9579	1.71e-31		0.001	0.903442	15.913	4.13105	-1.94562	2.08e-11	| Symbols: WRKY62, ATWRKY62 | WRKY DNA-binding protein 62 | chr5:351008-352069 REVERSE LENGTH=976"""
AT5G18310	4.55515	5.23055	31.2304	5.45937	-2.51615	2.86e-24		0.201801	0.821005	2.34502	0.402225	-2.54352	0.032335	| Symbols: | unknown protein; FUNCTIONS IN: molecular_function unknown; INVOLVED IN: biological_process unknown; LOCATED IN: plasma membrane; EXPRESSED IN: 22 plant structures; EXPRESSED DURING: 13 growth stages; BEST Arabidopsis thaliana protein match is: unknown protein (TAIR:AT5G48500.1); Has 30201 Blast hits to 17322 proteins in 780 species: Archae - 12; Bacteria - 1396; Metazoa - 17338; Fung…
AT5G49280	7.93341	9.52409	23.3744	11.5103	-1.022	3.9e-06		7.93341	3.26196	23.3744	2.01864	-3.53347	1.42e-27	| Symbols: | hydroxyproline-rich glycoprotein family protein | chr5:19976594-19977449 REVERSE LENGTH=856

## Sheet: 61 genes
Supplementary Dataset S8. List of genes that are co-targeted and co-activated by NPR1 and HAC1 in the presence of INA.
RNA-seq log2 ratio (npr1-1+INA/Col+INA) ≤ -1, FDR ≤ 0.2
RNA-seq log2 ratio (hac1-2 hac5-2+INA/Col+INA) ≤ -1, FDR ≤ 0.2
Co-targets: Identified by using the rep3&4 dataset of NPR1+INA ChIP-seq & the rep1&2 dataset of HAC1+INA ChIP-seq.
61 genes
GeneID	Col (RPKM)	npr1-1 (RPKM)	Col+INA (RPKM)	npr1-1+INA (RPKM)	Log2 Ratio(npr1-1+INA/Col+INA)	FDR		Col (RPKM)	hac1-2hac5-2 (RPKM)	Col+INA (RPKM)	hac1-2hac5-2+INA (RPKM)	Log2 Ratio(hac1-2hac5-2+INA/Col+INA)	FDR	Description
AT1G03850	0.001	0.001	11.024	0.22619	-5.60696	2.21e-13		0.001	0.001	1.10421	0.001	-10.1088	0.0324369	| Symbols: | Glutaredoxin family protein | chr1:976097-977761 REVERSE LENGTH=887
AT1G06160	0.155198	0.153629	3.15608	0.16035	-4.29884	4.33e-05		0.155198	13.8909	3.15608	1.39202	-1.18095	0.106886	| Symbols: ORA59 | octadecanoid-responsive Arabidopsis AP2/ERF 59 | chr1:1883004-1883934 FORWARD LENGTH=931
AT1G07870	0.681152	0.674265	1.97882	0.351881	-2.49148	0.000693338		0.681152	0.432999	1.97882	0.848536	-1.2216	0.068714	| Symbols: | Protein kinase superfamily protein | chr1:2429699-2432034 REVERSE LENGTH=1697
AT1G17380	4.20843	4.92331	16.0543	5.40222	-1.57134	3.64e-10		4.20843	4.02097	16.0543	3.6857	-2.12295	8.6e-15	| Symbols: JAZ5, TIFY11A | jasmonate-zim-domain protein 5 | chr1:5955488-5957212 REVERSE LENGTH=1133
AT1G22240	0.001	0.001	0.542323	0.001	-9.08301	0.0474236		0.001	0.001	0.542323	0.001	-9.08301	0.0585186	| Symbols: APUM8, PUM8 | pumilio 8 | chr1:7853084-7854963 FORWARD LENGTH=1548
AT1G29060	10.5281	7.18736	51.503	7.68933	-2.74373	1.31e-43		10.5281	15.693	51.503	25.1451	-1.03438	1.01e-11	| Symbols: | Target SNARE coiled-coil domain protein | chr1:10147693-10149686 FORWARD LENGTH=796
AT1G29640	5.00155	5.86783	22.0642	3.06227	-2.84904	1.92e-19		5.00155	1.50728	22.0642	7.01521	-1.65315	3.43e-10	| Symbols: | Protein of unknown function, DUF584 | chr1:10355703-10356482 REVERSE LENGTH=780
AT1G32230	0.108191	0.107097	0.314308	0.001	-8.29603	0.0474047		0.108191	0.110041	0.314308	0.0539111	-2.54352	0.198635	| Symbols: AtRCD1 | WWE protein-protein interaction domain protein family | chr1:11612118-11616218 FORWARD LENGTH=2671
AT1G61260	2.46114	3.04532	10.3276	2.54284	-2.022	2.29e-11		2.46114	2.50322	10.3276	4.90549	-1.07404	7.38e-05	| Symbols: | Protein of unknown function (DUF761) | chr1:22593465-22595069 REVERSE LENGTH=1409
AT1G62420	0.139066	0.275319	3.77069	0.287364	-3.71388	4.65e-06		0.139066	0.424331	3.77069	0.415774	-3.18095	2.74e-05	| Symbols: | Protein of unknown function (DUF506) | chr1:23102793-23104647 REVERSE LENGTH=1039
AT1G67360	0.522093	0.516814	1.39035	0.134856	-3.36595	0.0134533		0.522093	0.26551	1.39035	0.390234	-1.83303	0.117847	| Symbols: | Rubber elongation factor protein (REF) | chr1:25236811-25238036 REVERSE LENGTH=1107
AT1G75270	19.0077	13.3085	52.2266	21.0756	-1.30921	6.84e-20		19.0077	12.7313	52.2266	19.5589	-1.41696	2.33e-22	| Symbols: DHAR2 | dehydroascorbate reductase 2 | chr1:28250075-28251350 REVERSE LENGTH=935
AT1G76520	0.0951213	0.0941596	1.93437	0.0982789	-4.29884	4.33e-05		0.0951213	0.483739	1.93437	0.853172	-1.18095	0.106873	| Symbols: | Auxin efflux carrier family protein | chr1:28715078-28717416 FORWARD LENGTH=1519
AT1G80820	1.2388	4.45919	26.8279	4.18884	-2.67911	8.18e-36		1.2388	1.0309	26.8279	4.82607	-2.47481	4.05e-33	| Symbols: CCR2, ATCCR2 | cinnamoyl coa reductase | chr1:30370572-30372670 FORWARD LENGTH=1283
AT2G02810	2.52483	3.97617	85.7965	10.4346	-3.03955	1.96e-126		2.52483	11.2058	85.7965	37.1715	-1.20672	3.01e-38	| Symbols: ATUTR1, UTR1 | UDP-galactose transporter 1 | chr2:801530-803436 FORWARD LENGTH=1259
AT2G04495	1.07484	0.607985	50.8527	0.793229	-6.00245	2.2e-88		1.07484	1.24939	50.8527	18.516	-1.45755	7.66e-23	| Symbols: | unknown protein; FUNCTIONS IN: molecular_function unknown; INVOLVED IN: biological_process unknown; LOCATED IN: endomembrane system; BEST Arabidopsis thaliana protein match is: unknown protein (TAIR:AT2G04515.1); Has 30201 Blast hits to 17322 proteins in 780 species: Archae - 12; Bacteria - 1396; Metazoa - 17338; Fungi - 3422; Plants - 5037; Viruses - 0; Other Eukaryotes - 2996 (sour…
AT2G14560	1.31954	10.0764	590.345	44.8928	-3.717	0		1.31954	39.4002	590.345	209.091	-1.49743	0	| Symbols: LURP1 | Protein of unknown function (DUF567) | chr2:6213972-6215901 FORWARD LENGTH=1533
AT2G14610	0.76047	0.188195	2974.76	0.392857	-12.8865	0		0.76047	5.41431	2974.76	18.189	-7.35356	0	| Symbols: PR1, PR 1, ATPR1 | pathogenesis-related gene 1 | chr2:6241704-6242463 REVERSE LENGTH=760
AT2G17710	2.69629	5.49505	17.2019	4.9161	-1.80698	1.3e-10		2.69629	3.38766	17.2019	6.1645	-1.48051	4.6e-08	| Symbols: | unknown protein; Has 39 Blast hits to 39 proteins in 14 species: Archae - 0; Bacteria - 0; Metazoa - 0; Fungi - 0; Plants - 39; Viruses - 0; Other Eukaryotes - 0 (source: NCBI BLink). | chr2:7693596-7694746 FORWARD LENGTH=911
AT2G19800	0.219255	0.325558	0.636962	0.001	-9.31506	0.0472537		0.219255	0.001	0.636962	0.109254	-2.54352	0.198082	| Symbols: MIOX2 | myo-inositol oxygenase 2 | chr2:8530896-8533508 REVERSE LENGTH=1318
AT2G25625	2.58677	5.30412	10.5566	4.00895	-1.39685	0.000213966		2.58677	0.375856	10.5566	0.001	-13.3659	8.39e-17	| Symbols: | unknown protein; FUNCTIONS IN: molecular_function unknown; INVOLVED IN: biological_process unknown; LOCATED IN: chloroplast; EXPRESSED IN: 10 plant structures; EXPRESSED DURING: LP.06 six leaves visible, LP.04 four leaves visible, 4 anthesis, petal differentiation and expansion stage; Has 24 Blast hits to 24 proteins in 9 species: Archae - 0; Bacteria - 0; Metazoa - 0; Fungi - 0; Pla…
AT2G30550	7.00456	8.06248	65.0696	6.05894	-3.42485	5.53e-151		7.00456	7.53853	65.0696	30.3578	-1.09992	2.78e-35	| Symbols: | alpha/beta-Hydrolases superfamily protein | chr2:13014848-13017153 FORWARD LENGTH=1774
AT2G32140	0.671523	0.553944	14.6314	1.04072	-3.81341	1.87e-27		0.671523	0.910673	14.6314	3.12308	-2.22802	2.92e-16	| Symbols: | transmembrane receptors | chr2:13655627-13657175 REVERSE LENGTH=1291
AT2G32150	23.2169	23.8809	48.2307	11.1227	-2.11644	3.56869e-42		23.2169	37.4655	48.2307	9.04825	-2.41424	4.67e-50	| Symbols: | Haloacid dehalogenase-like hydrolase (HAD) superfamily protein | chr2:13659006-13660764 FORWARD LENGTH=1114
AT2G36220	11.7346	5.16263	19.9721	4.77616	-2.06406	5.92e-19		11.7346	16.8781	19.9721	6.85135	-1.54352	6.77e-13	| Symbols: | unknown protein; BEST Arabidopsis thaliana protein match is: unknown protein (TAIR:AT3G52710.1); Has 74 Blast hits to 74 proteins in 10 species: Archae - 0; Bacteria - 0; Metazoa - 0; Fungi - 0; Plants - 74; Viruses - 0; Other Eukaryotes - 0 (source: NCBI BLink). | chr2:15192480-15193698 FORWARD LENGTH=1219
AT2G43060	21.0781	18.9537	71.0504	16.458	-2.11005	9.59e-50		21.0781	21.9294	71.0504	32.8722	-1.11197	4.43e-20	| Symbols: IBH1 | ILI1 binding bHLH 1 | chr2:17909185-17910082 FORWARD LENGTH=898
AT2G45760	0.354575	0.175495	29.8724	0.915863	-5.02754	7.13e-42		0.354575	0.180319	29.8724	3.71034	-3.00919	6.05e-29	| Symbols: BAP2, BAL | BON association protein 2 | chr2:18847007-18847821 REVERSE LENGTH=815
AT2G46270	0.523241	1.10989	3.04015	1.00399	-1.5984	0.000658143		0.523241	0.228081	3.04015	0.670444	-2.18095	2.47e-05	| Symbols: GBF3 | G-box binding factor 3 | chr2:19000191-19003403 FORWARD LENGTH=1933
AT3G11640	0.001	0.612979	5.79666	0.001	-12.501	2.48e-08		0.001	0.419885	5.79666	1.43996	-2.00919	0.00143812	| Symbols: | unknown protein; FUNCTIONS IN: molecular_function unknown; INVOLVED IN: biological_process unknown; LOCATED IN: endomembrane system; BEST Arabidopsis thaliana protein match is: unknown protein (TAIR:AT3G52480.1); Has 36 Blast hits to 36 proteins in 7 species: Archae - 0; Bacteria - 0; Metazoa - 0; Fungi - 0; Plants - 36; Viruses - 0; Other Eukaryotes - 0 (source: NCBI BLink). | chr3:…
AT3G14060	1.03949	2.31521	5.53638	1.8795	-1.5586	0.0232012		1.03949	0.001	5.53638	0.776959	-2.83303	0.000679145	| Symbols: | unknown protein; BEST Arabidopsis thaliana protein match is: unknown protein (TAIR:AT1G54120.1); Has 30 Blast hits to 30 proteins in 8 species: Archae - 0; Bacteria - 0; Metazoa - 0; Fungi - 0; Plants - 30; Viruses - 0; Other Eukaryotes - 0 (source: NCBI BLink). | chr3:4657046-4657601 REVERSE LENGTH=556
AT3G21720	0.001	0.001	0.257797	0.001	-8.01009	0.151443		0.001	0.001	0.257797	0.001	-8.01009	0.178326	| Symbols: ICL | isocitrate lyase | chr3:7652487-7656011 REVERSE LENGTH=2171
AT3G25250	0.19214	0.760789	2.97701	1.29037	-1.20608	0.0230244		0.19214	0.293138	2.97701	1.24465	-1.25812	0.0237712	| Symbols: AGC2-1, AGC2, OXI1, AtOXI1 | AGC (cAMP-dependent, cGMP-dependent and protein kinase C) kinase family protein | chr3:9195503-9197124 FORWARD LENGTH=1504
AT3G26170	0.929463	1.33828	36.8209	2.96825	-3.63284	8.3e-87		0.929463	4.21113	36.8209	6.48405	-2.50556	3.42e-61	| Symbols: CYP71B19 | cytochrome P450, family 71, subfamily B, polypeptide 19 | chr3:9573360-9575148 REVERSE LENGTH=1710
AT3G29250	0.001	0.001	0.772182	0.001	-9.5928	0.085492		0.001	0.001	0.772182	0.001	-9.5928	0.103363	| Symbols: | NAD(P)-binding Rossmann-fold superfamily protein | chr3:11193689-11194885 REVERSE LENGTH=906
AT3G46080	0.001	0.001	59.6424	0.001	-15.8641	5.7e-60		0.001	2.07822	59.6424	8.72706	-2.77277	3.1e-32	| Symbols: | C2H2-type zinc finger family protein | chr3:16922753-16923247 REVERSE LENGTH=495
AT3G46090	0.001	0.450483	63.2392	0.470191	-7.07143	1.08e-77		0.001	2.54576	63.2392	13.1524	-2.26549	9.12e-35	| Symbols: ZAT7 | C2H2 and C2HC zinc fingers superfamily protein | chr3:16926216-16926850 REVERSE LENGTH=635
AT3G47250	0.825653	1.0625	1.75899	0.511836	-1.78099	0.0113062		0.825653	0.503862	1.75899	0.65827	-1.41799	0.0469777	| Symbols: | Plant protein of unknown function (DUF247) | chr3:17399877-17401721 REVERSE LENGTH=1750
AT3G47780	1.81241	1.59474	19.5497	1.87257	-3.38405	7e-73		1.81241	4.40368	19.5497	8.62975	-1.17976	1.99e-19	| Symbols: ATATH6, ATH6 | ABC2 homolog 6 | chr3:17624479-17629013 FORWARD LENGTH=2870
AT3G48520	0.0852948	0.0844323	1.15636	0.001	-10.1754	0.000346849		0.0852948	0.001	1.15636	0.001	-10.1754	0.00045418	| Symbols: CYP94B3 | cytochrome P450, family 94, subfamily B, polypeptide 3 | chr3:17974977-17976670 REVERSE LENGTH=1694
AT3G49570	0.293677	0.290708	10.8068	0.303426	-5.15445	1.4e-09		0.293677	4.48048	10.8068	0.001	-13.3996	8.79e-11	| Symbols: LSU3 | response to low sulfur 3 | chr3:18372533-18373024 REVERSE LENGTH=492
AT3G49780	12.6804	15.8553	102.758	15.5147	-2.72755	5.71e-47		12.6804	10.8608	102.758	41.902	-1.29417	7.37e-18	| Symbols: ATPSK4, ATPSK3 (FORMER SYMBOL), PSK4 | phytosulfokine 4 precursor | chr3:18465679-18466376 FORWARD LENGTH=433
AT3G50260	0.001	0.001	6.46043	0.001	-12.6574	7.57e-11		0.001	2.14279	6.46043	0.524896	-3.62153	9.53e-08	| Symbols: CEJ1, ATERF#011, DEAR1 | cooperatively regulated by ethylene and jasmonate 1 | chr3:18634576-18635398 FORWARD LENGTH=823
AT3G52710	9.9752	7.38082	52.6893	6.14216	-3.10069	2.4e-90		9.9752	12.2979	52.6893	22.8948	-1.20249	9.37e-27	| Symbols: | unknown protein; FUNCTIONS IN: molecular_function unknown; INVOLVED IN: biological_process unknown; LOCATED IN: plasma membrane; EXPRESSED IN: 19 plant structures; EXPRESSED DURING: 9 growth stages; BEST Arabidopsis thaliana protein match is: unknown protein (TAIR:AT2G36220.1); Has 64 Blast hits to 64 proteins in 10 species: Archae - 0; Bacteria - 0; Metazoa - 0; Fungi - 0; Plants - …
AT3G63010	13.1495	9.39659	35.1117	4.58227	-2.93782	5.24325e-74		13.1495	3.79864	35.1117	11.3988	-1.62308	3.75e-36	| Symbols: ATGID1B, GID1B | alpha/beta-Hydrolases superfamily protein | chr3:23289425-23291486 FORWARD LENGTH=1857
AT3G63380	0.655018	0.381409	8.02204	1.35352	-2.56725	5.57e-30		0.655018	1.95947	8.02204	1.49756	-2.42135	2.83e-28	| Symbols: | ATPase E1-E2 type family protein / haloacid dehalogenase-like hydrolase family protein | chr3:23406611-23410360 REVERSE LENGTH=3750
AT4G01130	0.732209	0.604005	2.24533	0.504343	-2.15445	0.00753466		0.732209	4.09601	2.24533	0.364856	-2.62153	0.00311503	| Symbols: | GDSL-like Lipase/Acylhydrolase superfamily protein | chr4:485833-488007 FORWARD LENGTH=1184
AT4G18980	0.001	0.961535	2.35159	0.752701	-1.64349	0.154363		0.001	0.001	2.35159	0.001	-11.1994	0.0053743	| Symbols: AtS40-3 | AtS40-3 | chr4:10398918-10399512 FORWARD LENGTH=595
AT4G23030	0.0957517	0.284351	4.07982	0.29679	-3.78099	2.74e-09		0.0957517	0.486945	4.07982	0.954251	-2.09607	2.52e-05	| Symbols: | MATE efflux family protein | chr4:12072857-12074365 FORWARD LENGTH=1509
AT4G29330	23.5029	20.8858	116.255	27.3184	-2.08934	3.74e-96		23.5029	30.6959	116.255	47.1116	-1.30313	4.32e-50	| Symbols: DER1 | DERLIN-1 | chr4:14444819-14447115 FORWARD LENGTH=1082
AT4G33040	32.4632	22.8474	102.486	25.7857	-1.99079	5.76e-57		32.4632	5.53485	102.486	21.506	-2.25262	1.49e-67	| Symbols: | Thioredoxin superfamily protein | chr4:15940561-15941330 REVERSE LENGTH=770
AT4G34050	454.639	90.2441	513.294	98.1567	-2.38663	0		454.639	185.449	513.294	230.764	-1.15337	2.13e-183	| Symbols: CCoAOMT1 | S-adenosyl-L-methionine-dependent methyltransferases superfamily protein | chr4:16310775-16312216 FORWARD LENGTH=1092
AT5G01900	0.001	0.001	15.913	0.001	-13.9579	1.71e-31		0.001	0.903442	15.913	4.13105	-1.94562	2.08e-11	| Symbols: WRKY62, ATWRKY62 | WRKY DNA-binding protein 62 | chr5:351008-352069 REVERSE LENGTH=976
AT5G11740	131.693	154.64	435.506	146.256	-1.5742	3.22571e-122		131.693	296.902	435.506	122.742	-1.82706	1.57e-153	| Symbols: AGP15, ATAGP15 | arabinogalactan protein 15 | chr5:3784251-3784792 FORWARD LENGTH=542
AT5G18310	4.55515	5.23055	31.2304	5.45937	-2.51615	2.86e-24		0.201801	0.821005	2.34502	0.402225	-2.54352	0.032335	| Symbols: | unknown protein; FUNCTIONS IN: molecular_function unknown; INVOLVED IN: biological_process unknown; LOCATED IN: plasma membrane; EXPRESSED IN: 22 plant structures; EXPRESSED DURING: 13 growth stages; BEST Arabidopsis thaliana protein match is: unknown protein (TAIR:AT5G48500.1); Has 30201 Blast hits to 17322 proteins in 780 species: Archae - 12; Bacteria - 1396; Metazoa - 17338; Fung…
AT5G24520	0.201239	0.0996019	0.779495	0.103959	-2.90652	0.0650896		0.201239	0.10234	0.779495	0.200552	-1.95856	0.190177	| Symbols: TTG1, TTG | Transducin/WD40 repeat-like superfamily protein | chr5:8370706-8372847 REVERSE LENGTH=1436
AT5G35580	0.725621	0.718284	2.19585	0.749708	-1.55038	0.014459		0.725621	0.0922535	2.19585	0.0903933	-4.60242	4.91e-06	| Symbols: | Protein kinase superfamily protein | chr5:13761965-13763944 FORWARD LENGTH=1593
AT5G40720	2.7114	4.66167	21.627	3.53862	-2.61158	3.91e-44		2.7114	3.48349	21.627	6.18652	-1.80564	2.63e-28	| Symbols: | Domain of unknown function (DUF23) | chr5:16297898-16300001 FORWARD LENGTH=2025
AT5G49280	7.93341	9.52409	23.3744	11.5103	-1.022	3.9e-06		7.93341	3.26196	23.3744	2.01864	-3.53347	1.42e-27	| Symbols: | hydroxyproline-rich glycoprotein family protein | chr5:19976594-19977449 REVERSE LENGTH=856
AT5G54510	2.64996	3.34454	3.59261	1.77965	-1.01344	0.0070316		2.64996	2.83004	3.59261	0.396139	-3.18095	4.43e-10	| Symbols: GH3.6, DFL1 | Auxin-responsive GH3 family protein | chr5:22131093-22133678 REVERSE LENGTH=2181
AT5G54620	0.001	0.001	0.647775	0.001	-9.33935	0.0472866		0.001	0.001	0.647775	0.001	-9.33935	0.0583625	| Symbols: | Ankyrin repeat family protein | chr5:22187761-22189746 REVERSE LENGTH=1296
AT5G65300	0.462366	0.228845	3.13419	0.238857	-3.71388	0.00255443		0.462366	1.17568	3.13419	0.691183	-2.18095	0.0331684	| Symbols: | unknown protein; Has 30201 Blast hits to 17322 proteins in 780 species: Archae - 12; Bacteria - 1396; Metazoa - 17338; Fungi - 3422; Plants - 5037; Viruses - 0; Other Eukaryotes - 2996 (source: NCBI BLink). | chr5:26095147-26095771 REVERSE LENGTH=625
