# Supplementary material for: Genomic overview of INA-induced NPR1 targeting and transcriptional cascades in Arabidopsis
Source: Nucleic Acids Res. 2024 Jan 23;52(7):3572–88. doi: 10.1093/nar/gkae019 (PMC11039990; doi:10.1093/nar/gkae019)
Supplement: gkae019_Supplemental_Files [file gkae019_supplemental_files.zip › Yun_Supplementary Dataset S9.xlsx]

## Sheet: NPR1+INA(rep3&4) & HAC1+INA
Supplementary Dataset S9. GO enrichment analysis of genes that are co-targeted and co-activated by NPR1 and HAC1 in the presence of INA.
GO enrichment option: FDR < 0.05.
Co-targets: Identified by using the rep3&4 dataset of NPR1+INA ChIP-seq & the rep1&2 dataset of HAC1+INA ChIP-seq.
61 genes that are co-targeted and co-activated by NPR1 and HAC1 in the presence of INA.
Category	Term	Count	Gene ratio	Fold Enrichment	FDR	GeneID	Gene symbols
BP	Defense response to bacterium (GO:0042742)	16	26.2295	5.81235	7.54651e-06	AT3G50260, AT4G23030, AT3G49780, AT5G01900, AT1G61260, AT1G32230, AT5G18310, AT2G30550, AT2G32140, AT3G14060, AT1G29640, AT3G52710, AT2G04495, AT3G29250, AT3G47250, AT3G63380	ERF011, DTX49, PSK3, WRKY62, AT1G61260, RCD1, AT5G18310, AT2G30550, AT2G32140, AT3G14060, AT1G29640, AT3G52710, AT2G04495, SDR4, AT3G47250, ACA12
BP	Regulation of defense response (GO:0031347)	11	18.0328	7.92426	6.79039e-05	AT2G45760, AT4G23030, AT1G61260, AT1G17380, AT1G29640, AT5G18310, AT3G52710, AT2G04495, AT1G07870, AT2G30550, AT2G32140	BAP2, DTX49, AT1G61260, TIFY11A, AT1G29640, AT5G18310, AT3G52710, AT2G04495, AT1G07870, AT2G30550, AT2G32140
BP	Response to chitin (GO:0010200)	10	16.3934	9.08611	6.79039e-05	AT3G50260, AT3G46090, AT3G46080, AT3G49780, AT1G61260, AT3G52710, AT2G04495, AT1G07870, AT5G49280, AT2G32140	ERF011, ZAT7, ZAT8, PSK3, AT1G61260, AT3G52710, AT2G04495, AT1G07870, AT5G49280, AT2G32140
BP	Defense response to fungus (GO:0050832)	13	21.3115	4.97781	0.000306922	AT4G23030, AT3G49780, AT1G61260, AT2G14560, AT2G30550, AT2G32140, AT3G14060, AT3G52710, AT2G04495, AT3G29250, AT1G07870, AT3G63380, AT1G03850	DTX49, PSK3, AT1G61260, LURP1, AT2G30550, AT2G32140, AT3G14060, AT3G52710, AT2G04495, SDR4, AT1G07870, ACA12, AT1G03850
BP	Response to salicylic acid (GO:0009751)	8	13.1148	9.08072	0.000831901	AT4G23030, AT3G14060, AT3G49780, AT1G61260, AT2G14560, AT2G04495, AT3G29250, AT2G32140	DTX49, AT3G14060, PSK3, AT1G61260, LURP1, AT2G04495, SDR4, AT2G32140
BP	Cellular response to hypoxia (GO:0071456)	7	11.4754	11.0193	0.00105791	AT3G46090, AT3G46080, AT3G25250, AT3G49780, AT1G07870, AT1G67360, AT2G36220	ZAT7, ZAT8, OXI1, PSK3, AT1G07870, AT1G67360, AT2G36220
BP	Response to wounding (GO:0009611)	10	16.3934	4.89163	0.00390396	AT3G25250, AT3G49570, AT3G49780, AT1G17380, AT3G48520, AT3G29250, AT1G07870, AT5G49280, AT2G32140, AT3G63380	OXI1, LSU3, PSK3, TIFY11A, CYP94B3, SDR4, AT1G07870, AT5G49280, AT2G32140, ACA12
BP	Immune system process (GO:0002376)	6	9.83607	9.44507	0.00854329	AT4G23030, AT3G49780, AT5G18310, AT3G52710, AT2G32140, AT3G63380	DTX49, PSK3, AT5G18310, AT3G52710, AT2G32140, ACA12
BP	Response to water deprivation (GO:0009414)	10	16.3934	4.00131	0.0132213	AT2G25625, AT1G29640, AT1G32230, AT2G14610, AT3G52710, AT1G07870, AT2G30550, AT2G32150, AT3G26170, AT2G32140	AT2G25625, AT1G29640, RCD1, PR1, AT3G52710, AT1G07870, AT2G30550, AT2G32150, CYP71B19, AT2G32140
BP	Cellular catabolic process (GO:0044248)	7	11.4754	6.15558	0.0147004	AT3G49570, AT3G49780, AT4G33040, AT1G29640, AT3G47250, AT4G01130, AT3G63380	LSU3, PSK3, GRXC6, AT1G29640, AT3G47250, AT4G01130, ACA12
BP	Response to oxidative stress (GO:0006979)	7	11.4754	5.62537	0.0212253	AT3G46090, AT2G45760, AT3G25250, AT2G25625, AT1G32230, AT3G29250, AT3G63380	ZAT7, BAP2, OXI1, AT2G25625, RCD1, SDR4, ACA12
BP	Signal transduction (GO:0007165)	9	14.7541	3.56022	0.0450642	AT2G45760, AT3G49780, AT1G61260, AT1G29640, AT3G52710, AT3G29250, AT2G30550, AT3G26170, AT2G32140	BAP2, PSK3, AT1G61260, AT1G29640, AT3G52710, SDR4, AT2G30550, CYP71B19, AT2G32140
